# Supplementary material for: Ovine conceptuses express phospholipase inhibitory genes on days 14–15 of pregnancy, interacting with IFNT pathways
Source: Reproduction. 2025 Jan 11;169(2):e240286. doi: 10.1530/REP-24-0286 (PMC11935640; doi:10.1530/REP-24-0286)
Supplement: Supplementary file 3 [file supplemental_table_1.xlsx]

## Sheet: Sheet1
Supplemental Table 1. In silico protein function analysis on amino acid sequences of transcribed products of the high expressed uncharacterized genes in the conceptus at day 12, 14, 15, 16, 17, 19, 20, and 21 pregnancies. n/d: not determined.
ensembl_gene_id	uniprot_gn_symbol	InterPro GO terms, Biological Process	InterPro GO terms, Molecular Function	InterPro GO terms, Cellular Component	PANTHER GO terms, Biological Process	PANTHER GO terms, Molecular Function	PANTHER GO terms, Cellular Component
ENSOARG00000005662	n/d	None	serine-type endopeptidase inhibitor activity (GO:0004867)	None	None	serine-type endopeptidase inhibitor activity (GO:0004867)	extracellular space (GO:0005615)
ENSOARG00000025166	n/d	defense response (GO:0006952)	cytokine receptor binding (GO:0005126)	extracellular region (GO:0005576)	None	None	None
ENSOARG00000021079	n/d	regulation of cell population proliferation (GO:0042127)	calcium ion binding (GO:0005509) calcium-dependent protein binding (GO:0048306)	None	None	calcium-dependent protein binding (GO:0048306) S100 protein binding (GO:0044548) calcium ion binding (GO:0005509)	cytoplasm (GO:0005737);extracellular space (GO:0005615)
ENSOARG00000008759	LOC101108413	None	phospholipase inhibitor activity (GO:0004859)	extracellular region (GO:0005576)	None	None	None
ENSOARG00000005816	n/d	None	serine-type endopeptidase inhibitor activity (GO:0004867)	None	None	serine-type endopeptidase inhibitor activity (GO:0004867)	extracellular space (GO:0005615)
ENSOARG00000008767	n/d	None	phospholipase inhibitor activity (GO:0004859)	extracellular region (GO:0005576)	None	None	None
ENSOARG00000025167	LOC114112844	defense response (GO:0006952)	cytokine receptor binding (GO:0005126)	extracellular region (GO:0005576)	None	None	None
ENSOARG00000005804	n/d	None	serine-type endopeptidase inhibitor activity (GO:0004867)	None	None	serine-type endopeptidase inhibitor activity (GO:0004867)	extracellular space (GO:0005615)
ENSOARG00000000162	LOC101111695	None	phospholipase inhibitor activity (GO:0004859)	extracellular region (GO:0005576)	None	None	None
ENSOARG00000013956	n/d	None	carbohydrate binding (GO:0030246)	None	None	carbohydrate binding (GO:0030246) laminin binding (GO:0043236)	collagen-containing extracellular matrix (GO:0062023) extracellular space (GO:0005615)
ENSOARG00000005877	n/d	None	serine-type endopeptidase inhibitor activity (GO:0004867)	None	None	serine-type endopeptidase inhibitor activity (GO:0004867)	extracellular space (GO:0005615)
ENSOARG00000006014	n/d	None	serine-type endopeptidase inhibitor activity (GO:0004867)	None	None	serine-type endopeptidase inhibitor activity (GO:0004867)	extracellular space (GO:0005615)
ENSOARG00000005580	n/d	None	serine-type endopeptidase inhibitor activity (GO:0004867)	None	None	serine-type endopeptidase inhibitor activity (GO:0004867)	extracellular space (GO:0005615)
ENSOARG00000021077	LOC101120208	None	None	None	None	transmembrane transporter binding (GO:0044325) calcium-dependent protein binding (GO:0048306) calcium ion binding (GO:0005509)	collagen-containing extracellular matrix (GO:0062023) cytoplasm (GO:0005737) extracellular space (GO:0005615)
ENSOARG00000005583	n/d	None	serine-type endopeptidase inhibitor activity (GO:0004867)	None	None	serine-type endopeptidase inhibitor activity (GO:0004867)	extracellular space (GO:0005615)
ENSOARG00000004071	n/d	defense response (GO:0006952)	None	extracellular region (GO:0005576)	defense response to Gram-negative bacterium (GO:0050829) defense response to Gram-positive bacterium (GO:0050830) innate immune response in mucosa (GO:0002227)	CCR6 chemokine receptor binding (GO:0031731)	extracellular region (GO:0005576)
ENSOARG00000009438	n/d	lipid transport (GO:0006869) lipoprotein metabolic process (GO:0042157)	lipid binding (GO:0008289)	extracellular region (GO:0005576)	regulation of amyloid-beta clearance (GO:1900221) positive regulation of nitric-oxide synthase activity (GO:0051000) negative regulation of neuron apoptotic process (GO:0043524) lipoprotein catabolic process (GO:0042159) cholesterol catabolic process (GO:0006707)	amyloid-beta binding (GO:0001540) very-low-density lipoprotein particle receptor binding (GO:0070326) low-density lipoprotein particle receptor binding (GO:0050750)	intermediate-density lipoprotein particle (GO:0034363)
ENSOARG00000002586	n/d	lipid transport (GO:0006869) lipoprotein metabolic process (GO:0042157)	lipid binding (GO:0008289)	extracellular region (GO:0005576)	phosphatidylcholine metabolic process (GO:0046470) regulation of intestinal cholesterol absorption (GO:0030300)	high-density lipoprotein particle receptor binding (GO:0070653)	None
ENSOARG00000006050	LOC101103947	regulation of immune system process (GO:0002682)	None	extracellular space (GO:0005615)	None	None	extracellular space (GO:0005615)
