# Supplementary material for: Ovine conceptuses express phospholipase inhibitory genes on days 14–15 of pregnancy, interacting with IFNT pathways
Source: Reproduction. 2025 Jan 11;169(2):e240286. doi: 10.1530/REP-24-0286 (PMC11935640; doi:10.1530/REP-24-0286)
Supplement: Supplementary file 4 [file supplemental_table_2.xlsx]

## Sheet: Sheet1
Supplemental Table 2. Nucleotide sequences for primers used in this study.
Purpuse	Ensembl ID	Gene Symbol	Gene ID	RefSeq ID	Forward (5’–3’)	Reverse (5’–3’)
qRT-PCR	ENSOARG00000008759	LOC101108413	101108413	XM_028978414.1 XM_028978415.1	AGGGGTAAGGTAGGTCCAGAG	GACACACACCTCACAGCTCA
qRT-PCR	ENSOARG00000000162	LOC101111695	101111695	XM_027978416.1 XM_027978417.1	CTCCTGCATCATTGTCGTGA	TTCTCACGAATGCGGGC
qRT-PCR	ENSOARG00020008714	ACTB	443052	NM_001009784.1	TCCCTGGAGAAGAGCTACGA	GGGCAGTGATCTCTTTCTGC
cloning	ENSOART00000009537.1	LOC101108413	101108413	XM_028978414.1 XM_028978415.1	ATTAGGGAGAAACCAGTCCTTC	AAGACAGCTGGTCTTCTTGATGG
