# Supplementary material for: Ovine conceptuses express phospholipase inhibitory genes on days 14–15 of pregnancy, interacting with IFNT pathways
Source: Reproduction. 2025 Jan 11;169(2):e240286. doi: 10.1530/REP-24-0286 (PMC11935640; doi:10.1530/REP-24-0286)
Supplement: Supplementary file 5 [file supplemental_table_3.xlsx]

## Sheet: day12
Supplemental Table 3. The top 100 high expression genes in pregnant day 12, 14, 15, 16, 17, 19, 20 and 21 ovine conceptuses.
day12_Ave	ensembl_gene_id	uniprot_gn_symbol	entrezgene_description
42585.6	ENSOARG00000000016	COX1	cytochrome c oxidase subunit I
20553.9	ENSOARG00000000023	COIII	cytochrome c oxidase subunit III
19502.6	ENSOARG00000000022	ATP6	ATP synthase F0 subunit 6
15958.7	ENSOARG00000019845	ENSOARG00000019845
15149.6	ENSOARG00000000028	ND4	NADH dehydrogenase subunit 4
13439.6	ENSOARG00000000035	CYTB	cytochrome b
13275.8	ENSOARG00000000006	ND1	NADH dehydrogenase subunit 1
12595.6	ENSOARG00000007617	TPT1	tumor protein, translationally-controlled 1
11175.9	ENSOARG00000007815	ENSOARG00000007815
10972.3	ENSOARG00000000010	ND2	NADH dehydrogenase subunit 2
9393.81	ENSOARG00000014187	ENSOARG00000014187
9338.36	ENSOARG00000000032	ND5	NADH dehydrogenase subunit 5
9177.39	ENSOARG00000004013	FXYD4	FXYD domain containing ion transport regulator 4
7889.93	ENSOARG00000014536	LOC106990434	ribosomal protein S12
7629.25	ENSOARG00000019088	LGALS15	lectin, galactoside-binding, soluble, 15
7514.43	ENSOARG00000020724	MGP	matrix Gla protein
7135.27	ENSOARG00000000027	ND4L	NADH dehydrogenase subunit 4L
6963.82	ENSOARG00000013571	RPS17	ribosomal protein S17
6710.68	ENSOARG00000000033	ND6	NADH dehydrogenase subunit 6
6506.24	ENSOARG00000012115	ENSOARG00000012115
6313.61	ENSOARG00000000021	ATP8	ATP synthase F0 subunit 8
6266.02	ENSOARG00000015448	pro
5395.76	ENSOARG00000004460	LOC114112986	ribosomal protein S15a
5116.76	ENSOARG00000010798	LOC101105094	ribose-phosphate pyrophosphokinase 1-like
5003.18	ENSOARG00000003689	RPS28	ribosomal protein S28
4734.84	ENSOARG00000004877	RPL37	ribosomal protein L37
4606.39	ENSOARG00000018519	RPL24	ribosomal protein L24
4455.41	ENSOARG00000013275	RPL35	ribosomal protein L35
4363.47	ENSOARG00000009703	ENSOARG00000009703
4067.62	ENSOARG00000020002	ENSOARG00000020002	endogenous retrovirus group K member 19 Env polyprotein-like
3980.71	ENSOARG00000014339	FTH1	ferritin heavy chain 1
3920.4	ENSOARG00000012211	LOC101110758	ribosomal protein S25
3813.51	ENSOARG00000014104	LOC780463
3798.22	ENSOARG00000010029	LOC114116858	ribosomal protein L23
3696.34	ENSOARG00000001686	ENSOARG00000001686
3627.55	ENSOARG00000001638	RPL36A	60S ribosomal protein L36a
3594.04	ENSOARG00000018666	RPLP1	ribosomal protein lateral stalk subunit P1
3510.54	ENSOARG00000009101	RPS18	ribosomal protein S18
3468.54	ENSOARG00000004976	RPL10	ribosomal protein L10
3392.95	ENSOARG00000000095	PABPC1	poly(A) binding protein cytoplasmic 1
3370.48	ENSOARG00000000019	COX2	cytochrome c oxidase subunit II
3283.2	ENSOARG00000014747	LOC101115589	cytochrome b-c1 complex subunit 6, mitochondrial-like
3281.3	ENSOARG00000012490	ENSOARG00000012490
3178.11	ENSOARG00000003793	LOC101106384	thymosin beta-4-like
3137.25	ENSOARG00000007855	LOC114118453	ribosomal protein L34
3117.27	ENSOARG00000012610	RPL21	ribosomal protein L21
3068.65	ENSOARG00000006916	TXN	thioredoxin
3042.19	ENSOARG00000001198	RPL26	ribosomal protein L26
3036.15	ENSOARG00000019924	BCL2L15	BCL2 like 15
3026.05	ENSOARG00000013504	ENSOARG00000013504
3025.19	ENSOARG00000007306	RPL11	ribosomal protein L11
2905.27	ENSOARG00000014427	ENSOARG00000014427	endogenous retrovirus group K member 9 Env polyprotein-like
2785.29	ENSOARG00000010581	ATP6V0C	ATPase H+ transporting V0 subunit c
2782.53	ENSOARG00000005290	LOC114117623	ATP synthase membrane subunit k
2741.59	ENSOARG00000017031	LOC114115573	cytochrome c oxidase subunit 7C, mitochondrial
2734.29	ENSOARG00000013272	RPL31	ribosomal protein L31
2726.92	ENSOARG00000019826	LOC114109518	ribosomal protein L37a
2662.11	ENSOARG00000005662	ENSOARG00000005662
2642.81	ENSOARG00000009657	ENSOARG00000009657
2541.23	ENSOARG00000006367	NDUFA4	NDUFA4 mitochondrial complex associated
2538.47	ENSOARG00000013191	RPS11	ribosomal protein S11
2504.33	ENSOARG00000002231	LOC101118024	placenta-specific gene 8 protein-like
2460.36	ENSOARG00000014242	RPS6	ribosomal protein S6
2444.8	ENSOARG00000008765	RPL30	60S ribosomal protein L30
2407.83	ENSOARG00000003480	rpl23a	ribosomal protein L23a
2380.82	ENSOARG00000010582	RPL19	ribosomal protein L19
2379.36	ENSOARG00000000822	RPL36AL	ribosomal protein L36a like
2345.69	ENSOARG00000002812	ENSOARG00000002812
2338.17	ENSOARG00000003782	B2M	beta-2-microglobulin
2317.24	ENSOARG00000010362	MRCL3	myosin regulatory light chain MRCL3
2305.2	ENSOARG00000003492	CALM1	calmodulin 1
2262.62	ENSOARG00000011763	ENSOARG00000011763
2241.05	ENSOARG00000025166	ENSOARG00000025166
2200.36	ENSOARG00000021079	ENSOARG00000021079
2192.86	ENSOARG00000015545	ENSOARG00000015545
2178.76	ENSOARG00000016489	RPL5	ribosomal protein L5
2177.04	ENSOARG00000013041	RPL22	ribosomal protein L22
2168.98	ENSOARG00000014949	RPL32	ribosomal protein L32
2167.33	ENSOARG00000013925	GNG5	G protein subunit gamma 5
2136.06	ENSOARG00000003341	IFI6	interferon alpha inducible protein 6
2131.19	ENSOARG00000016080	PRELID3B	PRELI domain containing 3B
2114.56	ENSOARG00000004946	LOC101121538	cytochrome c oxidase subunit 6B1
2098.32	ENSOARG00000012429	DYNLL1	dynein light chain LC8-type 1
2040.32	ENSOARG00000005681	LOC114110840	60S ribosomal protein L7
2002.08	ENSOARG00000011932	RPL18	ribosomal protein L18
1986.17	ENSOARG00000013126	RPS21	ribosomal protein S21
1962.82	ENSOARG00000020231	RPS3A	40S ribosomal protein S3a-like
1943.92	ENSOARG00000006149	EEF1A1	eukaryotic translation elongation factor 1 alpha 1
1909.08	ENSOARG00000015502	RPS23	ribosomal protein S23
1873.35	ENSOARG00000010828	ENSOARG00000010828
1783.4	ENSOARG00000017399	LOC101113241
1769.3	ENSOARG00000011605	LOC114116830	ribosomal protein L9
1755.39	ENSOARG00000011540	UBA52	ubiquitin A-52 residue ribosomal protein fusion product 1
1746.76	ENSOARG00000000025	ND3	NADH dehydrogenase subunit 3
1719.76	ENSOARG00000004138	LOC106991840	cytochrome c oxidase subunit 8A, mitochondrial
1713.89	ENSOARG00000004920	RPS13	ribosomal protein S13
1707.47	ENSOARG00000005695	PFN1	profilin 1
1700.02	ENSOARG00000003459	ENSOARG00000003459
1664.27	ENSOARG00000001428	RPL28	ribosomal protein L28
1662.7	ENSOARG00000010925	COTL1	coactosin like F-actin binding protein 1

## Sheet: day14
day14_Ave	ensembl_gene_id	uniprot_gn_symbol	entrezgene_description
37996.2	ENSOARG00000005662	ENSOARG00000005662
23371.3	ENSOARG00000025166	ENSOARG00000025166
22891.7	ENSOARG00000008759	LOC101108413	phospholipase A2 inhibitor and Ly6/PLAUR domain-containing protein-like
21275.7	ENSOARG00000007815	ENSOARG00000007815
19198.4	ENSOARG00000005816	ENSOARG00000005816
17326.7	ENSOARG00000008767	ENSOARG00000008767
13275.5	ENSOARG00000000019	COX2	cytochrome c oxidase subunit II
12367.3	ENSOARG00000000016	COX1	cytochrome c oxidase subunit I
10010	ENSOARG00000000022	ATP6	ATP synthase F0 subunit 6
9834.77	ENSOARG00000005758	ENSOARG00000005758
9436.44	ENSOARG00000000021	ATP8	ATP synthase F0 subunit 8
9238.98	ENSOARG00000025167	LOC114112844	interferon tau-10
9028.17	ENSOARG00000000023	COIII	cytochrome c oxidase subunit III
5883.58	ENSOARG00000006149	EEF1A1	eukaryotic translation elongation factor 1 alpha 1
5871	ENSOARG00000000035	CYTB	cytochrome b
5577.95	ENSOARG00000000006	ND1	NADH dehydrogenase subunit 1
5576.35	ENSOARG00000007414	AKR1B1	aldo-keto reductase family 1 member B
5261.57	ENSOARG00000005804	ENSOARG00000005804
5154.02	ENSOARG00000000027	ND4L	NADH dehydrogenase subunit 4L
5081.69	ENSOARG00000000162	LOC101111695	phospholipase A2 inhibitor and Ly6/PLAUR domain-containing protein-like
4938.71	ENSOARG00000000028	ND4	NADH dehydrogenase subunit 4
4806.04	ENSOARG00000011496	LOC443348	pregnancy-specific antigen
4331.24	ENSOARG00000000010	ND2	NADH dehydrogenase subunit 2
4301.01	ENSOARG00000004877	RPL37	ribosomal protein L37
4290.47	ENSOARG00000018666	RPLP1	ribosomal protein lateral stalk subunit P1
4289.46	ENSOARG00000020582	MGST1	microsomal glutathione S-transferase 1
4237.39	ENSOARG00000018506	ACTG1	actin gamma 1
3801.27	ENSOARG00000016786	KRT8	keratin 8
3767.57	ENSOARG00000014536	LOC106990434	ribosomal protein S12
3729.38	ENSOARG00000004546	ENSOARG00000004546
3671.2	ENSOARG00000003480	rpl23a	ribosomal protein L23a
3520.06	ENSOARG00000009703	ENSOARG00000009703
3188.18	ENSOARG00000012490	ENSOARG00000012490
3153.05	ENSOARG00000000025	ND3	NADH dehydrogenase subunit 3
3140.09	ENSOARG00000007617	TPT1	tumor protein, translationally-controlled 1
3120.38	ENSOARG00000013845	FADS2	fatty acid desaturase 2
3113.91	ENSOARG00000009101	RPS18	ribosomal protein S18
3098.49	ENSOARG00000004460	LOC114112986	ribosomal protein S15a
3039.59	ENSOARG00000013571	RPS17	ribosomal protein S17
3014.61	ENSOARG00000007592	PTGS2	prostaglandin-endoperoxide synthase 2
2999.38	ENSOARG00000016080	PRELID3B	PRELI domain containing 3B
2906.59	ENSOARG00000016963	RPS2	ribosomal protein S2
2882.24	ENSOARG00000014339	FTH1	ferritin heavy chain 1
2808.55	ENSOARG00000001198	RPL26	ribosomal protein L26
2725.15	ENSOARG00000020259	RPL35A	60S ribosomal protein L35a
2717.24	ENSOARG00000006916	TXN	thioredoxin
2546.89	ENSOARG00000010029	LOC114116858	ribosomal protein L23
2527.2	ENSOARG00000000033	ND6	NADH dehydrogenase subunit 6
2501.05	ENSOARG00000025176	LOC105614854	calmodulin-alpha
2498.99	ENSOARG00000005681	LOC114110840	60S ribosomal protein L7
2496.64	ENSOARG00000013191	RPS11	ribosomal protein S11
2444.97	ENSOARG00000003689	RPS28	ribosomal protein S28
2424.18	ENSOARG00000017031	LOC114115573	cytochrome c oxidase subunit 7C, mitochondrial
2383.42	ENSOARG00000020896	ENSOARG00000020896
2341.57	ENSOARG00000013275	RPL35	ribosomal protein L35
2330.83	ENSOARG00000008765	RPL30	60S ribosomal protein L30
2329.57	ENSOARG00000010581	ATP6V0C	ATPase H+ transporting V0 subunit c
2284.51	ENSOARG00000014949	RPL32	ribosomal protein L32
2250.68	ENSOARG00000007894	LOC114110581	glyceraldehyde-3-phosphate dehydrogenase
2227.32	ENSOARG00000006118	ENSOARG00000006118
2210.22	ENSOARG00000005593	ENSOARG00000005593
2208.35	ENSOARG00000003021	ACTB	actin beta
2194.52	ENSOARG00000011378	ENSOARG00000011378	protein transport protein Sec61 subunit gamma-like
2181.68	ENSOARG00000000170	ATP5MC3	ATP synthase membrane subunit c locus 3
2172.35	ENSOARG00000009870	CALR	calreticulin
2163.95	ENSOARG00000001428	RPL28	ribosomal protein L28
2162.22	ENSOARG00000000032	ND5	NADH dehydrogenase subunit 5
2138.43	ENSOARG00000014242	RPS6	ribosomal protein S6
2118.79	ENSOARG00000012211	LOC101110758	ribosomal protein S25
2102.78	ENSOARG00000010582	RPL19	ribosomal protein L19
2082.41	ENSOARG00000013745	FADS1	fatty acid desaturase 1
2067.66	ENSOARG00000001136	RPS8	ribosomal protein S8
2042.24	ENSOARG00000016773	KRT18	keratin 18
2029.79	ENSOARG00000013272	RPL31	ribosomal protein L31
2027.31	ENSOARG00000011605	LOC114116830	ribosomal protein L9
2027.2	ENSOARG00000011805	RPLP0	ribosomal protein lateral stalk subunit P0
2024.71	ENSOARG00000002406	S100A14	S100 calcium binding protein A14
2022.62	ENSOARG00000001200	ENSOARG00000001200
2020.72	ENSOARG00000002624	RPS27A	ribosomal protein S27a
2003.71	ENSOARG00000020723	PTMA	prothymosin alpha
1954.5	ENSOARG00000004399	UBB	ubiquitin B
1915.33	ENSOARG00000007383	RPL36	ribosomal protein L36
1901.91	ENSOARG00000014457	ENSOARG00000014457
1901.65	ENSOARG00000014889	RPS20	ribosomal protein S20
1897.71	ENSOARG00000007306	RPL11	ribosomal protein L11
1896.93	ENSOARG00000004138	LOC106991840	cytochrome c oxidase subunit 8A, mitochondrial
1874.29	ENSOARG00000019491	OST4	oligosaccharyltransferase complex subunit 4, non-catalytic
1804.52	ENSOARG00000021189	SLC10A1	solute carrier family 10 member 1
1772.41	ENSOARG00000025169	CYCS	cytochrome c
1756.08	ENSOARG00000008365	LOC101107920	40S ribosomal protein S19-like
1742.24	ENSOARG00000011708	SOLD1	secreted protein of Ly-6 domain 1
1729.67	ENSOARG00000013126	RPS21	ribosomal protein S21
1720.85	ENSOARG00000012235	SLC9A3R1	NHERF family PDZ scaffold protein 1
1720.59	ENSOARG00000001638	RPL36A	60S ribosomal protein L36a
1710.91	ENSOARG00000003492	CALM1	calmodulin 1
1686.89	ENSOARG00000007439	ENSOARG00000007439	60S ribosomal protein L14-like
1678.61	ENSOARG00000004013	FXYD4	FXYD domain containing ion transport regulator 4
1639.34	ENSOARG00000017399	LOC101113241
1627.26	ENSOARG00000015204	ENSOARG00000015204
1607.7	ENSOARG00000002458	RPSA	ribosomal protein SA

## Sheet: day15
day15_Ave	ensembl_gene_id	uniprot_gn_symbol	entrezgene_description
27272.3	ENSOARG00000007815	ENSOARG00000007815
19260.2	ENSOARG00000008759	LOC101108413	phospholipase A2 inhibitor and Ly6/PLAUR domain-containing protein-like
17630.9	ENSOARG00000005816	ENSOARG00000005816
14159.6	ENSOARG00000000023	COIII	cytochrome c oxidase subunit III
14086.4	ENSOARG00000025166	ENSOARG00000025166
13424.9	ENSOARG00000008767	ENSOARG00000008767
12995.4	ENSOARG00000000016	COX1	cytochrome c oxidase subunit I
10792.4	ENSOARG00000000022	ATP6	ATP synthase F0 subunit 6
9229.16	ENSOARG00000018666	RPLP1	ribosomal protein lateral stalk subunit P1
8569.69	ENSOARG00000000019	COX2	cytochrome c oxidase subunit II
7635.68	ENSOARG00000000006	ND1	NADH dehydrogenase subunit 1
6805.44	ENSOARG00000003689	RPS28	ribosomal protein S28
6387.03	ENSOARG00000005662	ENSOARG00000005662
6159.48	ENSOARG00000000035	CYTB	cytochrome b
5872.31	ENSOARG00000000027	ND4L	NADH dehydrogenase subunit 4L
5386.85	ENSOARG00000007383	RPL36	ribosomal protein L36
5250.32	ENSOARG00000009101	RPS18	ribosomal protein S18
5228.55	ENSOARG00000001428	RPL28	ribosomal protein L28
5178.84	ENSOARG00000000021	ATP8	ATP synthase F0 subunit 8
4959.07	ENSOARG00000014536	LOC106990434	ribosomal protein S12
4924.44	ENSOARG00000000028	ND4	NADH dehydrogenase subunit 4
4921.31	ENSOARG00000003480	rpl23a	ribosomal protein L23a
4903.9	ENSOARG00000004138	LOC106991840	cytochrome c oxidase subunit 8A, mitochondrial
4802.43	ENSOARG00000016786	KRT8	keratin 8
4709.57	ENSOARG00000004877	RPL37	ribosomal protein L37
4507.9	ENSOARG00000018506	ACTG1	actin gamma 1
4444.82	ENSOARG00000013275	RPL35	ribosomal protein L35
4413.17	ENSOARG00000000010	ND2	NADH dehydrogenase subunit 2
4320.49	ENSOARG00000025167	LOC114112844	interferon tau-10
4289.9	ENSOARG00000013191	RPS11	ribosomal protein S11
4220.32	ENSOARG00000000025	ND3	NADH dehydrogenase subunit 3
4067.2	ENSOARG00000010581	ATP6V0C	ATPase H+ transporting V0 subunit c
3966.26	ENSOARG00000017031	LOC114115573	cytochrome c oxidase subunit 7C, mitochondrial
3936.48	ENSOARG00000004460	LOC114112986	ribosomal protein S15a
3850.67	ENSOARG00000020723	PTMA	prothymosin alpha
3820.11	ENSOARG00000014457	ENSOARG00000014457
3695.54	ENSOARG00000013126	RPS21	ribosomal protein S21
3613.86	ENSOARG00000002406	S100A14	S100 calcium binding protein A14
3560.65	ENSOARG00000007414	AKR1B1	aldo-keto reductase family 1 member B
3453.55	ENSOARG00000008365	LOC101107920	40S ribosomal protein S19-like
3428.56	ENSOARG00000013272	RPL31	ribosomal protein L31
3409.78	ENSOARG00000013571	RPS17	ribosomal protein S17
3348.04	ENSOARG00000006118	ENSOARG00000006118
3310.79	ENSOARG00000014949	RPL32	ribosomal protein L32
3296.89	ENSOARG00000007328	RPS14	ribosomal protein S14
3244.5	ENSOARG00000000691	S100A16	S100 calcium binding protein A16
3230.4	ENSOARG00000006456	RPL29	ribosomal protein L29
3229.39	ENSOARG00000012691	FAU	FAU ubiquitin like and ribosomal protein S30 fusion
3184.34	ENSOARG00000008765	RPL30	60S ribosomal protein L30
3173.87	ENSOARG00000010029	LOC114116858	ribosomal protein L23
3153.26	ENSOARG00000010582	RPL19	ribosomal protein L19
3152.83	ENSOARG00000014339	FTH1	ferritin heavy chain 1
3144.84	ENSOARG00000016963	RPS2	ribosomal protein S2
3082.74	ENSOARG00000000033	ND6	NADH dehydrogenase subunit 6
3069.05	ENSOARG00000012466	LOC101119721	cytochrome b-c1 complex subunit 10
2997.23	ENSOARG00000011805	RPLP0	ribosomal protein lateral stalk subunit P0
2990.72	ENSOARG00000006149	EEF1A1	eukaryotic translation elongation factor 1 alpha 1
2986.45	ENSOARG00000004013	FXYD4	FXYD domain containing ion transport regulator 4
2817.87	ENSOARG00000016080	PRELID3B	PRELI domain containing 3B
2814.28	ENSOARG00000006916	TXN	thioredoxin
2781.18	ENSOARG00000007617	TPT1	tumor protein, translationally-controlled 1
2683.76	ENSOARG00000007894	LOC114110581	glyceraldehyde-3-phosphate dehydrogenase
2646.87	ENSOARG00000018107	CFL1	cofilin 1
2643.85	ENSOARG00000000162	LOC101111695	phospholipase A2 inhibitor and Ly6/PLAUR domain-containing protein-like
2624.17	ENSOARG00000020259	RPL35A	60S ribosomal protein L35a
2609.41	ENSOARG00000001097	ENSOARG00000001097
2605.64	ENSOARG00000011932	RPL18	ribosomal protein L18
2604.89	ENSOARG00000007306	RPL11	ribosomal protein L11
2604.03	ENSOARG00000012235	SLC9A3R1	NHERF family PDZ scaffold protein 1
2548.73	ENSOARG00000010561	ENSOARG00000010561
2532.46	ENSOARG00000001136	RPS8	ribosomal protein S8
2493.24	ENSOARG00000012645	RPL8	ribosomal protein L8
2482.42	ENSOARG00000012490	ENSOARG00000012490
2479.7	ENSOARG00000002753	RPS9	ribosomal protein S9
2451.53	ENSOARG00000011378	ENSOARG00000011378	protein transport protein Sec61 subunit gamma-like
2398.57	ENSOARG00000018519	RPL24	ribosomal protein L24
2390.07	ENSOARG00000007439	ENSOARG00000007439	60S ribosomal protein L14-like
2363.49	ENSOARG00000004546	ENSOARG00000004546
2333.61	ENSOARG00000005681	LOC114110840	60S ribosomal protein L7
2326.08	ENSOARG00000012211	LOC101110758	ribosomal protein S25
2316.32	ENSOARG00000014889	RPS20	ribosomal protein S20
2305.74	ENSOARG00000012429	DYNLL1	dynein light chain LC8-type 1
2294.2	ENSOARG00000025169	CYCS	cytochrome c
2277.39	ENSOARG00000013956	ENSOARG00000013956
2269.21	ENSOARG00000009703	ENSOARG00000009703
2250.59	ENSOARG00000020582	MGST1	microsomal glutathione S-transferase 1
2176.72	ENSOARG00000006981	PRDX5	peroxiredoxin 5
2175.89	ENSOARG00000001198	RPL26	ribosomal protein L26
2148.5	ENSOARG00000004399	UBB	ubiquitin B
2134.43	ENSOARG00000005560	LOC101108778	cytochrome b-c1 complex subunit 9
2116.47	ENSOARG00000016773	KRT18	keratin 18
2114.66	ENSOARG00000014242	RPS6	ribosomal protein S6
2104.05	ENSOARG00000014483	LOC101102990	mitochondrial contact site and cristae organizing system subunit 10
2088.65	ENSOARG00000009040	ATOX1	antioxidant 1 copper chaperone
2075.3	ENSOARG00000003021	ACTB	actin beta
2007.73	ENSOARG00000011496	LOC443348	pregnancy-specific antigen
1996.84	ENSOARG00000015921	RAB5IF	RAB5 interacting factor
1985.42	ENSOARG00000011523	RPS3	ribosomal protein S3
1982	ENSOARG00000015502	RPS23	ribosomal protein S23
1954.12	ENSOARG00000017015	HSP10	10 kDa heat shock protein, mitochondrial

## Sheet: day16
day16_Ave	ensembl_gene_id	uniprot_gn_symbol	entrezgene_description
35682.3	ENSOARG00000005877	ENSOARG00000005877
22680.3	ENSOARG00000007815	ENSOARG00000007815
18446.1	ENSOARG00000020896	ENSOARG00000020896
17144.6	ENSOARG00000000016	COX1	cytochrome c oxidase subunit I
14621	ENSOARG00000000019	COX2	cytochrome c oxidase subunit II
14409.2	ENSOARG00000000022	ATP6	ATP synthase F0 subunit 6
13019.5	ENSOARG00000000023	COIII	cytochrome c oxidase subunit III
12431	ENSOARG00000025166	ENSOARG00000025166
12343.4	ENSOARG00000000021	ATP8	ATP synthase F0 subunit 8
12138.4	ENSOARG00000005816	ENSOARG00000005816
9134.41	ENSOARG00000000035	CYTB	cytochrome b
8678.66	ENSOARG00000006014	ENSOARG00000006014
7663.13	ENSOARG00000000028	ND4	NADH dehydrogenase subunit 4
7468.47	ENSOARG00000000027	ND4L	NADH dehydrogenase subunit 4L
7468.15	ENSOARG00000000006	ND1	NADH dehydrogenase subunit 1
7459.44	ENSOARG00000005804	ENSOARG00000005804
7380.36	ENSOARG00000007414	AKR1B1	aldo-keto reductase family 1 member B
6771.73	ENSOARG00000005580	ENSOARG00000005580
6309.34	ENSOARG00000000010	ND2	NADH dehydrogenase subunit 2
6114.98	ENSOARG00000011081	CD24	CD24 molecule
5537.09	ENSOARG00000003782	B2M	beta-2-microglobulin
5327.48	ENSOARG00000025167	LOC114112844	interferon tau-10
5272.87	ENSOARG00000006149	EEF1A1	eukaryotic translation elongation factor 1 alpha 1
5256.93	ENSOARG00000005662	ENSOARG00000005662
4903.17	ENSOARG00000004877	RPL37	ribosomal protein L37
4606.21	ENSOARG00000000025	ND3	NADH dehydrogenase subunit 3
4568.62	ENSOARG00000018666	RPLP1	ribosomal protein lateral stalk subunit P1
4473.55	ENSOARG00000008759	LOC101108413	phospholipase A2 inhibitor and Ly6/PLAUR domain-containing protein-like
4010.67	ENSOARG00000018506	ACTG1	actin gamma 1
3991.54	ENSOARG00000000033	ND6	NADH dehydrogenase subunit 6
3986.8	ENSOARG00000011708	SOLD1	secreted protein of Ly-6 domain 1
3763.98	ENSOARG00000003021	ACTB	actin beta
3650.89	ENSOARG00000007617	TPT1	tumor protein, translationally-controlled 1
3517.58	ENSOARG00000014536	LOC106990434	ribosomal protein S12
3408.26	ENSOARG00000009703	ENSOARG00000009703
3290.01	ENSOARG00000017589	ENSOARG00000017589
3244.4	ENSOARG00000003480	rpl23a	ribosomal protein L23a
3220.76	ENSOARG00000000032	ND5	NADH dehydrogenase subunit 5
3090.11	ENSOARG00000014339	FTH1	ferritin heavy chain 1
3081.54	ENSOARG00000016080	PRELID3B	PRELI domain containing 3B
3074.98	ENSOARG00000009101	RPS18	ribosomal protein S18
2925.61	ENSOARG00000010581	ATP6V0C	ATPase H+ transporting V0 subunit c
2796.12	ENSOARG00000000095	PABPC1	poly(A) binding protein cytoplasmic 1
2780.33	ENSOARG00000013571	RPS17	ribosomal protein S17
2711.48	ENSOARG00000016963	RPS2	ribosomal protein S2
2691.21	ENSOARG00000013275	RPL35	ribosomal protein L35
2680.7	ENSOARG00000020259	RPL35A	60S ribosomal protein L35a
2666.76	ENSOARG00000008767	ENSOARG00000008767
2655.82	ENSOARG00000010029	LOC114116858	ribosomal protein L23
2613.34	ENSOARG00000012490	ENSOARG00000012490
2585.92	ENSOARG00000003689	RPS28	ribosomal protein S28
2576.13	ENSOARG00000002406	S100A14	S100 calcium binding protein A14
2559.53	ENSOARG00000006916	TXN	thioredoxin
2540.23	ENSOARG00000004460	LOC114112986	ribosomal protein S15a
2500.85	ENSOARG00000001198	RPL26	ribosomal protein L26
2335.91	ENSOARG00000017031	LOC114115573	cytochrome c oxidase subunit 7C, mitochondrial
2310.13	ENSOARG00000005695	PFN1	profilin 1
2280.18	ENSOARG00000016786	KRT8	keratin 8
2230.65	ENSOARG00000019491	OST4	oligosaccharyltransferase complex subunit 4, non-catalytic
2183.38	ENSOARG00000013191	RPS11	ribosomal protein S11
2116.26	ENSOARG00000007894	LOC114110581	glyceraldehyde-3-phosphate dehydrogenase
2112.66	ENSOARG00000008976	FABP5	fatty acid binding protein 5
2095.12	ENSOARG00000021079	ENSOARG00000021079
2090.1	ENSOARG00000013272	RPL31	ribosomal protein L31
2062.85	ENSOARG00000004138	LOC106991840	cytochrome c oxidase subunit 8A, mitochondrial
2048.41	ENSOARG00000001136	RPS8	ribosomal protein S8
2039.06	ENSOARG00000006118	ENSOARG00000006118
2021.66	ENSOARG00000012211	LOC101110758	ribosomal protein S25
2016.39	ENSOARG00000018107	CFL1	cofilin 1
2012.5	ENSOARG00000001428	RPL28	ribosomal protein L28
1977.15	ENSOARG00000005681	LOC114110840	60S ribosomal protein L7
1951.68	ENSOARG00000003793	LOC101106384	thymosin beta-4-like
1945.72	ENSOARG00000008765	RPL30	60S ribosomal protein L30
1944.47	ENSOARG00000014949	RPL32	ribosomal protein L32
1886.31	ENSOARG00000011805	RPLP0	ribosomal protein lateral stalk subunit P0
1883.17	ENSOARG00000020723	PTMA	prothymosin alpha
1875.1	ENSOARG00000014457	ENSOARG00000014457
1860.26	ENSOARG00000008775	SELENOP	selenoprotein P
1845.23	ENSOARG00000002624	RPS27A	ribosomal protein S27a
1803.09	ENSOARG00000010582	RPL19	ribosomal protein L19
1802.24	ENSOARG00000004399	UBB	ubiquitin B
1792.84	ENSOARG00000007383	RPL36	ribosomal protein L36
1790.56	ENSOARG00000000170	ATP5MC3	ATP synthase membrane subunit c locus 3
1788.96	ENSOARG00000011605	LOC114116830	ribosomal protein L9
1785.31	ENSOARG00000014242	RPS6	ribosomal protein S6
1732.22	ENSOARG00000011405	ENSOARG00000011405
1715.93	ENSOARG00000007306	RPL11	ribosomal protein L11
1646.89	ENSOARG00000021077	LOC101120208	S100 calcium binding protein A10
1640.57	ENSOARG00000005290	LOC114117623	ATP synthase membrane subunit k
1640.49	ENSOARG00000006367	NDUFA4	NDUFA4 mitochondrial complex associated
1633.99	ENSOARG00000013925	GNG5	G protein subunit gamma 5
1609.52	ENSOARG00000019088	LGALS15	lectin, galactoside-binding, soluble, 15
1605.34	ENSOARG00000009351	ENSOARG00000009351
1578.34	ENSOARG00000025176	LOC105614854	calmodulin-alpha
1564.91	ENSOARG00000009870	CALR	calreticulin
1535.12	ENSOARG00000013748	HSPB1	heat shock protein family B (small) member 1
1518.87	ENSOARG00000003492	CALM1	calmodulin 1
1508.8	ENSOARG00000014889	RPS20	ribosomal protein S20
1501.7	ENSOARG00000002458	RPSA	ribosomal protein SA
1493.94	ENSOARG00000008365	LOC101107920	40S ribosomal protein S19-like

## Sheet: day17
day17_Ave	ensembl_gene_id	uniprot_gn_symbol	entrezgene_description
43469.6	ENSOARG00000005877	ENSOARG00000005877
24057.5	ENSOARG00000007815	ENSOARG00000007815
15416.6	ENSOARG00000006014	ENSOARG00000006014
12417.7	ENSOARG00000020896	ENSOARG00000020896
11554	ENSOARG00000005580	ENSOARG00000005580
10429	ENSOARG00000000023	COIII	cytochrome c oxidase subunit III
9193.96	ENSOARG00000000022	ATP6	ATP synthase F0 subunit 6
9174.75	ENSOARG00000000016	COX1	cytochrome c oxidase subunit I
8513.36	ENSOARG00000018666	RPLP1	ribosomal protein lateral stalk subunit P1
8189.47	ENSOARG00000000019	COX2	cytochrome c oxidase subunit II
8123.03	ENSOARG00000011708	SOLD1	secreted protein of Ly-6 domain 1
7299.84	ENSOARG00000011081	CD24	CD24 molecule
6281.69	ENSOARG00000025166	ENSOARG00000025166
6130.19	ENSOARG00000007414	AKR1B1	aldo-keto reductase family 1 member B
5511.33	ENSOARG00000018506	ACTG1	actin gamma 1
5418.88	ENSOARG00000011405	ENSOARG00000011405
5410.03	ENSOARG00000000027	ND4L	NADH dehydrogenase subunit 4L
5361.61	ENSOARG00000010581	ATP6V0C	ATPase H+ transporting V0 subunit c
5332.57	ENSOARG00000003689	RPS28	ribosomal protein S28
5331.43	ENSOARG00000000035	CYTB	cytochrome b
5173.05	ENSOARG00000003782	B2M	beta-2-microglobulin
5109.36	ENSOARG00000000006	ND1	NADH dehydrogenase subunit 1
5073.6	ENSOARG00000008976	FABP5	fatty acid binding protein 5
5015.77	ENSOARG00000000021	ATP8	ATP synthase F0 subunit 8
4884.75	ENSOARG00000004877	RPL37	ribosomal protein L37
4800.86	ENSOARG00000004138	LOC106991840	cytochrome c oxidase subunit 8A, mitochondrial
4628.52	ENSOARG00000003021	ACTB	actin beta
4261.19	ENSOARG00000018107	CFL1	cofilin 1
4246.26	ENSOARG00000013748	HSPB1	heat shock protein family B (small) member 1
4187.58	ENSOARG00000000028	ND4	NADH dehydrogenase subunit 4
4117.06	ENSOARG00000005583	ENSOARG00000005583
4097.6	ENSOARG00000009101	RPS18	ribosomal protein S18
4075.48	ENSOARG00000013275	RPL35	ribosomal protein L35
4046.49	ENSOARG00000007383	RPL36	ribosomal protein L36
3973.51	ENSOARG00000006149	EEF1A1	eukaryotic translation elongation factor 1 alpha 1
3945.66	ENSOARG00000001428	RPL28	ribosomal protein L28
3719.5	ENSOARG00000014339	FTH1	ferritin heavy chain 1
3630.98	ENSOARG00000000025	ND3	NADH dehydrogenase subunit 3
3574.37	ENSOARG00000003480	rpl23a	ribosomal protein L23a
3573.26	ENSOARG00000014457	ENSOARG00000014457
3551.3	ENSOARG00000005816	ENSOARG00000005816
3394.83	ENSOARG00000000010	ND2	NADH dehydrogenase subunit 2
3366.54	ENSOARG00000013925	GNG5	G protein subunit gamma 5
3343.18	ENSOARG00000016080	PRELID3B	PRELI domain containing 3B
3225.41	ENSOARG00000007617	TPT1	tumor protein, translationally-controlled 1
3160.82	ENSOARG00000013191	RPS11	ribosomal protein S11
3160.76	ENSOARG00000014536	LOC106990434	ribosomal protein S12
3068.78	ENSOARG00000002406	S100A14	S100 calcium binding protein A14
3042.16	ENSOARG00000003793	LOC101106384	thymosin beta-4-like
2991.48	ENSOARG00000021079	ENSOARG00000021079
2977.57	ENSOARG00000014409	ENSOARG00000014409
2948.94	ENSOARG00000004460	LOC114112986	ribosomal protein S15a
2877.36	ENSOARG00000010561	ENSOARG00000010561
2867.71	ENSOARG00000017589	ENSOARG00000017589
2812.68	ENSOARG00000009040	ATOX1	antioxidant 1 copper chaperone
2787.57	ENSOARG00000010029	LOC114116858	ribosomal protein L23
2779.44	ENSOARG00000020723	PTMA	prothymosin alpha
2748.27	ENSOARG00000011805	RPLP0	ribosomal protein lateral stalk subunit P0
2741.08	ENSOARG00000016963	RPS2	ribosomal protein S2
2688.36	ENSOARG00000017031	LOC114115573	cytochrome c oxidase subunit 7C, mitochondrial
2687.45	ENSOARG00000013272	RPL31	ribosomal protein L31
2680.74	ENSOARG00000013571	RPS17	ribosomal protein S17
2675.96	ENSOARG00000014949	RPL32	ribosomal protein L32
2673.52	ENSOARG00000013126	RPS21	ribosomal protein S21
2653.38	ENSOARG00000016786	KRT8	keratin 8
2632.05	ENSOARG00000006202	CST3	cystatin C
2606.61	ENSOARG00000012466	LOC101119721	cytochrome b-c1 complex subunit 10
2556.87	ENSOARG00000004071	ENSOARG00000004071
2466.86	ENSOARG00000008765	RPL30	60S ribosomal protein L30
2440.84	ENSOARG00000007328	RPS14	ribosomal protein S14
2433.11	ENSOARG00000020353	ENSOARG00000020353
2427.97	ENSOARG00000012316	PTTG1IP	PTTG1 interacting protein
2422.59	ENSOARG00000004609	LOC101105840	calmodulin
2415.37	ENSOARG00000004399	UBB	ubiquitin B
2407.09	ENSOARG00000006118	ENSOARG00000006118
2397.24	ENSOARG00000010582	RPL19	ribosomal protein L19
2375.64	ENSOARG00000007894	LOC114110581	glyceraldehyde-3-phosphate dehydrogenase
2303.31	ENSOARG00000006456	RPL29	ribosomal protein L29
2274.86	ENSOARG00000013956	ENSOARG00000013956
2265.95	ENSOARG00000008365	LOC101107920	40S ribosomal protein S19-like
2174.68	ENSOARG00000000033	ND6	NADH dehydrogenase subunit 6
2168.32	ENSOARG00000005695	PFN1	profilin 1
2139.91	ENSOARG00000020259	RPL35A	60S ribosomal protein L35a
2134.61	ENSOARG00000001136	RPS8	ribosomal protein S8
2080.12	ENSOARG00000005804	ENSOARG00000005804
2067.44	ENSOARG00000011932	RPL18	ribosomal protein L18
2061.41	ENSOARG00000012691	FAU	FAU ubiquitin like and ribosomal protein S30 fusion
2060.58	ENSOARG00000000691	S100A16	S100 calcium binding protein A16
2055.9	ENSOARG00000018519	RPL24	ribosomal protein L24
2050.65	ENSOARG00000012490	ENSOARG00000012490
1959.49	ENSOARG00000006367	NDUFA4	NDUFA4 mitochondrial complex associated
1954.08	ENSOARG00000001198	RPL26	ribosomal protein L26
1951.81	ENSOARG00000006834	LOC101117015	ferritin light chain
1923.29	ENSOARG00000012645	RPL8	ribosomal protein L8
1892.74	ENSOARG00000019491	OST4	oligosaccharyltransferase complex subunit 4, non-catalytic
1840.7	ENSOARG00000005681	LOC114110840	60S ribosomal protein L7
1834.5	ENSOARG00000003236	RBP4	retinol binding protein 4
1807.1	ENSOARG00000000095	PABPC1	poly(A) binding protein cytoplasmic 1
1806.4	ENSOARG00000005560	LOC101108778	cytochrome b-c1 complex subunit 9
1804.82	ENSOARG00000011540	UBA52	ubiquitin A-52 residue ribosomal protein fusion product 1

## Sheet: day19
day19_Ave	ensembl_gene_id	uniprot_gn_symbol	entrezgene_description
41093.2	ENSOARG00000007815	ENSOARG00000007815
17951.8	ENSOARG00000005580	ENSOARG00000005580
15929.3	ENSOARG00000006014	ENSOARG00000006014
12236.5	ENSOARG00000005877	ENSOARG00000005877
7911.45	ENSOARG00000003689	RPS28	ribosomal protein S28
7683.02	ENSOARG00000007414	AKR1B1	aldo-keto reductase family 1 member B
7658.86	ENSOARG00000000016	COX1	cytochrome c oxidase subunit I
7097.89	ENSOARG00000018666	RPLP1	ribosomal protein lateral stalk subunit P1
6399.59	ENSOARG00000004877	RPL37	ribosomal protein L37
6157.05	ENSOARG00000007617	TPT1	tumor protein, translationally-controlled 1
5995.43	ENSOARG00000006149	EEF1A1	eukaryotic translation elongation factor 1 alpha 1
5929.45	ENSOARG00000005583	ENSOARG00000005583
5555.14	ENSOARG00000000019	COX2	cytochrome c oxidase subunit II
5481.42	ENSOARG00000000023	COIII	cytochrome c oxidase subunit III
5452.54	ENSOARG00000000022	ATP6	ATP synthase F0 subunit 6
5432.84	ENSOARG00000014536	LOC106990434	ribosomal protein S12
5051.49	ENSOARG00000003782	B2M	beta-2-microglobulin
4698.99	ENSOARG00000006202	CST3	cystatin C
4585.43	ENSOARG00000004071	ENSOARG00000004071
4492.4	ENSOARG00000025166	ENSOARG00000025166
4474.65	ENSOARG00000008976	FABP5	fatty acid binding protein 5
4407.02	ENSOARG00000020896	ENSOARG00000020896
4301.38	ENSOARG00000009101	RPS18	ribosomal protein S18
4213.98	ENSOARG00000016963	RPS2	ribosomal protein S2
4160.06	ENSOARG00000013275	RPL35	ribosomal protein L35
3957.79	ENSOARG00000000021	ATP8	ATP synthase F0 subunit 8
3747.22	ENSOARG00000001136	RPS8	ribosomal protein S8
3713.69	ENSOARG00000010581	ATP6V0C	ATPase H+ transporting V0 subunit c
3678.35	ENSOARG00000016080	PRELID3B	PRELI domain containing 3B
3647.69	ENSOARG00000011708	SOLD1	secreted protein of Ly-6 domain 1
3620.36	ENSOARG00000013126	RPS21	ribosomal protein S21
3594.37	ENSOARG00000007328	RPS14	ribosomal protein S14
3579.2	ENSOARG00000013191	RPS11	ribosomal protein S11
3554.47	ENSOARG00000010029	LOC114116858	ribosomal protein L23
3477.69	ENSOARG00000009438	ENSOARG00000009438
3362.57	ENSOARG00000013571	RPS17	ribosomal protein S17
3323.8	ENSOARG00000013272	RPL31	ribosomal protein L31
3295.09	ENSOARG00000014339	FTH1	ferritin heavy chain 1
3290.9	ENSOARG00000011081	CD24	CD24 molecule
3225.2	ENSOARG00000004460	LOC114112986	ribosomal protein S15a
3217.36	ENSOARG00000006118	ENSOARG00000006118
3212.51	ENSOARG00000020259	RPL35A	60S ribosomal protein L35a
3196.85	ENSOARG00000009703	ENSOARG00000009703
3182.65	ENSOARG00000003480	rpl23a	ribosomal protein L23a
3129.87	ENSOARG00000019491	OST4	oligosaccharyltransferase complex subunit 4, non-catalytic
3057.1	ENSOARG00000014457	ENSOARG00000014457
2991.53	ENSOARG00000018506	ACTG1	actin gamma 1
2974.5	ENSOARG00000008765	RPL30	60S ribosomal protein L30
2957.64	ENSOARG00000007383	RPL36	ribosomal protein L36
2941.89	ENSOARG00000011405	ENSOARG00000011405
2937.84	ENSOARG00000002586	ENSOARG00000002586
2887.58	ENSOARG00000011805	RPLP0	ribosomal protein lateral stalk subunit P0
2886.69	ENSOARG00000007306	RPL11	ribosomal protein L11
2856.54	ENSOARG00000000035	CYTB	cytochrome b
2855.03	ENSOARG00000014949	RPL32	ribosomal protein L32
2851.93	ENSOARG00000005695	PFN1	profilin 1
2792.79	ENSOARG00000001428	RPL28	ribosomal protein L28
2782.1	ENSOARG00000008365	LOC101107920	40S ribosomal protein S19-like
2759.63	ENSOARG00000019935	ENSOARG00000019935
2754.63	ENSOARG00000020528	AHSG	alpha 2-HS glycoprotein
2720.16	ENSOARG00000010582	RPL19	ribosomal protein L19
2677.64	ENSOARG00000003021	ACTB	actin beta
2666.61	ENSOARG00000012211	LOC101110758	ribosomal protein S25
2626.82	ENSOARG00000012645	RPL8	ribosomal protein L8
2622.31	ENSOARG00000004609	LOC101105840	calmodulin
2605.19	ENSOARG00000003236	RBP4	retinol binding protein 4
2573.35	ENSOARG00000004399	UBB	ubiquitin B
2459.27	ENSOARG00000015719	ENSOARG00000015719
2396.63	ENSOARG00000000028	ND4	NADH dehydrogenase subunit 4
2395.58	ENSOARG00000006456	RPL29	ribosomal protein L29
2357.2	ENSOARG00000017589	ENSOARG00000017589
2352.53	ENSOARG00000005681	LOC114110840	60S ribosomal protein L7
2331.04	ENSOARG00000014104	LOC780463
2318.69	ENSOARG00000021079	ENSOARG00000021079
2311.14	ENSOARG00000000006	ND1	NADH dehydrogenase subunit 1
2303.07	ENSOARG00000014889	RPS20	ribosomal protein S20
2294.45	ENSOARG00000011932	RPL18	ribosomal protein L18
2278.86	ENSOARG00000005290	LOC114117623	ATP synthase membrane subunit k
2277.87	ENSOARG00000010592	RPS10	ribosomal protein S10
2245.38	ENSOARG00000013956	ENSOARG00000013956
2236.23	ENSOARG00000018519	RPL24	ribosomal protein L24
2234.4	ENSOARG00000002624	RPS27A	ribosomal protein S27a
2227.45	ENSOARG00000005816	ENSOARG00000005816
2227.44	ENSOARG00000017111	LOC101121371	60S ribosomal protein L37a
2196.02	ENSOARG00000025167	LOC114112844	interferon tau-10
2194.14	ENSOARG00000020353	ENSOARG00000020353
2192.85	ENSOARG00000007894	LOC114110581	glyceraldehyde-3-phosphate dehydrogenase
2169.26	ENSOARG00000012691	FAU	FAU ubiquitin like and ribosomal protein S30 fusion
2108.07	ENSOARG00000001097	ENSOARG00000001097
2102.12	ENSOARG00000012316	PTTG1IP	PTTG1 interacting protein
2101.03	ENSOARG00000019826	LOC114109518	ribosomal protein L37a
2093.73	ENSOARG00000017031	LOC114115573	cytochrome c oxidase subunit 7C, mitochondrial
2087.24	ENSOARG00000003793	LOC101106384	thymosin beta-4-like
2079.58	ENSOARG00000007855	LOC114118453	ribosomal protein L34
2075.7	ENSOARG00000018107	CFL1	cofilin 1
2068.01	ENSOARG00000001198	RPL26	ribosomal protein L26
2041.73	ENSOARG00000011605	LOC114116830	ribosomal protein L9
2011.84	ENSOARG00000011320	LOC114110327	ribosomal protein L12
1988.89	ENSOARG00000002406	S100A14	S100 calcium binding protein A14
1982.5	ENSOARG00000011763	ENSOARG00000011763

## Sheet: day20
day20_Ave	ensembl_gene_id	uniprot_gn_symbol	entrezgene_description
29028.5	ENSOARG00000007815	ENSOARG00000007815
28460.3	ENSOARG00000005580	ENSOARG00000005580
17643.5	ENSOARG00000006014	ENSOARG00000006014
12448.2	ENSOARG00000000016	COX1	cytochrome c oxidase subunit I
9291.08	ENSOARG00000000022	ATP6	ATP synthase F0 subunit 6
8263.8	ENSOARG00000000021	ATP8	ATP synthase F0 subunit 8
8148.43	ENSOARG00000000019	COX2	cytochrome c oxidase subunit II
8113.18	ENSOARG00000000023	COIII	cytochrome c oxidase subunit III
7537.12	ENSOARG00000003782	B2M	beta-2-microglobulin
6879	ENSOARG00000007617	TPT1	tumor protein, translationally-controlled 1
6231.86	ENSOARG00000006149	EEF1A1	eukaryotic translation elongation factor 1 alpha 1
5973.02	ENSOARG00000004877	RPL37	ribosomal protein L37
5955.05	ENSOARG00000000035	CYTB	cytochrome b
5671.23	ENSOARG00000011081	CD24	CD24 molecule
5586.69	ENSOARG00000018666	RPLP1	ribosomal protein lateral stalk subunit P1
5473.31	ENSOARG00000000028	ND4	NADH dehydrogenase subunit 4
5351.41	ENSOARG00000005877	ENSOARG00000005877
5213.4	ENSOARG00000016674	LOC101112509	placenta-expressed transcript 1 protein
5199.77	ENSOARG00000000027	ND4L	NADH dehydrogenase subunit 4L
5112.82	ENSOARG00000011708	SOLD1	secreted protein of Ly-6 domain 1
4879.73	ENSOARG00000003480	rpl23a	ribosomal protein L23a
4848.42	ENSOARG00000016476	COL3A1	collagen type III alpha 1 chain
4745.33	ENSOARG00000000006	ND1	NADH dehydrogenase subunit 1
4735.82	ENSOARG00000007414	AKR1B1	aldo-keto reductase family 1 member B
4292.92	ENSOARG00000014536	LOC106990434	ribosomal protein S12
4288.84	ENSOARG00000020528	AHSG	alpha 2-HS glycoprotein
4158.51	ENSOARG00000009703	ENSOARG00000009703
4024.69	ENSOARG00000003236	RBP4	retinol binding protein 4
3632.08	ENSOARG00000019491	OST4	oligosaccharyltransferase complex subunit 4, non-catalytic
3582.73	ENSOARG00000013275	RPL35	ribosomal protein L35
3566.03	ENSOARG00000006202	CST3	cystatin C
3507.71	ENSOARG00000000010	ND2	NADH dehydrogenase subunit 2
3435.15	ENSOARG00000016080	PRELID3B	PRELI domain containing 3B
3355.24	ENSOARG00000009101	RPS18	ribosomal protein S18
3249.68	ENSOARG00000004460	LOC114112986	ribosomal protein S15a
3193.58	ENSOARG00000001198	RPL26	ribosomal protein L26
3094.09	ENSOARG00000020259	RPL35A	60S ribosomal protein L35a
3071.36	ENSOARG00000018506	ACTG1	actin gamma 1
3067.58	ENSOARG00000009032	SPARC	secreted protein acidic and cysteine rich
3045.76	ENSOARG00000011405	ENSOARG00000011405
3030.54	ENSOARG00000010029	LOC114116858	ribosomal protein L23
3020.47	ENSOARG00000021079	ENSOARG00000021079
3002.41	ENSOARG00000013191	RPS11	ribosomal protein S11
2959.22	ENSOARG00000003689	RPS28	ribosomal protein S28
2952.13	ENSOARG00000008976	FABP5	fatty acid binding protein 5
2921.66	ENSOARG00000013571	RPS17	ribosomal protein S17
2898.49	ENSOARG00000013272	RPL31	ribosomal protein L31
2844.27	ENSOARG00000001136	RPS8	ribosomal protein S8
2839.88	ENSOARG00000000025	ND3	NADH dehydrogenase subunit 3
2665.61	ENSOARG00000003021	ACTB	actin beta
2590.85	ENSOARG00000002586	ENSOARG00000002586
2575.77	ENSOARG00000006050	LOC101103947	alpha-1-acid glycoprotein
2542	ENSOARG00000014339	FTH1	ferritin heavy chain 1
2497.25	ENSOARG00000000033	ND6	NADH dehydrogenase subunit 6
2496.36	ENSOARG00000004399	UBB	ubiquitin B
2355.99	ENSOARG00000009351	ENSOARG00000009351
2353.57	ENSOARG00000014949	RPL32	ribosomal protein L32
2317.2	ENSOARG00000003793	LOC101106384	thymosin beta-4-like
2298.09	ENSOARG00000005816	ENSOARG00000005816
2291.69	ENSOARG00000005583	ENSOARG00000005583
2285.92	ENSOARG00000006118	ENSOARG00000006118
2280.32	ENSOARG00000021077	LOC101120208	S100 calcium binding protein A10
2245.62	ENSOARG00000016963	RPS2	ribosomal protein S2
2236.84	ENSOARG00000014457	ENSOARG00000014457
2185.66	ENSOARG00000010581	ATP6V0C	ATPase H+ transporting V0 subunit c
2172.38	ENSOARG00000008765	RPL30	60S ribosomal protein L30
2172.28	ENSOARG00000010582	RPL19	ribosomal protein L19
2133.77	ENSOARG00000002624	RPS27A	ribosomal protein S27a
2125.89	ENSOARG00000004071	ENSOARG00000004071
2122.34	ENSOARG00000012211	LOC101110758	ribosomal protein S25
2108.44	ENSOARG00000013956	ENSOARG00000013956
2069.88	ENSOARG00000001076	NPC2	NPC intracellular cholesterol transporter 2
2060.83	ENSOARG00000000032	ND5	NADH dehydrogenase subunit 5
2049.43	ENSOARG00000001428	RPL28	ribosomal protein L28
1997.79	ENSOARG00000014882	SERPINA1	serpin family A member 1
1997.51	ENSOARG00000007328	RPS14	ribosomal protein S14
1957.9	ENSOARG00000011605	LOC114116830	ribosomal protein L9
1943.56	ENSOARG00000004871	COL1A1	collagen type I alpha 1 chain
1941.15	ENSOARG00000011805	RPLP0	ribosomal protein lateral stalk subunit P0
1940.32	ENSOARG00000014242	RPS6	ribosomal protein S6
1912.24	ENSOARG00000005681	LOC114110840	60S ribosomal protein L7
1903.14	ENSOARG00000010592	RPS10	ribosomal protein S10
1900.58	ENSOARG00000007306	RPL11	ribosomal protein L11
1889.19	ENSOARG00000007383	RPL36	ribosomal protein L36
1869.41	ENSOARG00000004546	ENSOARG00000004546
1851.39	ENSOARG00000017744	LOC101102787	ribosomal protein S4 X-linked
1780.11	ENSOARG00000017031	LOC114115573	cytochrome c oxidase subunit 7C, mitochondrial
1779.27	ENSOARG00000013126	RPS21	ribosomal protein S21
1753.26	ENSOARG00000009438	ENSOARG00000009438
1721.63	ENSOARG00000009870	CALR	calreticulin
1719.78	ENSOARG00000018107	CFL1	cofilin 1
1693	ENSOARG00000014104	LOC780463
1668.07	ENSOARG00000020896	ENSOARG00000020896
1664.59	ENSOARG00000020723	PTMA	prothymosin alpha
1645.64	ENSOARG00000013925	GNG5	G protein subunit gamma 5
1637.07	ENSOARG00000008365	LOC101107920	40S ribosomal protein S19-like
1633.13	ENSOARG00000011540	UBA52	ubiquitin A-52 residue ribosomal protein fusion product 1
1630.81	ENSOARG00000012645	RPL8	ribosomal protein L8
1619.93	ENSOARG00000011258	LOC101110088	macrophage-expressed gene 1 protein-like
1609.98	ENSOARG00000020353	ENSOARG00000020353

## Sheet: day21
day21_Ave	ensembl_gene_id	uniprot_gn_symbol	entrezgene_description
38474.4	ENSOARG00000007815	ENSOARG00000007815
27069.1	ENSOARG00000010888	LOC101120884	hemoglobin subunit zeta
12947.5	ENSOARG00000006050	LOC101103947	alpha-1-acid glycoprotein
10638.3	ENSOARG00000018666	RPLP1	ribosomal protein lateral stalk subunit P1
8882.4	ENSOARG00000010944	LOC101108797	hemoglobin subunit alpha-1
8721.12	ENSOARG00000000023	COIII	cytochrome c oxidase subunit III
8437.44	ENSOARG00000000022	ATP6	ATP synthase F0 subunit 6
7917.62	ENSOARG00000003689	RPS28	ribosomal protein S28
7589.14	ENSOARG00000000016	COX1	cytochrome c oxidase subunit I
7275.82	ENSOARG00000003480	rpl23a	ribosomal protein L23a
7203.84	ENSOARG00000000021	ATP8	ATP synthase F0 subunit 8
7062.21	ENSOARG00000009808	APOA2	apolipoprotein A2
6392.04	ENSOARG00000007383	RPL36	ribosomal protein L36
6300.12	ENSOARG00000000027	ND4L	NADH dehydrogenase subunit 4L
6278.73	ENSOARG00000013191	RPS11	ribosomal protein S11
6155.83	ENSOARG00000013275	RPL35	ribosomal protein L35
6022.61	ENSOARG00000004877	RPL37	ribosomal protein L37
5795.11	ENSOARG00000020528	AHSG	alpha 2-HS glycoprotein
5462.77	ENSOARG00000001428	RPL28	ribosomal protein L28
5411.7	ENSOARG00000014457	ENSOARG00000014457
5315.34	ENSOARG00000009101	RPS18	ribosomal protein S18
5204.82	ENSOARG00000000035	CYTB	cytochrome b
5001.35	ENSOARG00000003236	RBP4	retinol binding protein 4
4945.97	ENSOARG00000007328	RPS14	ribosomal protein S14
4885.1	ENSOARG00000006149	EEF1A1	eukaryotic translation elongation factor 1 alpha 1
4854.02	ENSOARG00000007617	TPT1	tumor protein, translationally-controlled 1
4771.28	ENSOARG00000000006	ND1	NADH dehydrogenase subunit 1
4744.23	ENSOARG00000005580	ENSOARG00000005580
4740.14	ENSOARG00000014882	SERPINA1	serpin family A member 1
4603.85	ENSOARG00000004460	LOC114112986	ribosomal protein S15a
4601.94	ENSOARG00000013272	RPL31	ribosomal protein L31
4559.95	ENSOARG00000000028	ND4	NADH dehydrogenase subunit 4
4328.81	ENSOARG00000014949	RPL32	ribosomal protein L32
4260.07	ENSOARG00000003793	LOC101106384	thymosin beta-4-like
4169.45	ENSOARG00000014536	LOC106990434	ribosomal protein S12
4098.98	ENSOARG00000018341	LOC101117184	metallothionein-1A
4010.44	ENSOARG00000001136	RPS8	ribosomal protein S8
3998.72	ENSOARG00000006118	ENSOARG00000006118
3854.49	ENSOARG00000011805	RPLP0	ribosomal protein lateral stalk subunit P0
3796.83	ENSOARG00000006456	RPL29	ribosomal protein L29
3725.53	ENSOARG00000011932	RPL18	ribosomal protein L18
3704.18	ENSOARG00000006571	ENSOARG00000006571
3680.29	ENSOARG00000016080	PRELID3B	PRELI domain containing 3B
3658.11	ENSOARG00000010561	ENSOARG00000010561
3645.56	ENSOARG00000021079	ENSOARG00000021079
3609.64	ENSOARG00000013126	RPS21	ribosomal protein S21
3568.2	ENSOARG00000016963	RPS2	ribosomal protein S2
3547.68	ENSOARG00000018506	ACTG1	actin gamma 1
3544.75	ENSOARG00000010582	RPL19	ribosomal protein L19
3474.23	ENSOARG00000012645	RPL8	ribosomal protein L8
3277.12	ENSOARG00000003513	MDK	midkine
3270.34	ENSOARG00000008365	LOC101107920	40S ribosomal protein S19-like
3253.11	ENSOARG00000018519	RPL24	ribosomal protein L24
3201.82	ENSOARG00000013571	RPS17	ribosomal protein S17
3182.36	ENSOARG00000006014	ENSOARG00000006014
3173.84	ENSOARG00000014339	FTH1	ferritin heavy chain 1
3150.98	ENSOARG00000018107	CFL1	cofilin 1
3104.71	ENSOARG00000004138	LOC106991840	cytochrome c oxidase subunit 8A, mitochondrial
2994.84	ENSOARG00000008765	RPL30	60S ribosomal protein L30
2985.91	ENSOARG00000020259	RPL35A	60S ribosomal protein L35a
2965.51	ENSOARG00000010029	LOC114116858	ribosomal protein L23
2931.45	ENSOARG00000012429	DYNLL1	dynein light chain LC8-type 1
2881.65	ENSOARG00000020353	ENSOARG00000020353
2692.01	ENSOARG00000012691	FAU	FAU ubiquitin like and ribosomal protein S30 fusion
2592.49	ENSOARG00000002586	ENSOARG00000002586
2571.87	ENSOARG00000011523	RPS3	ribosomal protein S3
2559.42	ENSOARG00000009438	ENSOARG00000009438
2521.34	ENSOARG00000000025	ND3	NADH dehydrogenase subunit 3
2493.09	ENSOARG00000002753	RPS9	ribosomal protein S9
2472.91	ENSOARG00000014889	RPS20	ribosomal protein S20
2441.15	ENSOARG00000007306	RPL11	ribosomal protein L11
2434.82	ENSOARG00000020723	PTMA	prothymosin alpha
2423.1	ENSOARG00000007439	ENSOARG00000007439	60S ribosomal protein L14-like
2330.09	ENSOARG00000004399	UBB	ubiquitin B
2327.18	ENSOARG00000014242	RPS6	ribosomal protein S6
2301.04	ENSOARG00000019491	OST4	oligosaccharyltransferase complex subunit 4, non-catalytic
2233.8	ENSOARG00000010581	ATP6V0C	ATPase H+ transporting V0 subunit c
2213.71	ENSOARG00000015502	RPS23	ribosomal protein S23
2194	ENSOARG00000000010	ND2	NADH dehydrogenase subunit 2
2191.61	ENSOARG00000001278	BANF1	BAF nuclear assembly factor 1
2190.54	ENSOARG00000007855	LOC114118453	ribosomal protein L34
2161.24	ENSOARG00000013925	GNG5	G protein subunit gamma 5
2121.91	ENSOARG00000018343	MT2A	metallothionein-2
2120.44	ENSOARG00000004871	COL1A1	collagen type I alpha 1 chain
2115.93	ENSOARG00000003677	RPL7A	ribosomal protein L7a
2077.88	ENSOARG00000002458	RPSA	ribosomal protein SA
2054.7	ENSOARG00000010592	RPS10	ribosomal protein S10
2052.74	ENSOARG00000007894	LOC114110581	glyceraldehyde-3-phosphate dehydrogenase
2034.54	ENSOARG00000001097	ENSOARG00000001097
2022.47	ENSOARG00000016476	COL3A1	collagen type III alpha 1 chain
2012.38	ENSOARG00000016495	RPL3	ribosomal protein L3
2009.4	ENSOARG00000004976	RPL10	ribosomal protein L10
2000.05	ENSOARG00000009032	SPARC	secreted protein acidic and cysteine rich
1950.28	ENSOARG00000012211	LOC101110758	ribosomal protein S25
1909.28	ENSOARG00000016393	ATP5MC2	ATP synthase membrane subunit c locus 2
1861.46	ENSOARG00000006834	LOC101117015	ferritin light chain
1857.48	ENSOARG00000000019	COX2	cytochrome c oxidase subunit II
1837.82	ENSOARG00000011605	LOC114116830	ribosomal protein L9
1836.66	ENSOARG00000013748	HSPB1	heat shock protein family B (small) member 1
1835.6	ENSOARG00000002624	RPS27A	ribosomal protein S27a
