# Supplementary material for: Ovine conceptuses express phospholipase inhibitory genes on days 14–15 of pregnancy, interacting with IFNT pathways
Source: Reproduction. 2025 Jan 11;169(2):e240286. doi: 10.1530/REP-24-0286 (PMC11935640; doi:10.1530/REP-24-0286)
Supplement: Supplementary file 6 [file supplemental_table_4.xlsx]

## Sheet: EEC
Supplemental Table 4. Gene set enrichment analysis (GSEA) of the differentially expressed genes in the cultured bovine endometrial epithelial cells and stromal cells treated with or without the phospholipase inhibitory recombinant protein.
Pathway_ID	Pathway	Database	NumDEInCat	NumDEAnot	DEPercent	NumInCat	NumGenesAnot	AnotPercent	p-value	GenesAnot
R-BTA-197264	Nicotinamide salvaging	REACTOME	3	20	15	12	8276	0.144998	2.54392e-06	PTGS2,PARP9,PARP10
bta05162	Measles	KEGG	5	20	25	110	8276	1.32914	5.05206e-06	EIF2AK2,DDX58,STAT1,IFIH1,IRF7
bta04622	RIG-I-like receptor signaling pathway	KEGG	4	20	20	58	8276	0.700822	9.83614e-06	DDX58,DHX58,IFIH1,IRF7
R-BTA-196807	Nicotinate metabolism	REACTOME	3	20	15	20	8276	0.241663	1.33207e-05	PTGS2,PARP9,PARP10
bta05164	Influenza A	KEGG	5	20	25	144	8276	1.73997	1.8864e-05	EIF2AK2,DDX58,STAT1,IFIH1,IRF7
bta05168	Herpes simplex infection	KEGG	5	20	25	153	8276	1.84872	2.52551e-05	EIF2AK2,DDX58,STAT1,IFIH1,IRF7
R-BTA-196849	Metabolism of water-soluble vitamins and cofactors	REACTOME	4	20	20	95	8276	1.1479	6.67701e-05	PTGS2,PARP9,PARP10,TCN1
R-BTA-168928	RIG-I/MDA5 mediated induction of IFN-alpha/beta pathways	REACTOME	3	20	15	38	8276	0.459159	9.94291e-05	DDX58,HERC5,IRF7
bta05160	Hepatitis C	KEGG	4	20	20	111	8276	1.34123	0.000125178	EIF2AK2,DDX58,STAT1,IRF7
bta04623	Cytosolic DNA-sensing pathway	KEGG	3	20	15	47	8276	0.567907	0.000189946	TREX1,DDX58,IRF7
bta05161	Hepatitis B	KEGG	4	20	20	128	8276	1.54664	0.000215215	DDX58,STAT1,IFIH1,IRF7
R-BTA-196854	Metabolism of vitamins and cofactors	REACTOME	4	20	20	130	8276	1.57081	0.000229994	PTGS2,PARP9,PARP10,TCN1
R-BTA-936440	Negative regulators of RIG-I/MDA5 signaling	REACTOME	2	20	10	17	8276	0.205413	0.000754123	DDX58,HERC5
R-BTA-1169408	ISG15 antiviral mechanism	REACTOME	2	20	10	22	8276	0.265829	0.00123836	STAT1,HERC5
R-BTA-1169410	Antiviral mechanism by IFN-stimulated genes	REACTOME	2	20	10	22	8276	0.265829	0.00123836	STAT1,HERC5
WP1017	Type II interferon signaling (IFNG)	WikiPathways	2	20	10	28	8276	0.338328	0.00204846	EIF2AK2,STAT1
R-BTA-983168	Antigen processing: Ubiquitination & Proteasome degradation	REACTOME	3	20	15	124	8276	1.49831	0.00311098	PSME2,HERC5,HERC6
bta04621	NOD-like receptor signaling pathway	KEGG	3	20	15	138	8276	1.66747	0.00423052	STAT1,GBP4,IRF7
R-BTA-168256	Immune System	REACTOME	8	20	40	1212	8276	14.6448	0.00507535	IFITM3,DDX58,PSME2,STAT1,HERC5,HERC6,TCN1,IFITM3,IRF7
R-BTA-913531	Interferon Signaling	REACTOME	2	20	10	45	8276	0.543741	0.00518673	STAT1,HERC5
WP3220	Integrated Pancreatic Cancer Pathway	WikiPathways	3	20	15	155	8276	1.87289	0.00573977	PTGS2,EIF2AK2,STAT1
R-BTA-983169	Class I MHC mediated antigen processing & presentation	REACTOME	3	20	15	157	8276	1.89705	0.00601566	PSME2,HERC5,HERC6
bta05140	Leishmaniasis	KEGG	2	20	10	65	8276	0.785404	0.0106379	PTGS2,STAT1
WP1067	Toll-like receptor signaling pathway	WikiPathways	2	20	10	79	8276	0.954567	0.0151909	STAT1,IRF7
bta04064	NF-kappa B signaling pathway	KEGG	2	20	10	80	8276	0.966651	0.0155392	PTGS2,DDX58
bta04620	Toll-like receptor signaling pathway	KEGG	2	20	10	84	8276	1.01498	0.0171125	STAT1,IRF7
R-BTA-1280218	Adaptive Immune System	REACTOME	4	20	20	438	8276	5.29241	0.0190432	IFITM3,PSME2,HERC5,HERC6,IFITM3
bta00240	Pyrimidine metabolism	KEGG	2	20	10	96	8276	1.15998	0.0225052	PNPT1,CMPK2
WP3132	Regulation of toll-like receptor signaling pathway	WikiPathways	2	20	10	110	8276	1.32914	0.0282654	STAT1,IRF7
R-BTA-5689880	Ub-specific processing proteases	REACTOME	2	20	10	143	8276	1.72789	0.0462158	DDX58,PSME2
R-BTA-168249	Innate Immune System	REACTOME	5	20	25	856	8276	10.3432	0.0487276	DDX58,PSME2,HERC5,TCN1,IRF7
bta05203	Viral carcinogenesis	KEGG	2	20	10	159	8276	1.92122	0.0553079	EIF2AK2,IRF7
R-BTA-1280215	Cytokine Signaling in Immune system	REACTOME	3	20	15	384	8276	4.63992	0.0636005	PSME2,STAT1,HERC5
bta05169	Epstein-Barr virus infection	KEGG	2	20	10	177	8276	2.13871	0.0669767	EIF2AK2,DDX58
R-BTA-5688426	Deubiquitination	REACTOME	2	20	10	198	8276	2.39246	0.0818007	DDX58,PSME2
R-BTA-1433557	Signaling by SCF-KIT	REACTOME	2	20	10	237	8276	2.8637	0.110871	PSME2,STAT1
R-BTA-186763	Downstream signal transduction	REACTOME	2	20	10	246	8276	2.97245	0.117831	PSME2,STAT1
R-BTA-1430728	Metabolism	REACTOME	6	20	30	1459	8276	17.6293	0.125742	PTGS2,PSME2,PARP9,PARP10,TCN1,ND5
R-BTA-186797	Signaling by PDGF	REACTOME	2	20	10	264	8276	3.18995	0.132216	PSME2,STAT1
R-BTA-449147	Signaling by Interleukins	REACTOME	2	20	10	304	8276	3.67327	0.166921	PSME2,STAT1
bta05200	Pathways in cancer	KEGG	2	20	10	364	8276	4.39826	0.219381	PTGS2,STAT1
R-BTA-597592	Post-translational protein modification	REACTOME	3	20	15	695	8276	8.39778	0.232513	DDX58,PSME2,LY6E
R-BTA-392499	Metabolism of proteins	REACTOME	3	20	15	917	8276	11.0802	0.387957	DDX58,PSME2,LY6E
bta01100	Metabolic pathways	KEGG	3	20	15	1128	8276	13.6298	0.526796	PTGS2,CMPK2,ND5
R-BTA-162582	Signal Transduction	REACTOME	2	20	10	1450	8276	17.5205	0.888708	PSME2,STAT1

## Sheet: STR
Pathway_ID	Pathway	Database	NumDEInCat	NumDEAnot	DEPercent	NumInCat	NumGenesAnot	AnotPercent	p-value	GenesAnot
R-BTA-1169408	ISG15 antiviral mechanism	REACTOME	9	272	3.30882	22	7997	0.275103	1.31608e-08	EIF4E,ISG15,UBA7,UBE2L6,STAT1,HERC5,USP18,IRF3,JAK1
R-BTA-1169410	Antiviral mechanism by IFN-stimulated genes	REACTOME	9	272	3.30882	22	7997	0.275103	1.31608e-08	EIF4E,ISG15,UBA7,UBE2L6,STAT1,HERC5,USP18,IRF3,JAK1
bta05168	Herpes simplex infection	KEGG	20	272	7.35294	148	7997	1.85069	1.24403e-07	C3,POLR2A,OAS1X,EIF2AK2,JSP.1,DAXX,DDX58,IRF9,STAT1,TAF10,PPP1CA,IRF3,TAP1,OAS2,BoLA,IFIH1,JAK1,OAS1Y,IRF7,PML
R-BTA-69206	G1/S Transition	REACTOME	17	272	6.25	102	7997	1.27548	5.07922e-07	CCNA2,PSMB8,CCNB1,PSMB4,MCM5,TYMS,RRM2,PSME2,PSME1,PSMB6,PSMB9,PSMB7,PCNA,PSMB3,PSMA2,CKS1B,PSMF1
R-BTA-983169	Class I MHC mediated antigen processing & presentation	REACTOME	20	272	7.35294	157	7997	1.96324	7.40942e-07	B2M,PSMB8,TRIM21,JSP.1,UBA7,RBCK1,PSMB4,PSME2,PSME1,PSMB6,PSMB9,PSMB7,HERC5,ERAP1,DTX3L,TAP1,HERC6,PSMB3,PSMA2,PSMF1
bta05164	Influenza A	KEGG	18	272	6.61765	139	7997	1.73815	7.51388e-07	MX1,PYCARD,OAS1X,EIF2AK2,DDX58,ADAR,RSAD2,TNFSF10,IRF9,STAT1,TRIM25,IRF3,OAS2,IFIH1,JAK1,OAS1Y,IRF7,PML
R-BTA-174143	APC/C-mediated degradation of cell cycle proteins	REACTOME	15	272	5.51471	78	7997	0.975366	9.08017e-07	CCNA2,PSMB8,CCNB1,AURKA,PSMB4,UBE2C,PSME2,PSME1,PSMB6,PSMB9,PSMB7,CDC20,PSMB3,PSMA2,PSMF1
R-BTA-453276	Regulation of mitotic cell cycle	REACTOME	15	272	5.51471	78	7997	0.975366	9.08017e-07	CCNA2,PSMB8,CCNB1,AURKA,PSMB4,UBE2C,PSME2,PSME1,PSMB6,PSMB9,PSMB7,CDC20,PSMB3,PSMA2,PSMF1
R-BTA-176409	APC/C:Cdc20 mediated degradation of mitotic proteins	REACTOME	14	272	5.14706	69	7997	0.862824	1.37489e-06	CCNA2,PSMB8,CCNB1,PSMB4,UBE2C,PSME2,PSME1,PSMB6,PSMB9,PSMB7,CDC20,PSMB3,PSMA2,PSMF1
R-BTA-176814	Activation of APC/C and APC/C:Cdc20 mediated degradation of mitotic proteins	REACTOME	14	272	5.14706	70	7997	0.875328	1.52848e-06	CCNA2,PSMB8,CCNB1,PSMB4,UBE2C,PSME2,PSME1,PSMB6,PSMB9,PSMB7,CDC20,PSMB3,PSMA2,PSMF1
R-BTA-913531	Interferon Signaling	REACTOME	10	272	3.67647	44	7997	0.550206	1.79583e-06	EIF4E,ISG15,UBA7,UBE2L6,IRF9,STAT1,HERC5,USP18,IRF3,JAK1
bta05162	Measles	KEGG	15	272	5.51471	106	7997	1.3255	2.24168e-06	MX1,OAS1X,EIF2AK2,DDX58,ADAR,TNFSF10,IRF9,STAT1,IRF3,OAS2,IFIH1,JAK1,CCND2,OAS1Y,IRF7
WP1017	Type II interferon signaling (IFNG)	WikiPathways	8	272	2.94118	26	7997	0.325122	2.48678e-06	ISG15,EIF2AK2,PSMB9,STAT1,IFI6,TAP1,JAK1,OAS1Y
R-BTA-453279	Mitotic G1-G1/S phases	REACTOME	17	272	6.25	119	7997	1.48806	3.03951e-06	CCNA2,PSMB8,CCNB1,PSMB4,MCM5,TYMS,RRM2,PSME2,PSME1,PSMB6,PSMB9,PSMB7,PCNA,PSMB3,PSMA2,CKS1B,PSMF1
R-BTA-174178	APC/C:Cdh1 mediated degradation of Cdc20 and other APC/C:Cdh1 targeted proteins in late mitosis/early G1	REACTOME	13	272	4.77941	66	7997	0.825309	4.43754e-06	PSMB8,AURKA,PSMB4,UBE2C,PSME2,PSME1,PSMB6,PSMB9,PSMB7,CDC20,PSMB3,PSMA2,PSMF1
R-BTA-8852276	The role of GTSE1 in G2/M progression after G2 checkpoint	REACTOME	12	272	4.41176	54	7997	0.675253	4.93018e-06	CCNB2,PSMB8,CCNB1,PSMB4,PSME2,PSME1,PSMB6,PSMB9,PSMB7,PSMB3,PSMA2,PSMF1
R-BTA-187577	SCF(Skp2)-mediated degradation of p27/p21	REACTOME	12	272	4.41176	55	7997	0.687758	5.76016e-06	CCNA2,PSMB8,PSMB4,PSME2,PSME1,PSMB6,PSMB9,PSMB7,PSMB3,PSMA2,CKS1B,PSMF1
R-BTA-174184	Cdc20:Phospho-APC/C mediated degradation of Cyclin A	REACTOME	13	272	4.77941	67	7997	0.837814	5.77044e-06	CCNA2,PSMB8,PSMB4,UBE2C,PSME2,PSME1,PSMB6,PSMB9,PSMB7,CDC20,PSMB3,PSMA2,PSMF1
R-BTA-1236975	Antigen processing-Cross presentation	REACTOME	13	272	4.77941	69	7997	0.862824	6.01642e-06	B2M,PSMB8,JSP.1,PSMB4,PSME2,PSME1,PSMB6,PSMB9,PSMB7,TAP1,PSMB3,PSMA2,PSMF1
R-BTA-179419	APC:Cdc20 mediated degradation of cell cycle proteins prior to satisfation of the cell cycle checkpoint	REACTOME	13	272	4.77941	68	7997	0.850319	6.7538e-06	CCNA2,PSMB8,PSMB4,UBE2C,PSME2,PSME1,PSMB6,PSMB9,PSMB7,CDC20,PSMB3,PSMA2,PSMF1
R-BTA-983168	Antigen processing: Ubiquitination & Proteasome degradation	REACTOME	16	272	5.88235	124	7997	1.55058	9.37348e-06	PSMB8,TRIM21,UBA7,RBCK1,PSMB4,PSME2,PSME1,PSMB6,PSMB9,PSMB7,HERC5,DTX3L,HERC6,PSMB3,PSMA2,PSMF1
R-BTA-110313	Translesion synthesis by Y family DNA polymerases bypasses lesions on DNA template	REACTOME	8	272	2.94118	32	7997	0.40015	9.72279e-06	ISG15,UBA7,MAD2L2,UBE2L6,TRIM25,PCNA,PCLAF,POLD4
R-BTA-350562	Regulation of ornithine decarboxylase (ODC)	REACTOME	11	272	4.04412	49	7997	0.61273	9.75858e-06	PSMB8,PSMB4,OAZ1,PSME2,PSME1,PSMB6,PSMB9,PSMB7,PSMB3,PSMA2,PSMF1
R-BTA-176408	Regulation of APC/C activators between G1/S and early anaphase	REACTOME	13	272	4.77941	71	7997	0.887833	1.04604e-05	PSMB8,CCNB1,PSMB4,UBE2C,PSME2,PSME1,PSMB6,PSMB9,PSMB7,CDC20,PSMB3,PSMA2,PSMF1
R-BTA-69239	Synthesis of DNA	REACTOME	14	272	5.14706	92	7997	1.15043	1.26667e-05	CCNA2,PSMB8,PSMB4,MCM5,PSME2,PSME1,PSMB6,PSMB9,PSMB7,PCNA,PSMB3,PSMA2,PSMF1,POLD4
R-BTA-174154	APC/C:Cdc20 mediated degradation of Securin	REACTOME	12	272	4.41176	61	7997	0.762786	1.39766e-05	PSMB8,PSMB4,UBE2C,PSME2,PSME1,PSMB6,PSMB9,PSMB7,CDC20,PSMB3,PSMA2,PSMF1
R-BTA-69202	Cyclin E associated events during G1/S transition	REACTOME	12	272	4.41176	61	7997	0.762786	1.4412e-05	CCNA2,PSMB8,PSMB4,PSME2,PSME1,PSMB6,PSMB9,PSMB7,PSMB3,PSMA2,CKS1B,PSMF1
bta_M00337	Immunoproteasome	KEGG	7	272	2.57353	17	7997	0.21258	1.52433e-05	PSMB8,PSMB4,PSME2,PSME1,PSMB9,PSMB3,PSMA2
M00337	Immunoproteasome	KEGG	7	272	2.57353	17	7997	0.21258	1.52433e-05	PSMB8,PSMB4,PSME2,PSME1,PSMB9,PSMB3,PSMA2
R-BTA-68949	Orc1 removal from chromatin	REACTOME	12	272	4.41176	66	7997	0.825309	1.5403e-05	CCNA2,PSMB8,PSMB4,MCM5,PSME2,PSME1,PSMB6,PSMB9,PSMB7,PSMB3,PSMA2,PSMF1
R-BTA-69052	Switching of origins to a post-replicative state	REACTOME	12	272	4.41176	66	7997	0.825309	1.5403e-05	CCNA2,PSMB8,PSMB4,MCM5,PSME2,PSME1,PSMB6,PSMB9,PSMB7,PSMB3,PSMA2,PSMF1
R-BTA-936440	Negative regulators of RIG-I/MDA5 signaling	REACTOME	6	272	2.20588	17	7997	0.21258	1.57021e-05	ISG15,UBA7,DDX58,UBE2L6,HERC5,IRF3
R-BTA-69656	Cyclin A:Cdk2-associated events at S phase entry	REACTOME	12	272	4.41176	62	7997	0.775291	1.61809e-05	CCNA2,PSMB8,PSMB4,PSME2,PSME1,PSMB6,PSMB9,PSMB7,PSMB3,PSMA2,CKS1B,PSMF1
R-BTA-5656169	Termination of translesion DNA synthesis	REACTOME	7	272	2.57353	25	7997	0.312617	1.96491e-05	ISG15,UBA7,UBE2L6,TRIM25,PCNA,PCLAF,POLD4
R-BTA-174113	SCF-beta-TrCP mediated degradation of Emi1	REACTOME	11	272	4.04412	52	7997	0.650244	1.98962e-05	PSMB8,PSMB4,PSME2,PSME1,PSMB6,PSMB9,PSMB7,CDC20,PSMB3,PSMA2,PSMF1
R-BTA-69300	Removal of licensing factors from origins	REACTOME	12	272	4.41176	68	7997	0.850319	2.05545e-05	CCNA2,PSMB8,PSMB4,MCM5,PSME2,PSME1,PSMB6,PSMB9,PSMB7,PSMB3,PSMA2,PSMF1
R-BTA-8854050	FBXL7 down-regulates AURKA during mitotic entry and in early mitosis	REACTOME	11	272	4.04412	52	7997	0.650244	2.37178e-05	PSMB8,AURKA,PSMB4,PSME2,PSME1,PSMB6,PSMB9,PSMB7,PSMB3,PSMA2,PSMF1
R-BTA-69278	Cell Cycle, Mitotic	REACTOME	29	272	10.6618	374	7997	4.67675	2.4604e-05	CCNA2,CCNB2,PSMB8,CCNB1,BIRC5,AURKA,PSMB4,UBE2C,MCM5,TYMS,RRM2,SPC24,PSME2,PSME1,PSMB6,PSMB9,PSMB7,DCTN3,CDC20,PCNA,KIF20A,KIF2C,PSMB3,NEK9,PSMA2,CKS1B,B9D2,PSMF1,POLD4
R-BTA-69242	S Phase	REACTOME	15	272	5.51471	113	7997	1.41303	2.58194e-05	CCNA2,PSMB8,PSMB4,MCM5,PSME2,PSME1,PSMB6,PSMB9,PSMB7,PCNA,PSMB3,PSMA2,CKS1B,PSMF1,POLD4
R-BTA-69304	Regulation of DNA replication	REACTOME	12	272	4.41176	70	7997	0.875328	2.77036e-05	CCNA2,PSMB8,PSMB4,MCM5,PSME2,PSME1,PSMB6,PSMB9,PSMB7,PSMB3,PSMA2,PSMF1
bta03050	Proteasome	KEGG	10	272	3.67647	44	7997	0.550206	2.93772e-05	PSMB8,PSMB4,PSME2,PSME1,PSMB6,PSMB9,PSMB7,PSMB3,PSMA2,PSMF1
R-BTA-69306	DNA Replication	REACTOME	14	272	5.14706	99	7997	1.23796	2.94288e-05	CCNA2,PSMB8,PSMB4,MCM5,PSME2,PSME1,PSMB6,PSMB9,PSMB7,PCNA,PSMB3,PSMA2,PSMF1,POLD4
R-BTA-5607761	Dectin-1 mediated noncanonical NF-kB signaling	REACTOME	11	272	4.04412	56	7997	0.700263	3.34345e-05	PSMB8,PSMB4,PSME2,PSME1,PSMB6,PSMB9,PSMB7,PSMB3,PSMA2,UBE2M,PSMF1
R-BTA-5676590	NIK-->noncanonical NF-kB signaling	REACTOME	11	272	4.04412	56	7997	0.700263	3.34345e-05	PSMB8,PSMB4,PSME2,PSME1,PSMB6,PSMB9,PSMB7,PSMB3,PSMA2,UBE2M,PSMF1
R-BTA-5610785	GLI3 is processed to GLI3R by the proteasome	REACTOME	11	272	4.04412	55	7997	0.687758	3.55079e-05	PSMB8,PSMB4,PSME2,PSME1,PSMB6,PSMB9,PSMB7,PSMB3,PSMA2,PSMF1,GLI3
R-BTA-1236978	Cross-presentation of soluble exogenous antigens (endosomes)	REACTOME	10	272	3.67647	46	7997	0.575216	3.93586e-05	PSMB8,PSMB4,PSME2,PSME1,PSMB6,PSMB9,PSMB7,PSMB3,PSMA2,PSMF1
R-BTA-69563	p53-Dependent G1 DNA Damage Response	REACTOME	11	272	4.04412	60	7997	0.750281	4.30904e-05	CCNA2,PSMB8,PSMB4,PSME2,PSME1,PSMB6,PSMB9,PSMB7,PSMB3,PSMA2,PSMF1
R-BTA-69580	p53-Dependent G1/S DNA damage checkpoint	REACTOME	11	272	4.04412	60	7997	0.750281	4.30904e-05	CCNA2,PSMB8,PSMB4,PSME2,PSME1,PSMB6,PSMB9,PSMB7,PSMB3,PSMA2,PSMF1
R-BTA-68886	M Phase	REACTOME	20	272	7.35294	211	7997	2.63849	4.62835e-05	CCNB2,PSMB8,CCNB1,BIRC5,PSMB4,UBE2C,SPC24,PSME2,PSME1,PSMB6,PSMB9,PSMB7,CDC20,KIF20A,KIF2C,PSMB3,NEK9,PSMA2,B9D2,PSMF1
R-BTA-174084	Autodegradation of Cdh1 by Cdh1:APC/C	REACTOME	11	272	4.04412	58	7997	0.725272	4.68259e-05	PSMB8,PSMB4,UBE2C,PSME2,PSME1,PSMB6,PSMB9,PSMB7,PSMB3,PSMA2,PSMF1
R-BTA-69620	Cell Cycle Checkpoints	REACTOME	17	272	6.25	155	7997	1.93823	5.17513e-05	CCNA2,CCNB2,PSMB8,CCNB1,PSMB4,UBE2C,MCM5,PSME2,PSME1,PSMB6,PSMB9,PSMB7,CDC20,PSMB3,HERC2,PSMA2,PSMF1
R-BTA-69615	G1/S DNA Damage Checkpoints	REACTOME	11	272	4.04412	62	7997	0.775291	5.18588e-05	CCNA2,PSMB8,PSMB4,PSME2,PSME1,PSMB6,PSMB9,PSMB7,PSMB3,PSMA2,PSMF1
R-BTA-1234176	Oxygen-dependent proline hydroxylation of Hypoxia-inducible Factor Alpha	REACTOME	11	272	4.04412	60	7997	0.750281	5.63898e-05	PSMB8,PSMB4,PSME2,PSME1,PSMB6,PSMB9,PSMB7,PSMB3,PSMA2,ELOB,PSMF1
R-BTA-68867	Assembly of the pre-replicative complex	REACTOME	11	272	4.04412	62	7997	0.775291	6.24486e-05	PSMB8,PSMB4,MCM5,PSME2,PSME1,PSMB6,PSMB9,PSMB7,PSMB3,PSMA2,PSMF1
R-BTA-69229	Ubiquitin-dependent degradation of Cyclin D1	REACTOME	10	272	3.67647	48	7997	0.600225	6.55302e-05	PSMB8,PSMB4,PSME2,PSME1,PSMB6,PSMB9,PSMB7,PSMB3,PSMA2,PSMF1
R-BTA-75815	Ubiquitin-dependent degradation of Cyclin D	REACTOME	10	272	3.67647	48	7997	0.600225	6.55302e-05	PSMB8,PSMB4,PSME2,PSME1,PSMB6,PSMB9,PSMB7,PSMB3,PSMA2,PSMF1
R-BTA-69017	CDK-mediated phosphorylation and removal of Cdc6	REACTOME	10	272	3.67647	49	7997	0.61273	7.04609e-05	PSMB8,PSMB4,PSME2,PSME1,PSMB6,PSMB9,PSMB7,PSMB3,PSMA2,PSMF1
R-BTA-349425	Autodegradation of the E3 ubiquitin ligase COP1	REACTOME	10	272	3.67647	50	7997	0.625234	7.24e-05	PSMB8,PSMB4,PSME2,PSME1,PSMB6,PSMB9,PSMB7,PSMB3,PSMA2,PSMF1
R-BTA-69601	Ubiquitin Mediated Degradation of Phosphorylated Cdc25A	REACTOME	10	272	3.67647	50	7997	0.625234	7.3704e-05	PSMB8,PSMB4,PSME2,PSME1,PSMB6,PSMB9,PSMB7,PSMB3,PSMA2,PSMF1
R-BTA-69610	p53-Independent DNA Damage Response	REACTOME	10	272	3.67647	50	7997	0.625234	7.3704e-05	PSMB8,PSMB4,PSME2,PSME1,PSMB6,PSMB9,PSMB7,PSMB3,PSMA2,PSMF1
R-BTA-69613	p53-Independent G1/S DNA damage checkpoint	REACTOME	10	272	3.67647	50	7997	0.625234	7.3704e-05	PSMB8,PSMB4,PSME2,PSME1,PSMB6,PSMB9,PSMB7,PSMB3,PSMA2,PSMF1
R-BTA-73893	DNA Damage Bypass	REACTOME	8	272	2.94118	42	7997	0.525197	7.99576e-05	ISG15,UBA7,MAD2L2,UBE2L6,TRIM25,PCNA,PCLAF,POLD4
R-BTA-1234174	Regulation of Hypoxia-inducible Factor (HIF) by oxygen	REACTOME	11	272	4.04412	64	7997	0.8003	8.5704e-05	PSMB8,PSMB4,PSME2,PSME1,PSMB6,PSMB9,PSMB7,PSMB3,PSMA2,ELOB,PSMF1
R-BTA-2262749	Cellular response to hypoxia	REACTOME	11	272	4.04412	64	7997	0.8003	8.5704e-05	PSMB8,PSMB4,PSME2,PSME1,PSMB6,PSMB9,PSMB7,PSMB3,PSMA2,ELOB,PSMF1
R-BTA-4641257	Degradation of AXIN	REACTOME	10	272	3.67647	52	7997	0.650244	8.86525e-05	PSMB8,PSMB4,PSME2,PSME1,PSMB6,PSMB9,PSMB7,PSMB3,PSMA2,PSMF1
R-BTA-168256	Immune System	REACTOME	62	272	22.7941	1147	7997	14.3429	9.1351e-05	C3,C4A,B2M,MIF,EIF4E,ISG15,NCAM1,PSMB8,IFITM3,ATP6V1F,PYCARD,ARPC1B,TRIM21,CD63,JSP.1,PEBP1,UBA7,RBCK1,DDX58,ATP6V0B,PSMB4,ARPC3,HEBP2,UBE2L6,IRF9,PSME2,PSME1,PSMB6,CNPY3,COMMD9,CTSH,PSMB9,STAT1,PSMB7,SRP14,CSTB,POLR2E,CSTB,DCTN3,HERC5,IL27RA,ERAP1,DTX3L,USP18,IRF3,C8G,APRT,TAP1,HERC6,KIF2C,PSMB3,KIF4A,JAK1,PSMA2,ARPC4,ILF2,UBE2M,PDCD1,LAMTOR1,IFITM2,RAB31,PSMF1,IFITM3,IRF7
R-BTA-2467813	Separation of Sister Chromatids	REACTOME	16	272	5.88235	148	7997	1.85069	9.28546e-05	PSMB8,BIRC5,PSMB4,UBE2C,SPC24,PSME2,PSME1,PSMB6,PSMB9,PSMB7,CDC20,KIF2C,PSMB3,PSMA2,B9D2,PSMF1
R-BTA-69541	Stabilization of p53	REACTOME	10	272	3.67647	53	7997	0.662749	9.86484e-05	PSMB8,PSMB4,PSME2,PSME1,PSMB6,PSMB9,PSMB7,PSMB3,PSMA2,PSMF1
R-BTA-4641258	Degradation of DVL	REACTOME	10	272	3.67647	53	7997	0.662749	0.000107876	PSMB8,PSMB4,PSME2,PSME1,PSMB6,PSMB9,PSMB7,PSMB3,PSMA2,PSMF1
R-BTA-4608870	Asymmetric localization of PCP proteins	REACTOME	10	272	3.67647	53	7997	0.662749	0.000109474	PSMB8,PSMB4,PSME2,PSME1,PSMB6,PSMB9,PSMB7,PSMB3,PSMA2,PSMF1
R-BTA-450408	AUF1 (hnRNP D0) binds and destabilizes mRNA	REACTOME	10	272	3.67647	53	7997	0.662749	0.000121682	PSMB8,PSMB4,PSME2,PSME1,PSMB6,PSMB9,PSMB7,PSMB3,PSMA2,PSMF1
R-BTA-5358346	Hedgehog ligand biogenesis	REACTOME	10	272	3.67647	55	7997	0.687758	0.000128383	PSMB8,PSMB4,PSME2,PSME1,PSMB6,PSMB9,PSMB7,PSMB3,PSMA2,PSMF1
R-BTA-5610780	Degradation of GLI1 by the proteasome	REACTOME	10	272	3.67647	53	7997	0.662749	0.000129607	PSMB8,PSMB4,PSME2,PSME1,PSMB6,PSMB9,PSMB7,PSMB3,PSMA2,PSMF1
R-BTA-68882	Mitotic Anaphase	REACTOME	16	272	5.88235	154	7997	1.92572	0.000151982	PSMB8,BIRC5,PSMB4,UBE2C,SPC24,PSME2,PSME1,PSMB6,PSMB9,PSMB7,CDC20,KIF2C,PSMB3,PSMA2,B9D2,PSMF1
R-BTA-1640170	Cell Cycle	REACTOME	30	272	11.0294	441	7997	5.51457	0.000155912	CCNA2,CCNB2,PSMB8,CCNB1,BIRC5,AURKA,PSMB4,UBE2C,MCM5,TYMS,RRM2,SPC24,PSME2,PSME1,PSMB6,PSMB9,PSMB7,DCTN3,CDC20,PCNA,KIF20A,KIF2C,PSMB3,NEK9,HERC2,PSMA2,CKS1B,B9D2,PSMF1,POLD4
R-BTA-2555396	Mitotic Metaphase and Anaphase	REACTOME	16	272	5.88235	155	7997	1.93823	0.000168196	PSMB8,BIRC5,PSMB4,UBE2C,SPC24,PSME2,PSME1,PSMB6,PSMB9,PSMB7,CDC20,KIF2C,PSMB3,PSMA2,B9D2,PSMF1
R-BTA-5607764	CLEC7A (Dectin-1) signaling	REACTOME	12	272	4.41176	89	7997	1.11292	0.000174125	PSMB8,PYCARD,PSMB4,PSME2,PSME1,PSMB6,PSMB9,PSMB7,PSMB3,PSMA2,UBE2M,PSMF1
R-BTA-5689880	Ub-specific processing proteases	REACTOME	15	272	5.51471	143	7997	1.78817	0.000184249	CCNA2,PSMB8,DDX58,PSMB4,PSME2,PSME1,PSMB6,PSMB9,PSMB7,TAF10,USP18,CDC20,PSMB3,PSMA2,PSMF1
R-BTA-68827	CDT1 association with the CDC6:ORC:origin complex	REACTOME	10	272	3.67647	57	7997	0.712767	0.000185605	PSMB8,PSMB4,PSME2,PSME1,PSMB6,PSMB9,PSMB7,PSMB3,PSMA2,PSMF1
R-BTA-5632684	Hedgehog 'on' state	REACTOME	11	272	4.04412	74	7997	0.925347	0.000202419	PSMB8,PSMB4,PSME2,PSME1,PSMB6,PSMB9,PSMB7,PSMB3,PSMA2,PSMF1,GLI3
WP1079	Proteasome Degradation	WikiPathways	9	272	3.30882	49	7997	0.61273	0.000266103	PSMB8,UBA7,PSMB4,PSME2,PSME1,PSMB6,PSMB9,PSMB7,PSMA2
R-BTA-351202	Metabolism of polyamines	REACTOME	11	272	4.04412	72	7997	0.900338	0.000271027	PSMB8,PSMB4,OAZ1,PSME2,PSME1,PSMB6,PSMB9,PSMB7,PSMB3,PSMA2,PSMF1
R-BTA-5658442	Regulation of RAS by GAPs	REACTOME	10	272	3.67647	63	7997	0.787795	0.000292409	PSMB8,PSMB4,PSME2,PSME1,PSMB6,PSMB9,PSMB7,PSMB3,PSMA2,PSMF1
R-BTA-69481	G2/M Checkpoints	REACTOME	14	272	5.14706	128	7997	1.6006	0.000295075	CCNB2,PSMB8,CCNB1,PSMB4,MCM5,PSME2,PSME1,PSMB6,PSMB9,PSMB7,PSMB3,HERC2,PSMA2,PSMF1
bta04623	Cytosolic DNA-sensing pathway	KEGG	8	272	2.94118	47	7997	0.58772	0.000297792	TREX1,PYCARD,DDX58,ADAR,ZBP1,POLR2E,IRF3,IRF7
R-BTA-168249	Innate Immune System	REACTOME	46	272	16.9118	813	7997	10.1663	0.000300628	C3,C4A,B2M,MIF,ISG15,NCAM1,PSMB8,ATP6V1F,PYCARD,ARPC1B,TRIM21,CD63,JSP.1,PEBP1,UBA7,DDX58,ATP6V0B,PSMB4,ARPC3,HEBP2,UBE2L6,PSME2,PSME1,PSMB6,CNPY3,COMMD9,CTSH,PSMB9,PSMB7,SRP14,CSTB,POLR2E,CSTB,HERC5,IRF3,C8G,APRT,PSMB3,JAK1,PSMA2,ARPC4,ILF2,UBE2M,LAMTOR1,RAB31,PSMF1,IRF7
R-BTA-5689603	UCH proteinases	REACTOME	11	272	4.04412	75	7997	0.937852	0.000312576	PSMB8,PSMB4,INO80B,PSME2,PSME1,PSMB6,PSMB9,PSMB7,PSMB3,PSMA2,PSMF1
R-BTA-1169091	Activation of NF-kappaB in B cells	REACTOME	10	272	3.67647	63	7997	0.787795	0.000317734	PSMB8,PSMB4,PSME2,PSME1,PSMB6,PSMB9,PSMB7,PSMB3,PSMA2,PSMF1
R-BTA-5610787	Hedgehog 'off' state	REACTOME	11	272	4.04412	80	7997	1.00038	0.000327631	PSMB8,PSMB4,PSME2,PSME1,PSMB6,PSMB9,PSMB7,PSMB3,PSMA2,PSMF1,GLI3
R-BTA-68874	M/G1 Transition	REACTOME	11	272	4.04412	78	7997	0.975366	0.000362922	PSMB8,PSMB4,MCM5,PSME2,PSME1,PSMB6,PSMB9,PSMB7,PSMB3,PSMA2,PSMF1
R-BTA-69002	DNA Replication Pre-Initiation	REACTOME	11	272	4.04412	78	7997	0.975366	0.000362922	PSMB8,PSMB4,MCM5,PSME2,PSME1,PSMB6,PSMB9,PSMB7,PSMB3,PSMA2,PSMF1
R-BTA-69275	G2/M Transition	REACTOME	15	272	5.51471	149	7997	1.8632	0.000390008	CCNA2,CCNB2,PSMB8,CCNB1,AURKA,PSMB4,PSME2,PSME1,PSMB6,PSMB9,PSMB7,DCTN3,PSMB3,PSMA2,PSMF1
R-BTA-168928	RIG-I/MDA5 mediated induction of IFN-alpha/beta pathways	REACTOME	7	272	2.57353	39	7997	0.487683	0.000394047	ISG15,UBA7,DDX58,UBE2L6,HERC5,IRF3,IRF7
R-BTA-392499	Metabolism of proteins	REACTOME	52	272	19.1176	904	7997	11.3042	0.000417392	CCNA2,EIF4E,PSMB8,SPON1,ADAMTS5,RPS15A,RPS8,ST3GAL4,ESR1,BIRC5,DHPS,EIF5A,ASNA1,DDX58,TRAPPC5,PSMB4,RPL35A,UBE2C,COL7A1,INO80B,DPM3,PSME2,MVD,PSME1,PSMB6,CTSH,PSMB9,PSMB7,TRAPPC6A,SRP14,DCTN3,TAF10,PFDN4,USP18,CDC20,PCNA,RNF181,EEF1B2,AMDHD2,TBCB,RPLP1,PSMB3,RPL8,HERC2,TMED3,PSMA2,RPS21,UBE2S,PSMF1,RPL39,RPL13A,PML
R-BTA-453274	Mitotic G2-G2/M phases	REACTOME	15	272	5.51471	151	7997	1.88821	0.000457007	CCNA2,CCNB2,PSMB8,CCNB1,AURKA,PSMB4,PSME2,PSME1,PSMB6,PSMB9,PSMB7,DCTN3,PSMB3,PSMA2,PSMF1
R-BTA-382556	ABC-family proteins mediated transport	REACTOME	11	272	4.04412	91	7997	1.13793	0.000518276	PSMB8,PSMB4,PSME2,PSME1,PSMB6,ABCA5,PSMB9,PSMB7,PSMB3,PSMA2,PSMF1
R-BTA-5688426	Deubiquitination	REACTOME	17	272	6.25	198	7997	2.47593	0.000552697	CCNA2,PSMB8,ESR1,DDX58,PSMB4,INO80B,PSME2,PSME1,PSMB6,PSMB9,PSMB7,TAF10,USP18,CDC20,PSMB3,PSMA2,PSMF1
R-BTA-2871837	FCERI mediated NF-kB activation	REACTOME	10	272	3.67647	71	7997	0.887833	0.000562582	PSMB8,PSMB4,PSME2,PSME1,PSMB6,PSMB9,PSMB7,PSMB3,PSMA2,PSMF1
R-BTA-5621481	C-type lectin receptors (CLRs)	REACTOME	12	272	4.41176	104	7997	1.30049	0.000576185	PSMB8,PYCARD,PSMB4,PSME2,PSME1,PSMB6,PSMB9,PSMB7,PSMB3,PSMA2,UBE2M,PSMF1
R-BTA-74752	Signaling by Insulin receptor	REACTOME	19	272	6.98529	241	7997	3.01363	0.000704108	EIF4E,NCAM1,PSMB8,ATP6V1F,PEBP1,ATP6V0B,PSMB4,PSME2,PSME1,PSMB6,PSMB9,PSMB7,LAMTOR4,RHEB,PSMB3,JAK1,PSMA2,LAMTOR1,PSMF1
bta05160	Hepatitis C	KEGG	11	272	4.04412	107	7997	1.338	0.000716961	OAS1X,EIF2AK2,DDX58,NR1H3,IRF9,STAT1,IRF3,OAS2,JAK1,OAS1Y,IRF7
R-BTA-195253	Degradation of beta-catenin by the destruction complex	REACTOME	10	272	3.67647	72	7997	0.900338	0.000763966	PSMB8,PSMB4,PSME2,PSME1,PSMB6,PSMB9,PSMB7,PSMB3,PSMA2,PSMF1
bta_M00340	Proteasome, 20S core particle	KEGG	5	272	1.83824	15	7997	0.18757	0.000787533	PSMB4,PSMB6,PSMB7,PSMB3,PSMA2
M00340	Proteasome, 20S core particle	KEGG	5	272	1.83824	15	7997	0.18757	0.000787533	PSMB4,PSMB6,PSMB7,PSMB3,PSMA2
R-BTA-2980767	Activation of NIMA Kinases NEK9, NEK6, NEK7	REACTOME	3	272	1.10294	6	7997	0.0750281	0.000808146	CCNB2,CCNB1,NEK9
bta04621	NOD-like receptor signaling pathway	KEGG	13	272	4.77941	138	7997	1.72565	0.000822933	TXN2,PYCARD,OAS1X,RBCK1,IRF9,RNF31,STAT1,IRF3,OAS2,JAK1,GBP4,OAS1Y,IRF7
R-BTA-5687128	MAPK6/MAPK4 signaling	REACTOME	10	272	3.67647	71	7997	0.887833	0.000882466	PSMB8,PSMB4,PSME2,PSME1,PSMB6,PSMB9,PSMB7,PSMB3,PSMA2,PSMF1
bta00240	Pyrimidine metabolism	KEGG	11	272	4.04412	93	7997	1.16294	0.000935471	POLR2A,TK1,DTYMK,TYMS,RRM2,PNPT1,POLR2E,DCTPP1,NME2,POLD4,CMPK2
R-BTA-936964	Activation of IRF3/IRF7 mediated by TBK1/IKK epsilon	REACTOME	2	272	0.735294	2	7997	0.0250094	0.00101403	IRF3,IRF7
R-BTA-4086400	PCP/CE pathway	REACTOME	10	272	3.67647	73	7997	0.912842	0.00108261	PSMB8,PSMB4,PSME2,PSME1,PSMB6,PSMB9,PSMB7,PSMB3,PSMA2,PSMF1
R-BTA-1280218	Adaptive Immune System	REACTOME	27	272	9.92647	426	7997	5.327	0.00114529	C3,B2M,PSMB8,IFITM3,TRIM21,JSP.1,UBA7,RBCK1,PSMB4,PSME2,PSME1,PSMB6,PSMB9,PSMB7,DCTN3,HERC5,ERAP1,DTX3L,TAP1,HERC6,KIF2C,PSMB3,KIF4A,PSMA2,PDCD1,IFITM2,PSMF1,IFITM3
WP1083	Cell Cycle	WikiPathways	9	272	3.30882	84	7997	1.05039	0.00114831	CCNA2,CCNB2,CCNB1,MAD2L2,MCM5,CDC20,PCNA,CCND2,UBE2F
R-BTA-1650814	Collagen biosynthesis and modifying enzymes	REACTOME	6	272	2.20588	48	7997	0.600225	0.00133917	PPIB,COL11A1,COL7A1,SERPINH1,COL6A3,COL14A1
R-BTA-112399	IRS-mediated signalling	REACTOME	17	272	6.25	217	7997	2.71352	0.00134103	EIF4E,NCAM1,PSMB8,PEBP1,PSMB4,PSME2,PSME1,PSMB6,PSMB9,PSMB7,LAMTOR4,RHEB,PSMB3,JAK1,PSMA2,LAMTOR1,PSMF1
R-BTA-74751	Insulin receptor signalling cascade	REACTOME	17	272	6.25	219	7997	2.73853	0.00143132	EIF4E,NCAM1,PSMB8,PEBP1,PSMB4,PSME2,PSME1,PSMB6,PSMB9,PSMB7,LAMTOR4,RHEB,PSMB3,JAK1,PSMA2,LAMTOR1,PSMF1
R-BTA-2428924	IGF1R signaling cascade	REACTOME	17	272	6.25	219	7997	2.73853	0.00153147	EIF4E,NCAM1,PSMB8,PEBP1,PSMB4,PSME2,PSME1,PSMB6,PSMB9,PSMB7,LAMTOR4,RHEB,PSMB3,JAK1,PSMA2,LAMTOR1,PSMF1
R-BTA-2428928	IRS-related events triggered by IGF1R	REACTOME	17	272	6.25	219	7997	2.73853	0.00153147	EIF4E,NCAM1,PSMB8,PEBP1,PSMB4,PSME2,PSME1,PSMB6,PSMB9,PSMB7,LAMTOR4,RHEB,PSMB3,JAK1,PSMA2,LAMTOR1,PSMF1
R-BTA-2404192	Signaling by Type 1 Insulin-like Growth Factor 1 Receptor (IGF1R)	REACTOME	17	272	6.25	220	7997	2.75103	0.00158128	EIF4E,NCAM1,PSMB8,PEBP1,PSMB4,PSME2,PSME1,PSMB6,PSMB9,PSMB7,LAMTOR4,RHEB,PSMB3,JAK1,PSMA2,LAMTOR1,PSMF1
R-BTA-5668541	TNFR2 non-canonical NF-kB pathway	REACTOME	11	272	4.04412	89	7997	1.11292	0.00159418	PSMB8,PSMB4,PSME2,PSME1,PSMB6,PSMB9,PSMB7,PSMB3,PSMA2,UBE2M,PSMF1
R-BTA-202424	Downstream TCR signaling	REACTOME	10	272	3.67647	83	7997	1.03789	0.00160273	PSMB8,PSMB4,PSME2,PSME1,PSMB6,PSMB9,PSMB7,PSMB3,PSMA2,PSMF1
R-BTA-450531	Regulation of mRNA stability by proteins that bind AU-rich elements	REACTOME	10	272	3.67647	77	7997	0.962861	0.00164668	PSMB8,PSMB4,PSME2,PSME1,PSMB6,PSMB9,PSMB7,PSMB3,PSMA2,PSMF1
R-BTA-5358351	Signaling by Hedgehog	REACTOME	11	272	4.04412	106	7997	1.3255	0.00182353	PSMB8,PSMB4,PSME2,PSME1,PSMB6,PSMB9,PSMB7,PSMB3,PSMA2,PSMF1,GLI3
R-BTA-422475	Axon guidance	REACTOME	21	272	7.72059	325	7997	4.06402	0.0020514	NCAM1,PSMB8,ARPC1B,PEBP1,PSENEN,PSMB4,ARPC3,PSME2,PSME1,PSMB6,PSMB9,ITSN1,PSMB7,RHOC,COL6A3,PSMB3,KIF4A,JAK1,PSMA2,ARPC4,PSMF1
R-BTA-6804114	TP53 Regulates Transcription of Genes Involved in G2 Cell Cycle Arrest	REACTOME	3	272	1.10294	7	7997	0.0875328	0.00207567	CCNB1,AURKA,PCNA
WP3206	Retinoblastoma (RB) in Cancer	WikiPathways	8	272	2.94118	75	7997	0.937852	0.00226087	CCNA2,CCNB2,CCNB1,TYMS,RRM2,PCNA,KIF4A,SMARCA2
R-BTA-983170	Antigen Presentation: Folding, assembly and peptide loading of class I MHC	REACTOME	4	272	1.47059	18	7997	0.225084	0.00249758	B2M,JSP.1,ERAP1,TAP1
R-BTA-1280215	Cytokine Signaling in Immune system	REACTOME	24	272	8.82353	366	7997	4.57672	0.00258668	EIF4E,ISG15,NCAM1,PSMB8,PEBP1,UBA7,PSMB4,UBE2L6,IRF9,PSME2,PSME1,PSMB6,PSMB9,STAT1,PSMB7,HERC5,IL27RA,USP18,IRF3,PSMB3,JAK1,PSMA2,UBE2M,PSMF1
bta_M00693	Cell cycle - G2/M transition	KEGG	3	272	1.10294	8	7997	0.100038	0.00283294	CCNA2,CCNB2,CCNB1
M00693	Cell cycle - G2/M transition	KEGG	3	272	1.10294	8	7997	0.100038	0.00283294	CCNA2,CCNB2,CCNB1
R-BTA-909733	Interferon alpha/beta signaling	REACTOME	4	272	1.47059	16	7997	0.200075	0.00293803	IRF9,STAT1,USP18,JAK1
R-BTA-597592	Post-translational protein modification	REACTOME	37	272	13.6029	682	7997	8.5282	0.00300775	CCNA2,PSMB8,SPON1,ADAMTS5,ST3GAL4,ESR1,BIRC5,DHPS,EIF5A,DDX58,TRAPPC5,PSMB4,UBE2C,COL7A1,INO80B,DPM3,PSME2,MVD,PSME1,PSMB6,PSMB9,PSMB7,TRAPPC6A,DCTN3,TAF10,USP18,CDC20,PCNA,RNF181,AMDHD2,PSMB3,HERC2,TMED3,PSMA2,UBE2S,PSMF1,PML
WP3166	Gastric Cancer Network 1	WikiPathways	4	272	1.47059	21	7997	0.262598	0.00320273	AURKA,ECT2,UBE2C,MYBL2
R-BTA-202403	TCR signaling	REACTOME	10	272	3.67647	95	7997	1.18795	0.00348347	PSMB8,PSMB4,PSME2,PSME1,PSMB6,PSMB9,PSMB7,PSMB3,PSMA2,PSMF1
bta03010	Ribosome	KEGG	15	272	5.51471	126	7997	1.57559	0.00364378	RPS15A,MRPL12,RPS8,RPL35A,MRPL23,MRPS7,MRPS11,MRPL11,RPLP1,RPL8,RPS21,MRPS6,RPL39,RPL13A,RPL36
R-BTA-3858494	Beta-catenin independent WNT signaling	REACTOME	10	272	3.67647	91	7997	1.13793	0.00374806	PSMB8,PSMB4,PSME2,PSME1,PSMB6,PSMB9,PSMB7,PSMB3,PSMA2,PSMF1
WP3220	Integrated Pancreatic Cancer Pathway	WikiPathways	12	272	4.41176	157	7997	1.96324	0.00402848	CCNA2,EIF2AK2,ESR1,DAXX,TYMS,BID,STAT1,SMAD6,JUNB,PCNA,RHEB,PML
bta04120	Ubiquitin mediated proteolysis	KEGG	11	272	4.04412	129	7997	1.6131	0.00404923	UBA7,UBE2C,UBE2L6,CDC20,BIRC6,HERC2,UBE2M,UBE2F,ELOB,UBE2S,PML
bta04622	RIG-I-like receptor signaling pathway	KEGG	7	272	2.57353	58	7997	0.725272	0.00420929	ISG15,DDX58,DHX58,TRIM25,IRF3,IFIH1,IRF7
R-BTA-375165	NCAM signaling for neurite out-growth	REACTOME	14	272	5.14706	184	7997	2.30086	0.00451673	NCAM1,PSMB8,PEBP1,PSMB4,PSME2,PSME1,PSMB6,PSMB9,PSMB7,COL6A3,PSMB3,JAK1,PSMA2,PSMF1
R-BTA-174577	Activation of C3 and C5	REACTOME	2	272	0.735294	5	7997	0.0625234	0.00476057	C3,C4A
bta_M00285	MCM complex	KEGG	2	272	0.735294	5	7997	0.0625234	0.00478693	MCM5,MCM2
M00285	MCM complex	KEGG	2	272	0.735294	5	7997	0.0625234	0.00478693	MCM5,MCM2
R-BTA-8948216	Collagen chain trimerization	REACTOME	4	272	1.47059	30	7997	0.375141	0.00526899	COL11A1,COL7A1,COL6A3,COL14A1
R-BTA-5173214	O-glycosylation of TSR domain-containing proteins	REACTOME	2	272	0.735294	5	7997	0.0625234	0.00594708	SPON1,ADAMTS5
R-BTA-1474290	Collagen formation	REACTOME	6	272	2.20588	61	7997	0.762786	0.00605582	PPIB,COL11A1,COL7A1,SERPINH1,COL6A3,COL14A1
R-BTA-1474244	Extracellular matrix organization	REACTOME	12	272	4.41176	184	7997	2.30086	0.0068377	PPIB,SPP1,CAPNS1,TIMP1,ADAMTS5,COL11A1,HSPG2,COL7A1,SERPINH1,AGRN,COL6A3,COL14A1
R-BTA-112412	SOS-mediated signalling	REACTOME	13	272	4.77941	171	7997	2.1383	0.00685788	NCAM1,PSMB8,PEBP1,PSMB4,PSME2,PSME1,PSMB6,PSMB9,PSMB7,PSMB3,JAK1,PSMA2,PSMF1
R-BTA-179812	GRB2 events in EGFR signaling	REACTOME	13	272	4.77941	171	7997	2.1383	0.00685788	NCAM1,PSMB8,PEBP1,PSMB4,PSME2,PSME1,PSMB6,PSMB9,PSMB7,PSMB3,JAK1,PSMA2,PSMF1
R-BTA-180336	SHC1 events in EGFR signaling	REACTOME	13	272	4.77941	171	7997	2.1383	0.00685788	NCAM1,PSMB8,PEBP1,PSMB4,PSME2,PSME1,PSMB6,PSMB9,PSMB7,PSMB3,JAK1,PSMA2,PSMF1
R-BTA-187706	Signalling to p38 via RIT and RIN	REACTOME	13	272	4.77941	171	7997	2.1383	0.00685788	NCAM1,PSMB8,PEBP1,PSMB4,PSME2,PSME1,PSMB6,PSMB9,PSMB7,PSMB3,JAK1,PSMA2,PSMF1
R-BTA-5673001	RAF/MAP kinase cascade	REACTOME	13	272	4.77941	171	7997	2.1383	0.00685788	NCAM1,PSMB8,PEBP1,PSMB4,PSME2,PSME1,PSMB6,PSMB9,PSMB7,PSMB3,JAK1,PSMA2,PSMF1
bta05203	Viral carcinogenesis	KEGG	12	272	4.41176	158	7997	1.97574	0.00703431	C3,CCNA2,EIF2AK2,JSP.1,CHD4,IRF9,CDC20,IRF3,BoLA,JAK1,CCND2,IRF7
R-BTA-2586552	Signaling by Leptin	REACTOME	13	272	4.77941	174	7997	2.17582	0.00751863	NCAM1,PSMB8,PEBP1,PSMB4,PSME2,PSME1,PSMB6,PSMB9,PSMB7,PSMB3,JAK1,PSMA2,PSMF1
R-BTA-166208	mTORC1-mediated signalling	REACTOME	4	272	1.47059	21	7997	0.262598	0.0075693	EIF4E,LAMTOR4,RHEB,LAMTOR1
R-BTA-918233	TRAF3-dependent IRF activation pathway	REACTOME	2	272	0.735294	4	7997	0.0500188	0.00757771	IRF3,IRF7
R-BTA-15869	Metabolism of nucleotides	REACTOME	8	272	2.94118	77	7997	0.962861	0.00788035	AK1,GUK1,TK1,DTYMK,TYMS,RRM2,APRT,NUDT1
R-BTA-167044	Signalling to RAS	REACTOME	13	272	4.77941	175	7997	2.18832	0.00806849	NCAM1,PSMB8,PEBP1,PSMB4,PSME2,PSME1,PSMB6,PSMB9,PSMB7,PSMB3,JAK1,PSMA2,PSMF1
R-BTA-170968	Frs2-mediated activation	REACTOME	13	272	4.77941	175	7997	2.18832	0.00809629	NCAM1,PSMB8,PEBP1,PSMB4,PSME2,PSME1,PSMB6,PSMB9,PSMB7,PSMB3,JAK1,PSMA2,PSMF1
bta05161	Hepatitis B	KEGG	10	272	3.67647	127	7997	1.5881	0.00820347	CCNA2,BIRC5,HSPG2,DDX58,STAT1,PCNA,IRF3,IFIH1,JAK1,IRF7
R-BTA-5684996	MAPK1/MAPK3 signaling	REACTOME	13	272	4.77941	176	7997	2.20083	0.00855094	NCAM1,PSMB8,PEBP1,PSMB4,PSME2,PSME1,PSMB6,PSMB9,PSMB7,PSMB3,JAK1,PSMA2,PSMF1
R-BTA-912526	Interleukin receptor SHC signaling	REACTOME	13	272	4.77941	178	7997	2.22583	0.00862479	NCAM1,PSMB8,PEBP1,PSMB4,PSME2,PSME1,PSMB6,PSMB9,PSMB7,PSMB3,JAK1,PSMA2,PSMF1
R-BTA-1799339	SRP-dependent cotranslational protein targeting to membrane	REACTOME	9	272	3.30882	64	7997	0.8003	0.00862746	RPS15A,RPS8,RPL35A,SRP14,RPLP1,RPL8,RPS21,RPL39,RPL13A
R-BTA-170984	ARMS-mediated activation	REACTOME	13	272	4.77941	176	7997	2.20083	0.00874854	NCAM1,PSMB8,PEBP1,PSMB4,PSME2,PSME1,PSMB6,PSMB9,PSMB7,PSMB3,JAK1,PSMA2,PSMF1
R-BTA-499943	Synthesis and interconversion of nucleotide di- and triphosphates	REACTOME	4	272	1.47059	21	7997	0.262598	0.00914721	AK1,GUK1,DTYMK,RRM2
R-BTA-912694	Regulation of IFNA signaling	REACTOME	3	272	1.10294	13	7997	0.162561	0.00920227	STAT1,USP18,JAK1
R-BTA-74160	Gene Expression	REACTOME	47	272	17.2794	947	7997	11.8419	0.00924121	PPA1,CCNA2,EIF4E,PSMB8,CCNB1,RPS15A,RPS8,ESR1,DAXX,AURKA,ADAR,PSMB4,CHD4,RPL35A,NR1H3,PSME2,PSME1,PSMB6,PSMB9,PSMB7,LAMTOR4,SRP14,POLR2E,NOTCH2,TAF10,PCNA,XRN2,EEF1B2,RHEB,CHD3,RPLP1,PSMB3,RPL8,LSM1,PSMA2,NELFE,SF3B5,LAMTOR1,RPS21,SNRPF,ELOB,PSMF1,SNRPD3,RPL39,RPL13A,THOC6,PML
R-BTA-169893	Prolonged ERK activation events	REACTOME	13	272	4.77941	178	7997	2.22583	0.00927143	NCAM1,PSMB8,PEBP1,PSMB4,PSME2,PSME1,PSMB6,PSMB9,PSMB7,PSMB3,JAK1,PSMA2,PSMF1
R-BTA-5218921	VEGFR2 mediated cell proliferation	REACTOME	13	272	4.77941	179	7997	2.23834	0.00937906	NCAM1,PSMB8,PEBP1,PSMB4,PSME2,PSME1,PSMB6,PSMB9,PSMB7,PSMB3,JAK1,PSMA2,PSMF1
R-BTA-5389840	Mitochondrial translation elongation	REACTOME	10	272	3.67647	86	7997	1.0754	0.00959399	MRPL12,MRPL23,MRPS7,MRPS11,MRPL11,MRPS25,MRPS6,MRPL38,MRPS34,MRPL40
R-BTA-451927	Interleukin-2 signaling	REACTOME	13	272	4.77941	183	7997	2.28836	0.00999692	NCAM1,PSMB8,PEBP1,PSMB4,PSME2,PSME1,PSMB6,PSMB9,PSMB7,PSMB3,JAK1,PSMA2,PSMF1
R-BTA-186797	Signaling by PDGF	REACTOME	16	272	5.88235	259	7997	3.23871	0.0100173	SPP1,NCAM1,PSMB8,PEBP1,PSMB4,PSME2,PSME1,PSMB6,PSMB9,STAT1,PSMB7,COL6A3,PSMB3,JAK1,PSMA2,PSMF1
R-BTA-113510	E2F mediated regulation of DNA replication	REACTOME	4	272	1.47059	26	7997	0.325122	0.0103361	CCNB1,TYMS,RRM2,PCNA
WP3173	Type III interferon signaling	WikiPathways	2	272	0.735294	6	7997	0.0750281	0.01047	STAT1,JAK1
R-BTA-187687	Signalling to ERKs	REACTOME	13	272	4.77941	182	7997	2.27585	0.0107997	NCAM1,PSMB8,PEBP1,PSMB4,PSME2,PSME1,PSMB6,PSMB9,PSMB7,PSMB3,JAK1,PSMA2,PSMF1
R-BTA-977606	Regulation of Complement cascade	REACTOME	3	272	1.10294	16	7997	0.200075	0.0115538	C3,C4A,C8G
R-BTA-72766	Translation	REACTOME	11	272	4.04412	106	7997	1.3255	0.0117043	EIF4E,RPS15A,RPS8,RPL35A,SRP14,EEF1B2,RPLP1,RPL8,RPS21,RPL39,RPL13A
R-BTA-204626	Hypusine synthesis from eIF5A-lysine	REACTOME	2	272	0.735294	4	7997	0.0500188	0.0119496	DHPS,EIF5A
R-BTA-512988	Interleukin-3, 5 and GM-CSF signaling	REACTOME	13	272	4.77941	187	7997	2.33838	0.0120191	NCAM1,PSMB8,PEBP1,PSMB4,PSME2,PSME1,PSMB6,PSMB9,PSMB7,PSMB3,JAK1,PSMA2,PSMF1
bta04612	Antigen processing and presentation	KEGG	6	272	2.20588	49	7997	0.61273	0.012211	B2M,JSP.1,PSME2,PSME1,TAP1,BoLA
R-BTA-2871796	FCERI mediated MAPK activation	REACTOME	13	272	4.77941	187	7997	2.33838	0.0122648	NCAM1,PSMB8,PEBP1,PSMB4,PSME2,PSME1,PSMB6,PSMB9,PSMB7,PSMB3,JAK1,PSMA2,PSMF1
R-BTA-8853659	RET signaling	REACTOME	13	272	4.77941	187	7997	2.33838	0.0122695	NCAM1,PSMB8,PEBP1,PSMB4,PSME2,PSME1,PSMB6,PSMB9,PSMB7,PSMB3,JAK1,PSMA2,PSMF1
R-BTA-5368287	Mitochondrial translation	REACTOME	10	272	3.67647	91	7997	1.13793	0.012628	MRPL12,MRPL23,MRPS7,MRPS11,MRPL11,MRPS25,MRPS6,MRPL38,MRPS34,MRPL40
WP1065	Endochondral Ossification	WikiPathways	5	272	1.83824	46	7997	0.575216	0.0126996	SPP1,ADAMTS5,STAT1,SERPINH1,GLI3
R-BTA-6791312	TP53 Regulates Transcription of Cell Cycle Genes	REACTOME	4	272	1.47059	29	7997	0.362636	0.0138835	CCNA2,CCNB1,AURKA,PCNA
R-BTA-1236974	ER-Phagosome pathway	REACTOME	3	272	1.10294	14	7997	0.175066	0.0153088	B2M,JSP.1,TAP1
bta_M00143	NADH dehydrogenase (ubiquinone) Fe-S protein/flavoprotein complex, mitochondria	KEGG	3	272	1.10294	11	7997	0.137552	0.0154932	NDUFV2,NDUFS6,NDUFS7
M00143	NADH dehydrogenase (ubiquinone) Fe-S protein/flavoprotein complex, mitochondria	KEGG	3	272	1.10294	11	7997	0.137552	0.0154932	NDUFV2,NDUFS6,NDUFS7
R-BTA-1236977	Endosomal/Vacuolar pathway	REACTOME	2	272	0.735294	5	7997	0.0625234	0.0165296	B2M,JSP.1
R-BTA-69478	G2/M DNA replication checkpoint	REACTOME	2	272	0.735294	5	7997	0.0625234	0.0168171	CCNB2,CCNB1
R-BTA-975634	Retinoid metabolism and transport	REACTOME	4	272	1.47059	25	7997	0.312617	0.0168591	HSPG2,AGRN,LRP1,LRP2
R-BTA-201681	TCF dependent signaling in response to WNT	REACTOME	10	272	3.67647	126	7997	1.57559	0.0170898	PSMB8,PSMB4,PSME2,PSME1,PSMB6,PSMB9,PSMB7,PSMB3,PSMA2,PSMF1
R-BTA-69205	G1/S-Specific Transcription	REACTOME	3	272	1.10294	16	7997	0.200075	0.0175035	TYMS,RRM2,PCNA
R-BTA-176417	Phosphorylation of Emi1	REACTOME	2	272	0.735294	6	7997	0.0750281	0.0178438	CCNB1,CDC20
bta04110	Cell cycle	KEGG	9	272	3.30882	116	7997	1.45054	0.0183302	CCNA2,CCNB2,CCNB1,MAD2L2,MCM5,MCM2,CDC20,PCNA,CCND2
WP3260	Integrated Breast Cancer Pathway	WikiPathways	9	272	3.30882	130	7997	1.62561	0.018352	ESR1,AURKA,BID,STAT1,SMAD6,RHEB,JAK1,UBE2F,PML
R-BTA-5419276	Mitochondrial translation termination	REACTOME	9	272	3.30882	81	7997	1.01288	0.0186803	MRPL23,MRPS7,MRPS11,MRPL11,MRPS25,MRPS6,MRPL38,MRPS34,MRPL40
R-BTA-1266738	Developmental Biology	REACTOME	21	272	7.72059	399	7997	4.98937	0.0194092	NCAM1,PSMB8,ARPC1B,PEBP1,PSENEN,PSMB4,ARPC3,PSME2,PSME1,PSMB6,PSMB9,ITSN1,PSMB7,RHOC,COL6A3,PSMB3,KIF4A,JAK1,PSMA2,ARPC4,PSMF1
R-BTA-3700989	Transcriptional Regulation by TP53	REACTOME	15	272	5.51471	241	7997	3.01363	0.0195971	CCNA2,CCNB1,DAXX,AURKA,CHD4,LAMTOR4,POLR2E,TAF10,PCNA,RHEB,CHD3,NELFE,LAMTOR1,ELOB,PML
R-BTA-2262752	Cellular responses to stress	REACTOME	18	272	6.61765	299	7997	3.7389	0.019649	TXN2,CCNA2,PSMB8,PSMB4,UBE2C,PSME2,PSME1,PSMB6,PSMB9,PSMB7,LAMTOR4,CHMP2A,RHEB,PSMB3,PSMA2,LAMTOR1,ELOB,PSMF1
R-BTA-3928662	EPHB-mediated forward signaling	REACTOME	4	272	1.47059	32	7997	0.40015	0.0201922	ARPC1B,ARPC3,ITSN1,ARPC4
R-BTA-1433557	Signaling by SCF-KIT	REACTOME	14	272	5.14706	230	7997	2.87608	0.0210602	NCAM1,PSMB8,PEBP1,PSMB4,PSME2,PSME1,PSMB6,PSMB9,STAT1,PSMB7,PSMB3,JAK1,PSMA2,PSMF1
R-BTA-2500257	Resolution of Sister Chromatid Cohesion	REACTOME	7	272	2.57353	90	7997	1.12542	0.0215429	CCNB2,CCNB1,BIRC5,SPC24,CDC20,KIF2C,B9D2
R-BTA-5683057	MAPK family signaling cascades	REACTOME	13	272	4.77941	199	7997	2.48843	0.0218558	NCAM1,PSMB8,PEBP1,PSMB4,PSME2,PSME1,PSMB6,PSMB9,PSMB7,PSMB3,JAK1,PSMA2,PSMF1
WP976	IL-6 signaling pathway	WikiPathways	4	272	1.47059	36	7997	0.450169	0.0229787	TIMP1,STAT1,JUNB,JAK1
R-BTA-975956	Nonsense Mediated Decay (NMD) independent of the Exon Junction Complex (EJC)	REACTOME	8	272	2.94118	65	7997	0.812805	0.0230534	RPS15A,RPS8,RPL35A,RPLP1,RPL8,RPS21,RPL39,RPL13A
R-BTA-1474228	Degradation of the extracellular matrix	REACTOME	5	272	1.83824	50	7997	0.625234	0.0230901	SPP1,CAPNS1,TIMP1,ADAMTS5,HSPG2
bta03030	DNA replication	KEGG	4	272	1.47059	33	7997	0.412655	0.0232267	MCM5,MCM2,PCNA,POLD4
R-BTA-156827	L13a-mediated translational silencing of Ceruloplasmin expression	REACTOME	9	272	3.30882	82	7997	1.02538	0.0233213	EIF4E,RPS15A,RPS8,RPL35A,RPLP1,RPL8,RPS21,RPL39,RPL13A
R-BTA-72706	GTP hydrolysis and joining of the 60S ribosomal subunit	REACTOME	9	272	3.30882	83	7997	1.03789	0.0240872	EIF4E,RPS15A,RPS8,RPL35A,RPLP1,RPL8,RPS21,RPL39,RPL13A
R-BTA-73894	DNA Repair	REACTOME	14	272	5.14706	238	7997	2.97612	0.0242021	CCNA2,ISG15,UBA7,MAD2L2,INO80B,UBE2L6,FAAP24,TRIM25,POLR2E,PCNA,HERC2,PCLAF,POLD4,MPG
R-BTA-6804758	Regulation of TP53 Activity through Acetylation	REACTOME	3	272	1.10294	22	7997	0.275103	0.0262366	CHD4,CHD3,PML
R-BTA-186763	Downstream signal transduction	REACTOME	14	272	5.14706	240	7997	3.00113	0.0270798	NCAM1,PSMB8,PEBP1,PSMB4,PSME2,PSME1,PSMB6,PSMB9,STAT1,PSMB7,PSMB3,JAK1,PSMA2,PSMF1
R-BTA-2424491	DAP12 signaling	REACTOME	14	272	5.14706	238	7997	2.97612	0.0296003	B2M,NCAM1,PSMB8,PEBP1,PSMB4,PSME2,PSME1,PSMB6,PSMB9,PSMB7,PSMB3,JAK1,PSMA2,PSMF1
R-BTA-111367	SLBP independent Processing of Histone Pre-mRNAs	REACTOME	2	272	0.735294	6	7997	0.0750281	0.0297649	SNRPF,SNRPD3
R-BTA-72737	Cap-dependent Translation Initiation	REACTOME	9	272	3.30882	89	7997	1.11292	0.0324266	EIF4E,RPS15A,RPS8,RPL35A,RPLP1,RPL8,RPS21,RPL39,RPL13A
R-BTA-6806667	Metabolism of fat-soluble vitamins	REACTOME	4	272	1.47059	31	7997	0.387645	0.0324448	HSPG2,AGRN,LRP1,LRP2
R-BTA-68877	Mitotic Prometaphase	REACTOME	7	272	2.57353	98	7997	1.22546	0.0328493	CCNB2,CCNB1,BIRC5,SPC24,CDC20,KIF2C,B9D2
R-BTA-72613	Eukaryotic Translation Initiation	REACTOME	9	272	3.30882	90	7997	1.12542	0.0333843	EIF4E,RPS15A,RPS8,RPL35A,RPLP1,RPL8,RPS21,RPL39,RPL13A
R-BTA-174437	Removal of the Flap Intermediate from the C-strand	REACTOME	2	272	0.735294	9	7997	0.112542	0.0336582	PCNA,POLD4
R-BTA-1059683	Interleukin-6 signaling	REACTOME	2	272	0.735294	10	7997	0.125047	0.0338499	STAT1,JAK1
R-BTA-2172127	DAP12 interactions	REACTOME	14	272	5.14706	242	7997	3.02613	0.0345142	B2M,NCAM1,PSMB8,PEBP1,PSMB4,PSME2,PSME1,PSMB6,PSMB9,PSMB7,PSMB3,JAK1,PSMA2,PSMF1
R-BTA-69273	Cyclin A/B1 associated events during G2/M transition	REACTOME	3	272	1.10294	22	7997	0.275103	0.0350043	CCNA2,CCNB2,CCNB1
R-BTA-198933	Immunoregulatory interactions between a Lymphoid and a non-Lymphoid cell	REACTOME	5	272	1.83824	44	7997	0.550206	0.0354156	C3,B2M,IFITM3,JSP.1,IFITM2,IFITM3
R-BTA-195258	RHO GTPase Effectors	REACTOME	11	272	4.04412	187	7997	2.33838	0.0358064	MYL6,ARPC1B,BIRC5,ARPC3,SPC24,RHOC,TAX1BP3,CDC20,KIF2C,ARPC4,B9D2
R-BTA-2682334	EPH-Ephrin signaling	REACTOME	5	272	1.83824	58	7997	0.725272	0.0361054	ARPC1B,PSENEN,ARPC3,ITSN1,ARPC4
bta04512	ECM-receptor interaction	KEGG	5	272	1.83824	71	7997	0.887833	0.0362574	SPP1,TNXB,HSPG2,AGRN,COL6A3
R-BTA-5368286	Mitochondrial translation initiation	REACTOME	8	272	2.94118	78	7997	0.975366	0.0366523	MRPL12,MRPS7,MRPS11,MRPL11,MRPS25,MRPS6,MRPL38,MRPS34
R-BTA-194315	Signaling by Rho GTPases	REACTOME	14	272	5.14706	277	7997	3.4638	0.0367462	MYL6,ARPC1B,BIRC5,ECT2,ARPC3,SPC24,ITSN1,RHOD,RHOC,TAX1BP3,CDC20,KIF2C,ARPC4,B9D2
R-BTA-77588	SLBP Dependent Processing of Replication-Dependent Histone Pre-mRNAs	REACTOME	2	272	0.735294	7	7997	0.0875328	0.0370471	SNRPF,SNRPD3
R-BTA-174414	Processive synthesis on the C-strand of the telomere	REACTOME	2	272	0.735294	10	7997	0.125047	0.0387273	PCNA,POLD4
R-BTA-73887	Death Receptor Signalling	REACTOME	4	272	1.47059	41	7997	0.512692	0.0390271	RBCK1,TNFSF10,RNF31,CLIP3
R-BTA-72689	Formation of a pool of free 40S subunits	REACTOME	8	272	2.94118	72	7997	0.900338	0.0397613	RPS15A,RPS8,RPL35A,RPLP1,RPL8,RPS21,RPL39,RPL13A
R-BTA-877312	Regulation of IFNG signaling	REACTOME	2	272	0.735294	9	7997	0.112542	0.0398582	STAT1,JAK1
R-BTA-165159	mTOR signalling	REACTOME	4	272	1.47059	36	7997	0.450169	0.0399387	EIF4E,LAMTOR4,RHEB,LAMTOR1
bta_M00398	Sm core complex	KEGG	2	272	0.735294	6	7997	0.0750281	0.0403277	SNRPF,SNRPD3
M00398	Sm core complex	KEGG	2	272	0.735294	6	7997	0.0750281	0.0403277	SNRPF,SNRPD3
R-BTA-174048	APC/C:Cdc20 mediated degradation of Cyclin B	REACTOME	3	272	1.10294	19	7997	0.237589	0.0416123	CCNB1,UBE2C,CDC20
R-BTA-109703	PKB-mediated events	REACTOME	4	272	1.47059	37	7997	0.462674	0.0421697	EIF4E,LAMTOR4,RHEB,LAMTOR1
R-BTA-1971475	A tetrasaccharide linker sequence is required for GAG synthesis	REACTOME	3	272	1.10294	24	7997	0.300113	0.042541	B3GAT3,HSPG2,AGRN
R-BTA-71291	Metabolism of amino acids and derivatives	REACTOME	12	272	4.41176	185	7997	2.31337	0.042569	PSMB8,PSMB4,OAZ1,PSME2,PSME1,PSMB6,PSMB9,PSMB7,PSMB3,PSMA2,PSMF1,SCLY
R-BTA-419037	NCAM1 interactions	REACTOME	2	272	0.735294	12	7997	0.150056	0.0448316	NCAM1,COL6A3
WP3148	Apoptosis Modulation and Signaling	WikiPathways	6	272	2.20588	73	7997	0.912842	0.0454302	CAPNS1,BIRC5,DAXX,TNFSF10,BID,BIRC6
WP3119	DNA Damage Response	WikiPathways	5	272	1.83824	60	7997	0.750281	0.0457521	CCNB2,CCNB1,BID,CCND2,PML
R-BTA-1168372	Downstream signaling events of B Cell Receptor (BCR)	REACTOME	10	272	3.67647	149	7997	1.8632	0.0458437	PSMB8,PSMB4,PSME2,PSME1,PSMB6,PSMB9,PSMB7,PSMB3,PSMA2,PSMF1
bta04974	Protein digestion and absorption	KEGG	5	272	1.83824	69	7997	0.862824	0.0461363	COL11A1,SLC8A1,COL7A1,COL6A3,COL14A1
R-BTA-166658	Complement cascade	REACTOME	3	272	1.10294	25	7997	0.312617	0.0462182	C3,C4A,C8G
R-BTA-212436	Generic Transcription Pathway	REACTOME	18	272	6.61765	351	7997	4.38915	0.0467058	CCNA2,CCNB1,ESR1,DAXX,AURKA,CHD4,NR1H3,LAMTOR4,POLR2E,NOTCH2,TAF10,PCNA,RHEB,CHD3,NELFE,LAMTOR1,ELOB,PML
R-BTA-1852241	Organelle biogenesis and maintenance	REACTOME	15	272	5.51471	244	7997	3.05114	0.0469766	PDE6D,MRPL12,IFT20,MRPL23,MRPS7,MRPS11,DCTN3,MRPL11,WDR34,MRPS25,MRPS6,B9D2,MRPL38,MRPS34,MRPL40
R-BTA-983189	Kinesins	REACTOME	2	272	0.735294	15	7997	0.18757	0.04763	KIF2C,KIF4A
R-BTA-197264	Nicotinamide salvaging	REACTOME	2	272	0.735294	12	7997	0.150056	0.0478095	PARP9,PARP10
bta_M00177	Ribosome, eukaryotes	KEGG	9	272	3.30882	84	7997	1.05039	0.0479393	RPS15A,RPS8,RPL35A,RPLP1,RPL8,RPS21,RPL39,RPL13A,RPL36
M00177	Ribosome, eukaryotes	KEGG	9	272	3.30882	84	7997	1.05039	0.0479393	RPS15A,RPS8,RPL35A,RPLP1,RPL8,RPS21,RPL39,RPL13A,RPL36
bta_M00352	Spliceosome, U2-snRNP	KEGG	3	272	1.10294	19	7997	0.237589	0.0481029	SF3B5,SNRPF,SNRPD3
M00352	Spliceosome, U2-snRNP	KEGG	3	272	1.10294	19	7997	0.237589	0.0481029	SF3B5,SNRPF,SNRPD3
R-BTA-5357905	Regulation of TNFR1 signaling	REACTOME	3	272	1.10294	27	7997	0.337627	0.0481064	RBCK1,RNF31,CLIP3
WP1048	TGF Beta Signaling Pathway	WikiPathways	4	272	1.47059	43	7997	0.537702	0.0484275	SPP1,STAT1,SMAD6,JAK1
WP3275	Fluoropyrimidine Activity	WikiPathways	3	272	1.10294	27	7997	0.337627	0.0485719	TK1,TYMS,RRM2
bta04330	Notch signaling pathway	KEGG	4	272	1.47059	45	7997	0.562711	0.0487839	PSENEN,NOTCH2,DTX3L,NCOR2
bta00230	Purine metabolism	KEGG	10	272	3.67647	157	7997	1.96324	0.0501051	AK1,GUK1,PDE6D,POLR2A,RRM2,PNPT1,POLR2E,APRT,NME2,POLD4
R-BTA-4420097	VEGFA-VEGFR2 Pathway	REACTOME	13	272	4.77941	233	7997	2.91359	0.0505404	NCAM1,PSMB8,PEBP1,PSMB4,PSME2,PSME1,PSMB6,PSMB9,PSMB7,PSMB3,JAK1,PSMA2,PSMF1
WP1050	Oxidative Stress	WikiPathways	3	272	1.10294	25	7997	0.312617	0.0524271	TXN2,JUNB,NFIX
R-BTA-3301854	Nuclear Pore Complex (NPC) Disassembly	REACTOME	3	272	1.10294	31	7997	0.387645	0.0527871	CCNB2,CCNB1,NEK9
R-BTA-166520	Signalling by NGF	REACTOME	16	272	5.88235	317	7997	3.96399	0.0529359	NCAM1,PSMB8,PEBP1,PSENEN,ECT2,PSMB4,PSME2,PSME1,PSMB6,PSMB9,ITSN1,PSMB7,PSMB3,JAK1,PSMA2,PSMF1
R-BTA-927802	Nonsense-Mediated Decay (NMD)	REACTOME	8	272	2.94118	85	7997	1.0629	0.0533837	RPS15A,RPS8,RPL35A,RPLP1,RPL8,RPS21,RPL39,RPL13A
R-BTA-975957	Nonsense Mediated Decay (NMD) enhanced by the Exon Junction Complex (EJC)	REACTOME	8	272	2.94118	85	7997	1.0629	0.0533837	RPS15A,RPS8,RPL35A,RPLP1,RPL8,RPS21,RPL39,RPL13A
WP3114	Cori Cycle	WikiPathways	2	272	0.735294	11	7997	0.137552	0.0535676	TPI1,TALDO1
bta04144	Endocytosis	KEGG	12	272	4.41176	227	7997	2.83856	0.0536613	ARPC1B,JSP.1,ARPC3,MVB12A,VPS29,CHMP2A,BoLA,VPS25,ARPC4,RAB31,CHMP1A,PML
bta_M00412	ESCRT-III complex	KEGG	2	272	0.735294	10	7997	0.125047	0.0537539	CHMP2A,CHMP1A
M00412	ESCRT-III complex	KEGG	2	272	0.735294	10	7997	0.125047	0.0537539	CHMP2A,CHMP1A
R-BTA-166663	Initial triggering of complement	REACTOME	2	272	0.735294	12	7997	0.150056	0.0544062	C3,C4A
R-BTA-5358565	Mismatch repair (MMR) directed by MSH2:MSH6 (MutSalpha)	REACTOME	2	272	0.735294	12	7997	0.150056	0.0550228	PCNA,POLD4
WP965	Translation Factors	WikiPathways	4	272	1.47059	43	7997	0.537702	0.0565459	EIF4E,EIF2AK2,EIF5A,EEF1B2
R-BTA-195721	Signaling by Wnt	REACTOME	11	272	4.04412	176	7997	2.20083	0.056646	PSMB8,PSMB4,PSME2,PSME1,PSMB6,PSMB9,PSMB7,VPS29,PSMB3,PSMA2,PSMF1
R-BTA-194138	Signaling by VEGF	REACTOME	13	272	4.77941	239	7997	2.98862	0.0579969	NCAM1,PSMB8,PEBP1,PSMB4,PSME2,PSME1,PSMB6,PSMB9,PSMB7,PSMB3,JAK1,PSMA2,PSMF1
R-BTA-177929	Signaling by EGFR	REACTOME	13	272	4.77941	244	7997	3.05114	0.0582407	NCAM1,PSMB8,PEBP1,PSMB4,PSME2,PSME1,PSMB6,PSMB9,PSMB7,PSMB3,JAK1,PSMA2,PSMF1
R-BTA-5663213	RHO GTPases Activate WASPs and WAVEs	REACTOME	3	272	1.10294	27	7997	0.337627	0.0596424	ARPC1B,ARPC3,ARPC4
WP3132	Regulation of toll-like receptor signaling pathway	WikiPathways	7	272	2.57353	109	7997	1.36301	0.0598735	SPP1,RBCK1,RNF31,STAT1,SMAD6,IRF3,IRF7
R-BTA-933541	TRAF6 mediated IRF7 activation	REACTOME	2	272	0.735294	10	7997	0.125047	0.059991	IRF3,IRF7
R-BTA-174411	Polymerase switching on the C-strand of the telomere	REACTOME	2	272	0.735294	12	7997	0.150056	0.060588	PCNA,POLD4
R-BTA-69091	Polymerase switching	REACTOME	2	272	0.735294	12	7997	0.150056	0.060588	PCNA,POLD4
R-BTA-69109	Leading Strand Synthesis	REACTOME	2	272	0.735294	12	7997	0.150056	0.060588	PCNA,POLD4
R-BTA-5358508	Mismatch Repair	REACTOME	2	272	0.735294	13	7997	0.162561	0.0610132	PCNA,POLD4
WP974	IL-9 Signaling Pathway	WikiPathways	2	272	0.735294	14	7997	0.175066	0.0625284	STAT1,JAK1
R-BTA-6785807	Interleukin-4 and 13 signaling	REACTOME	2	272	0.735294	13	7997	0.162561	0.0628808	STAT1,JAK1
R-BTA-6783589	Interleukin-6 family signaling	REACTOME	3	272	1.10294	24	7997	0.300113	0.0632444	STAT1,IL27RA,JAK1
R-BTA-69166	Removal of the Flap Intermediate	REACTOME	2	272	0.735294	13	7997	0.162561	0.065884	PCNA,POLD4
bta05322	Systemic lupus erythematosus	KEGG	5	272	1.83824	51	7997	0.637739	0.0663325	C3,C4A,TRIM21,C8G,SNRPD3
bta05169	Epstein-Barr virus infection	KEGG	10	272	3.67647	173	7997	2.16331	0.0665343	CCNA2,POLR2A,EIF2AK2,JSP.1,DDX58,POLR2E,IRF3,BoLA,JAK1,NCOR2
R-BTA-162582	Signal Transduction	REACTOME	56	272	20.5882	1399	7997	17.4941	0.0668927	C3,ADM,MYL6,SPP1,EIF4E,NCAM1,PSMB8,ATP6V1F,ARPC1B,ESR1,BIRC5,PEBP1,HSPG2,PSENEN,RBCK1,ECT2,ATP6V0B,PSMB4,ARPC3,TNFSF10,SPC24,RNF31,PSME2,PSME1,PSMB6,PSMB9,STAT1,ITSN1,PSMB7,SMAD6,LAMTOR4,RHOD,POLR2E,RHOC,NOTCH2,VPS29,TAX1BP3,CDC20,CLIP3,AGRN,RHEB,COL6A3,KIF2C,PSMB3,LRP1,JAK1,PSMA2,ARPC4,AMOTL1,UBE2M,GNG10,LAMTOR1,B9D2,PSMF1,GLI3,LRP2
R-BTA-1251985	Nuclear signaling by ERBB4	REACTOME	2	272	0.735294	13	7997	0.162561	0.0668928	ESR1,PSENEN
R-BTA-73933	Resolution of Abasic Sites (AP sites)	REACTOME	3	272	1.10294	28	7997	0.350131	0.0680638	PCNA,POLD4,MPG
R-BTA-8856688	Golgi-to-ER retrograde transport	REACTOME	5	272	1.83824	68	7997	0.850319	0.0717426	PAFAH1B3,DCTN3,KIF2C,KIF4A,TMED3
R-BTA-5663220	RHO GTPases Activate Formins	REACTOME	6	272	2.20588	94	7997	1.17544	0.0719952	BIRC5,SPC24,RHOC,CDC20,KIF2C,B9D2
R-BTA-69183	Processive synthesis on the lagging strand	REACTOME	2	272	0.735294	14	7997	0.175066	0.0722402	PCNA,POLD4
R-BTA-73884	Base Excision Repair	REACTOME	3	272	1.10294	29	7997	0.362636	0.0734495	PCNA,POLD4,MPG
R-BTA-983705	Signaling by the B Cell Receptor (BCR)	REACTOME	10	272	3.67647	168	7997	2.10079	0.0734772	PSMB8,PSMB4,PSME2,PSME1,PSMB6,PSMB9,PSMB7,PSMB3,PSMA2,PSMF1
WP982	Hypertrophy Model	WikiPathways	2	272	0.735294	15	7997	0.18757	0.0761473	EIF4E,ANKRD1
R-BTA-2022090	Assembly of collagen fibrils and other multimeric structures	REACTOME	3	272	1.10294	37	7997	0.462674	0.0771036	COL11A1,COL7A1,COL6A3
R-BTA-1834949	Cytosolic sensors of pathogen-associated DNA	REACTOME	4	272	1.47059	47	7997	0.58772	0.0779438	TRIM21,POLR2E,IRF3,IRF7
R-BTA-877300	Interferon gamma signaling	REACTOME	2	272	0.735294	14	7997	0.175066	0.0787539	STAT1,JAK1
bta_M00351	Spliceosome, U1-snRNP	KEGG	2	272	0.735294	9	7997	0.112542	0.0788099	SNRPF,SNRPD3
M00351	Spliceosome, U1-snRNP	KEGG	2	272	0.735294	9	7997	0.112542	0.0788099	SNRPF,SNRPD3
R-BTA-2454202	Fc epsilon receptor (FCERI) signaling	REACTOME	13	272	4.77941	256	7997	3.2012	0.0789417	NCAM1,PSMB8,PEBP1,PSMB4,PSME2,PSME1,PSMB6,PSMB9,PSMB7,PSMB3,JAK1,PSMA2,PSMF1
R-BTA-380972	Energy dependent regulation of mTOR by LKB1-AMPK	REACTOME	3	272	1.10294	27	7997	0.337627	0.0795783	LAMTOR4,RHEB,LAMTOR1
R-BTA-449147	Signaling by Interleukins	REACTOME	15	272	5.51471	291	7997	3.63886	0.0816124	NCAM1,PSMB8,PEBP1,PSMB4,PSME2,PSME1,PSMB6,PSMB9,STAT1,PSMB7,IL27RA,PSMB3,JAK1,PSMA2,PSMF1
bta04115	p53 signaling pathway	KEGG	5	272	1.83824	65	7997	0.812805	0.0816792	CCNB2,CCNB1,RRM2,BID,CCND2
R-BTA-187037	NGF signalling via TRKA from the plasma membrane	REACTOME	13	272	4.77941	256	7997	3.2012	0.0831164	NCAM1,PSMB8,PEBP1,PSMB4,PSME2,PSME1,PSMB6,PSMB9,PSMB7,PSMB3,JAK1,PSMA2,PSMF1
bta_M00052	Pyrimidine ribonucleotide biosynthesis, UMP => UDP/UTP,CDP/CTP	KEGG	2	272	0.735294	11	7997	0.137552	0.0848532	NME2,CMPK2
M00052	Pyrimidine ribonucleotide biosynthesis, UMP => UDP/UTP,CDP/CTP	KEGG	2	272	0.735294	11	7997	0.137552	0.0848532	NME2,CMPK2
bta_M00682	Notch signaling	KEGG	2	272	0.735294	16	7997	0.200075	0.0852662	PSENEN,NOTCH2
M00682	Notch signaling	KEGG	2	272	0.735294	16	7997	0.200075	0.0852662	PSENEN,NOTCH2
bta05132	Salmonella infection	KEGG	5	272	1.83824	70	7997	0.875328	0.0883085	PYCARD,ARPC1B,ARPC3,FLNC,ARPC4
WP3243	Amyotrophic lateral sclerosis (ALS)	WikiPathways	3	272	1.10294	31	7997	0.387645	0.089642	DAXX,TOMM40,BID
WP1018	Apoptosis	WikiPathways	5	272	1.83824	70	7997	0.875328	0.0916157	BIRC5,TNFSF10,BID,IRF3,IRF7
WP973	IL-2 Signaling Pathway	WikiPathways	3	272	1.10294	34	7997	0.425159	0.0930529	STAT1,JAK1,CCND2
R-BTA-75893	TNF signaling	REACTOME	3	272	1.10294	36	7997	0.450169	0.0932166	RBCK1,RNF31,CLIP3
bta_M00684	JAK-STAT signaling	KEGG	2	272	0.735294	18	7997	0.225084	0.0940781	STAT1,JAK1
M00684	JAK-STAT signaling	KEGG	2	272	0.735294	18	7997	0.225084	0.0940781	STAT1,JAK1
R-BTA-5651801	PCNA-Dependent Long Patch Base Excision Repair	REACTOME	2	272	0.735294	15	7997	0.18757	0.0951479	PCNA,POLD4
bta05010	Alzheimer's disease	KEGG	11	272	4.04412	157	7997	1.96324	0.0955576	NDUFV2,COX5B,NDUFS6,NDUFB10,NDUFB7,NDUFS7,CACNA1C,PSENEN,BID,LRP1,CYTB
bta_M00050	Guanine ribonucleotide biosynthesis IMP => GDP,GTP	KEGG	2	272	0.735294	12	7997	0.150056	0.0957083	GUK1,NME2
M00050	Guanine ribonucleotide biosynthesis IMP => GDP,GTP	KEGG	2	272	0.735294	12	7997	0.150056	0.0957083	GUK1,NME2
bta03410	Base excision repair	KEGG	3	272	1.10294	33	7997	0.412655	0.0960138	PCNA,POLD4,MPG
WP3239	TP53 Network	WikiPathways	2	272	0.735294	14	7997	0.175066	0.0961434	TNFSF10,BID
bta00190	Oxidative phosphorylation	KEGG	10	272	3.67647	125	7997	1.56309	0.0965945	PPA1,NDUFV2,ATP6V1F,COX5B,NDUFS6,NDUFB10,NDUFB7,NDUFS7,ATP6V0B,CYTB
R-BTA-2024096	HS-GAG degradation	REACTOME	2	272	0.735294	17	7997	0.21258	0.0976668	HSPG2,AGRN
WP978	EGF/EGFR Signaling Pathway	WikiPathways	7	272	2.57353	135	7997	1.68813	0.097958	PEBP1,AURKA,MYBL2,STAT1,PLSCR2,PCNA,JAK1
bta_M00180	RNA polymerase II, eukaryotes	KEGG	2	272	0.735294	12	7997	0.150056	0.0986017	POLR2A,POLR2E
M00180	RNA polymerase II, eukaryotes	KEGG	2	272	0.735294	12	7997	0.150056	0.0986017	POLR2A,POLR2E
R-BTA-110312	Translesion synthesis by REV1	REACTOME	2	272	0.735294	14	7997	0.175066	0.101169	MAD2L2,PCNA
WP3211	Nucleotide Metabolism	WikiPathways	2	272	0.735294	16	7997	0.200075	0.104502	OAZ1,RRM2
R-BTA-5357956	TNFR1-induced NFkappaB signaling pathway	REACTOME	2	272	0.735294	20	7997	0.250094	0.105477	RBCK1,RNF31
WP3159	Interleukin-11 Signaling Pathway	WikiPathways	3	272	1.10294	37	7997	0.462674	0.10674	BIRC5,STAT1,JAK1
bta04215	Apoptosis - multiple species	KEGG	3	272	1.10294	30	7997	0.375141	0.107061	BIRC5,BID,BIRC6
R-BTA-5655862	Translesion synthesis by POLK	REACTOME	2	272	0.735294	15	7997	0.18757	0.108452	MAD2L2,PCNA
R-BTA-5656121	Translesion synthesis by POLI	REACTOME	2	272	0.735294	15	7997	0.18757	0.108582	MAD2L2,PCNA
R-BTA-2029482	Regulation of actin dynamics for phagocytic cup formation	REACTOME	3	272	1.10294	37	7997	0.462674	0.108697	ARPC1B,ARPC3,ARPC4
R-BTA-110373	Resolution of AP sites via the multiple-nucleotide patch replacement pathway	REACTOME	2	272	0.735294	17	7997	0.21258	0.109485	PCNA,POLD4
R-BTA-2980766	Nuclear Envelope Breakdown	REACTOME	3	272	1.10294	39	7997	0.487683	0.111466	CCNB2,CCNB1,NEK9
WP983	DNA Replication	WikiPathways	3	272	1.10294	35	7997	0.437664	0.112934	MCM5,PCNA,POLD4
R-BTA-5696397	Gap-filling DNA repair synthesis and ligation in GG-NER	REACTOME	2	272	0.735294	15	7997	0.18757	0.113436	PCNA,POLD4
R-BTA-6798695	Neutrophil degranulation	REACTOME	17	272	6.25	351	7997	4.38915	0.114496	C3,B2M,MIF,PYCARD,CD63,JSP.1,HEBP2,COMMD9,CTSH,PSMB7,SRP14,CSTB,CSTB,APRT,PSMA2,ILF2,LAMTOR1,RAB31
R-BTA-69186	Lagging Strand Synthesis	REACTOME	2	272	0.735294	18	7997	0.225084	0.11609	PCNA,POLD4
bta04114	Oocyte meiosis	KEGG	6	272	2.20588	100	7997	1.25047	0.118217	CCNB2,CCNB1,AURKA,MAD2L2,CDC20,PPP1CA
WP3274	Leptin signaling pathway	WikiPathways	4	272	1.47059	63	7997	0.787795	0.120679	EIF4E,ESR1,STAT1,JAK1
R-BTA-72165	mRNA Splicing - Minor Pathway	REACTOME	4	272	1.47059	47	7997	0.58772	0.121329	POLR2E,SF3B5,SNRPF,SNRPD3
R-BTA-176412	Phosphorylation of the APC/C	REACTOME	2	272	0.735294	16	7997	0.200075	0.122527	CCNB1,UBE2C
R-BTA-176407	Conversion from APC/C:Cdc20 to APC/C:Cdh1 in late anaphase	REACTOME	2	272	0.735294	16	7997	0.200075	0.123459	UBE2C,CDC20
R-BTA-114608	Platelet degranulation	REACTOME	6	272	2.20588	101	7997	1.26297	0.124535	TIMP1,CD63,RARRES2,CLEC3B,LGALS3BP,TEX264
WP1012	IL-7 Signaling Pathway	WikiPathways	2	272	0.735294	21	7997	0.262598	0.12832	STAT1,JAK1
R-BTA-141405	Inhibition of the proteolytic activity of APC/C required for the onset of anaphase by mitotic spindle checkpoint components	REACTOME	2	272	0.735294	17	7997	0.21258	0.129681	UBE2C,CDC20
R-BTA-141430	Inactivation of APC/C via direct inhibition of the APC/C complex	REACTOME	2	272	0.735294	17	7997	0.21258	0.129681	UBE2C,CDC20
R-BTA-446219	Synthesis of substrates in N-glycan biosythesis	REACTOME	4	272	1.47059	50	7997	0.625234	0.131565	ST3GAL4,DPM3,MVD,AMDHD2
R-BTA-196854	Metabolism of vitamins and cofactors	REACTOME	7	272	2.57353	125	7997	1.56309	0.133886	AOX1,HSPG2,PARP9,PARP10,AGRN,LRP1,LRP2
R-BTA-6791226	Major pathway of rRNA processing in the nucleolus and cytosol	REACTOME	9	272	3.30882	134	7997	1.67563	0.134462	RPS15A,RPS8,RPL35A,XRN2,RPLP1,RPL8,RPS21,RPL39,RPL13A
R-BTA-72312	rRNA processing	REACTOME	9	272	3.30882	134	7997	1.67563	0.134462	RPS15A,RPS8,RPL35A,XRN2,RPLP1,RPL8,RPS21,RPL39,RPL13A
R-BTA-8868773	rRNA processing in the nucleus and cytosol	REACTOME	9	272	3.30882	134	7997	1.67563	0.134462	RPS15A,RPS8,RPL35A,XRN2,RPLP1,RPL8,RPS21,RPL39,RPL13A
R-BTA-1538133	G0 and Early G1	REACTOME	2	272	0.735294	21	7997	0.262598	0.136009	CCNA2,PCNA
R-BTA-69618	Mitotic Spindle Checkpoint	REACTOME	2	272	0.735294	18	7997	0.225084	0.13737	UBE2C,CDC20
bta04964	Proximal tubule bicarbonate reclamation	KEGG	2	272	0.735294	21	7997	0.262598	0.139244	CA2,SLC4A4
WP1078	G1 to S cell cycle control	WikiPathways	4	272	1.47059	59	7997	0.737777	0.140394	CCNB1,MCM5,PCNA,CCND2
WP994	Oxidative phosphorylation	WikiPathways	5	272	1.83824	52	7997	0.650244	0.140613	NDUFV2,NDUFS6,NDUFB10,NDUFB7,NDUFS7
R-BTA-5633007	Regulation of TP53 Activity	REACTOME	7	272	2.57353	136	7997	1.70064	0.141813	CCNA2,DAXX,AURKA,CHD4,TAF10,CHD3,PML
R-BTA-76005	Response to elevated platelet cytosolic Ca2+	REACTOME	6	272	2.20588	105	7997	1.31299	0.142642	TIMP1,CD63,RARRES2,CLEC3B,LGALS3BP,TEX264
bta04932	Non-alcoholic fatty liver disease (NAFLD)	KEGG	9	272	3.30882	136	7997	1.70064	0.142994	NDUFV2,COX5B,NDUFS6,NDUFB10,NDUFB7,NDUFS7,NR1H3,BID,CYTB
R-BTA-5173105	O-linked glycosylation	REACTOME	3	272	1.10294	43	7997	0.537702	0.143436	SPON1,ADAMTS5,ST3GAL4
bta04340	Hedgehog signaling pathway	KEGG	3	272	1.10294	40	7997	0.500188	0.144605	CCND2,GLI3,LRP2
R-BTA-196807	Nicotinate metabolism	REACTOME	2	272	0.735294	20	7997	0.250094	0.144997	PARP9,PARP10
R-BTA-983231	Factors involved in megakaryocyte development and platelet production	REACTOME	4	272	1.47059	63	7997	0.787795	0.145489	IRF3,KIF2C,KIF4A,IRF7
WP3213	Interferon type I signaling pathways	WikiPathways	3	272	1.10294	45	7997	0.562711	0.14627	EIF4E,STAT1,JAK1
R-BTA-73857	RNA Polymerase II Transcription	REACTOME	7	272	2.57353	119	7997	1.48806	0.146345	POLR2E,TAF10,NELFE,SNRPF,ELOB,SNRPD3,THOC6
R-BTA-191273	Cholesterol biosynthesis	REACTOME	2	272	0.735294	22	7997	0.275103	0.151217	MVD,EBP
R-BTA-6788467	IL-6-type cytokine receptor ligand interactions	REACTOME	2	272	0.735294	17	7997	0.21258	0.151623	IL27RA,JAK1
R-BTA-2029480	Fcgamma receptor (FCGR) dependent phagocytosis	REACTOME	3	272	1.10294	45	7997	0.562711	0.152079	ARPC1B,ARPC3,ARPC4
R-BTA-1632852	Macroautophagy	REACTOME	4	272	1.47059	59	7997	0.737777	0.152791	LAMTOR4,CHMP2A,RHEB,LAMTOR1
R-BTA-1793185	Chondroitin sulfate/dermatan sulfate metabolism	REACTOME	3	272	1.10294	45	7997	0.562711	0.153927	B3GAT3,HSPG2,AGRN
R-BTA-416482	G alpha (12/13) signalling events	REACTOME	3	272	1.10294	49	7997	0.61273	0.154478	ECT2,ITSN1,RHOC
R-BTA-113418	Formation of the Early Elongation Complex	REACTOME	2	272	0.735294	17	7997	0.21258	0.154938	POLR2E,NELFE
bta03430	Mismatch repair	KEGG	2	272	0.735294	21	7997	0.262598	0.156184	PCNA,POLD4
R-BTA-6799198	Complex I biogenesis	REACTOME	5	272	1.83824	54	7997	0.675253	0.156729	NDUFV2,NDUFS6,NDUFB10,NDUFB7,NDUFS7
WP1055	IL-4 Signaling Pathway	WikiPathways	3	272	1.10294	47	7997	0.58772	0.156895	BIRC5,STAT1,JAK1
R-BTA-69190	DNA strand elongation	REACTOME	2	272	0.735294	22	7997	0.275103	0.15969	PCNA,POLD4
R-BTA-73848	Pyrimidine metabolism	REACTOME	2	272	0.735294	19	7997	0.237589	0.162122	TK1,TYMS
R-BTA-174417	Telomere C-strand (Lagging Strand) Synthesis	REACTOME	2	272	0.735294	22	7997	0.275103	0.164784	PCNA,POLD4
R-BTA-5205647	Mitophagy	REACTOME	2	272	0.735294	17	7997	0.21258	0.164819	TOMM40,TOMM22
R-BTA-5205685	Pink/Parkin Mediated Mitophagy	REACTOME	2	272	0.735294	17	7997	0.21258	0.164819	TOMM40,TOMM22
WP1002	Electron Transport Chain	WikiPathways	7	272	2.57353	86	7997	1.0754	0.166325	NDUFV2,COX5B,NDUFS6,NDUFB10,NDUFB7,NDUFS7,CYTB
R-BTA-73762	RNA Polymerase I Transcription Initiation	REACTOME	3	272	1.10294	42	7997	0.525197	0.172645	CHD4,POLR2E,CHD3
R-BTA-611105	Respiratory electron transport	REACTOME	6	272	2.20588	73	7997	0.912842	0.172841	NDUFV2,NDUFS6,NDUFB10,NDUFB7,NDUFS7,CYTB
R-BTA-1638091	Heparan sulfate/heparin (HS-GAG) metabolism	REACTOME	3	272	1.10294	43	7997	0.537702	0.173631	B3GAT3,HSPG2,AGRN
bta_M00147	NADH dehydrogenase (ubiquinone) 1 beta subcomplex	KEGG	2	272	0.735294	13	7997	0.162561	0.17459	NDUFB10,NDUFB7
M00147	NADH dehydrogenase (ubiquinone) 1 beta subcomplex	KEGG	2	272	0.735294	13	7997	0.162561	0.17459	NDUFB10,NDUFB7
R-BTA-75067	Processing of Capped Intronless Pre-mRNA	REACTOME	2	272	0.735294	22	7997	0.275103	0.175599	SNRPF,SNRPD3
bta05133	Pertussis	KEGG	4	272	1.47059	65	7997	0.812805	0.175738	C3,C4A,PYCARD,IRF3
R-BTA-6811434	COPI-dependent Golgi-to-ER retrograde traffic	REACTOME	3	272	1.10294	43	7997	0.537702	0.176502	KIF2C,KIF4A,TMED3
WP3277	Oncostatin M Signaling Pathway	WikiPathways	3	272	1.10294	51	7997	0.637739	0.179051	STAT1,JUNB,JAK1
R-BTA-2022928	HS-GAG biosynthesis	REACTOME	2	272	0.735294	22	7997	0.275103	0.179068	HSPG2,AGRN
R-BTA-6796648	TP53 Regulates Transcription of DNA Repair Genes	REACTOME	3	272	1.10294	38	7997	0.475178	0.179155	POLR2E,NELFE,ELOB
R-BTA-180786	Extension of Telomeres	REACTOME	2	272	0.735294	24	7997	0.300113	0.181038	PCNA,POLD4
R-BTA-6811436	COPI-independent Golgi-to-ER retrograde traffic	REACTOME	2	272	0.735294	25	7997	0.312617	0.181954	PAFAH1B3,DCTN3
R-BTA-157118	Signaling by NOTCH	REACTOME	2	272	0.735294	23	7997	0.287608	0.184888	PSENEN,NOTCH2
R-BTA-72649	Translation initiation complex formation	REACTOME	4	272	1.47059	47	7997	0.58772	0.186026	EIF4E,RPS15A,RPS8,RPS21
R-BTA-881907	Gastrin-CREB signalling pathway via PKC and MAPK	REACTOME	13	272	4.77941	284	7997	3.55133	0.189284	NCAM1,PSMB8,PEBP1,PSMB4,PSME2,PSME1,PSMB6,PSMB9,PSMB7,PSMB3,JAK1,PSMA2,PSMF1
R-BTA-72702	Ribosomal scanning and start codon recognition	REACTOME	4	272	1.47059	48	7997	0.600225	0.190672	EIF4E,RPS15A,RPS8,RPS21
R-BTA-446193	Biosynthesis of the N-glycan precursor (dolichol lipid-linked oligosaccharide, LLO) and transfer to a nascent protein	REACTOME	4	272	1.47059	59	7997	0.737777	0.191322	ST3GAL4,DPM3,MVD,AMDHD2
R-BTA-3108232	SUMO E3 ligases SUMOylate target proteins	REACTOME	4	272	1.47059	82	7997	1.02538	0.192518	BIRC5,PCNA,HERC2,PML
bta02010	ABC transporters	KEGG	2	272	0.735294	34	7997	0.425159	0.197249	ABCA5,TAP1
R-BTA-72662	Activation of the mRNA upon binding of the cap-binding complex and eIFs, and subsequent binding to 43S	REACTOME	4	272	1.47059	48	7997	0.600225	0.197784	EIF4E,RPS15A,RPS8,RPS21
bta05014	Amyotrophic lateral sclerosis (ALS)	KEGG	3	272	1.10294	44	7997	0.550206	0.198175	DAXX,TOMM40,BID
bta05020	Prion diseases	KEGG	2	272	0.735294	25	7997	0.312617	0.201958	NCAM1,C8G
R-BTA-917729	Endosomal Sorting Complex Required For Transport (ESCRT)	REACTOME	2	272	0.735294	23	7997	0.287608	0.202162	CHMP2A,VPS25
bta05100	Bacterial invasion of epithelial cells	KEGG	4	272	1.47059	72	7997	0.900338	0.202227	ARPC1B,ARPC3,MAD2L2,ARPC4
R-BTA-179409	APC-Cdc20 mediated degradation of Nek2A	REACTOME	2	272	0.735294	21	7997	0.262598	0.20487	UBE2C,CDC20
bta_M00049	Adenine ribonucleotide biosynthesis, IMP => ADP,ATP	KEGG	2	272	0.735294	20	7997	0.250094	0.20489	AK1,NME2
M00049	Adenine ribonucleotide biosynthesis, IMP => ADP,ATP	KEGG	2	272	0.735294	20	7997	0.250094	0.20489	AK1,NME2
bta05332	Graft-versus-host disease	KEGG	2	272	0.735294	20	7997	0.250094	0.20561	JSP.1,BoLA
bta05012	Parkinson's disease	KEGG	9	272	3.30882	135	7997	1.68813	0.207961	NDUFV2,COX5B,NDUFS6,NDUFB10,NDUFB7,NDUFS7,UBA7,UBE2L6,CYTB
WP968	IL-5 Signaling Pathway	WikiPathways	2	272	0.735294	30	7997	0.375141	0.208654	STAT1,JAK1
R-BTA-77387	Insulin receptor recycling	REACTOME	2	272	0.735294	23	7997	0.287608	0.21092	ATP6V1F,ATP6V0B
bta_M00160	V-type ATPase, eukaryotes	KEGG	2	272	0.735294	23	7997	0.287608	0.21092	ATP6V1F,ATP6V0B
M00160	V-type ATPase, eukaryotes	KEGG	2	272	0.735294	23	7997	0.287608	0.21092	ATP6V1F,ATP6V0B
R-BTA-109704	PI3K Cascade	REACTOME	4	272	1.47059	68	7997	0.850319	0.214135	EIF4E,LAMTOR4,RHEB,LAMTOR1
R-BTA-73854	RNA Polymerase I Promoter Clearance	REACTOME	3	272	1.10294	46	7997	0.575216	0.215095	CHD4,POLR2E,CHD3
bta04914	Progesterone-mediated oocyte maturation	KEGG	4	272	1.47059	76	7997	0.950356	0.21669	CCNA2,CCNB2,CCNB1,MAD2L2
R-BTA-2187338	Visual phototransduction	REACTOME	4	272	1.47059	65	7997	0.812805	0.220289	HSPG2,AGRN,LRP1,LRP2
R-BTA-674695	RNA Polymerase II Pre-transcription Events	REACTOME	4	272	1.47059	65	7997	0.812805	0.221584	POLR2E,TAF10,NELFE,ELOB
R-BTA-204998	Cell death signalling via NRAGE, NRIF and NADE	REACTOME	3	272	1.10294	53	7997	0.662749	0.223092	PSENEN,ECT2,ITSN1
R-BTA-2990846	SUMOylation	REACTOME	4	272	1.47059	88	7997	1.10041	0.226305	BIRC5,PCNA,HERC2,PML
bta00350	Tyrosine metabolism	KEGG	2	272	0.735294	26	7997	0.325122	0.226913	MIF,AOX1
bta00601	Glycosphingolipid biosynthesis - lacto and neolacto series	KEGG	2	272	0.735294	24	7997	0.300113	0.228398	ST3GAL4,A4GALT
R-BTA-110314	Recognition of DNA damage by PCNA-containing replication complex	REACTOME	2	272	0.735294	24	7997	0.300113	0.229058	PCNA,POLD4
bta04966	Collecting duct acid secretion	KEGG	2	272	0.735294	25	7997	0.312617	0.229496	CA2,ATP6V1F
R-BTA-5628897	TP53 Regulates Metabolic Genes	REACTOME	3	272	1.10294	42	7997	0.525197	0.230586	LAMTOR4,RHEB,LAMTOR1
R-BTA-5653656	Vesicle-mediated transport	REACTOME	16	272	5.88235	404	7997	5.05189	0.232737	PAFAH1B3,TRAPPC5,ARPC3,COL7A1,ITSN1,TRAPPC6A,DCTN3,CHMP2A,KIF2C,LRP1,VPS25,KIF4A,TMED3,ARPC4,RAB31,LRP2
R-BTA-2565942	Regulation of PLK1 Activity at G2/M Transition	REACTOME	4	272	1.47059	74	7997	0.925347	0.234837	CCNB2,CCNB1,AURKA,DCTN3
WP3157	Pathogenic Escherichia coli infection	WikiPathways	3	272	1.10294	49	7997	0.61273	0.237346	ARPC1B,ARPC3,ARPC4
R-BTA-73864	RNA Polymerase I Transcription	REACTOME	3	272	1.10294	48	7997	0.600225	0.238371	CHD4,POLR2E,CHD3
bta04630	Jak-STAT signaling pathway	KEGG	6	272	2.20588	114	7997	1.42553	0.243845	AOX1,IRF9,STAT1,IL27RA,JAK1,CCND2
WP1067	Toll-like receptor signaling pathway	WikiPathways	4	272	1.47059	79	7997	0.98787	0.244553	SPP1,STAT1,IRF3,IRF7
R-BTA-193648	NRAGE signals death through JNK	REACTOME	2	272	0.735294	36	7997	0.450169	0.245025	ECT2,ITSN1
bta04610	Complement and coagulation cascades	KEGG	3	272	1.10294	58	7997	0.725272	0.245144	C3,C4A,C8G
bta04145	Phagosome	KEGG	6	272	2.20588	123	7997	1.53808	0.246458	C3,ATP6V1F,JSP.1,ATP6V0B,TAP1,BoLA
R-BTA-6804757	Regulation of TP53 Degradation	REACTOME	2	272	0.735294	30	7997	0.375141	0.248585	CCNA2,DAXX
R-BTA-6806003	Regulation of TP53 Expression and Degradation	REACTOME	2	272	0.735294	30	7997	0.375141	0.248585	CCNA2,DAXX
R-BTA-157579	Telomere Maintenance	REACTOME	2	272	0.735294	31	7997	0.387645	0.252566	PCNA,POLD4
R-BTA-917977	Transferrin endocytosis and recycling	REACTOME	2	272	0.735294	26	7997	0.325122	0.253303	ATP6V1F,ATP6V0B
R-BTA-199977	ER to Golgi Anterograde Transport	REACTOME	5	272	1.83824	101	7997	1.26297	0.254668	TRAPPC5,COL7A1,TRAPPC6A,DCTN3,TMED3
bta05416	Viral myocarditis	KEGG	3	272	1.10294	46	7997	0.575216	0.256585	JSP.1,BID,BoLA
WP3200	PDGF Pathway	WikiPathways	2	272	0.735294	33	7997	0.412655	0.260613	STAT1,JAK1
R-BTA-199991	Membrane Trafficking	REACTOME	15	272	5.51471	385	7997	4.81431	0.260616	PAFAH1B3,TRAPPC5,ARPC3,COL7A1,ITSN1,TRAPPC6A,DCTN3,CHMP2A,KIF2C,VPS25,KIF4A,TMED3,ARPC4,RAB31,LRP2
R-BTA-948021	Transport to the Golgi and subsequent modification	REACTOME	6	272	2.20588	129	7997	1.6131	0.261611	ST3GAL4,TRAPPC5,COL7A1,TRAPPC6A,DCTN3,TMED3
R-BTA-8852135	Protein ubiquitination	REACTOME	3	272	1.10294	45	7997	0.562711	0.262261	UBE2C,RNF181,UBE2S
R-BTA-194840	Rho GTPase cycle	REACTOME	4	272	1.47059	97	7997	1.21295	0.266365	ECT2,ITSN1,RHOD,RHOC
bta05330	Allograft rejection	KEGG	2	272	0.735294	22	7997	0.275103	0.267294	JSP.1,BoLA
WP1068	Nuclear Receptors	WikiPathways	2	272	0.735294	32	7997	0.40015	0.268992	ESR1,NR1H3
R-BTA-112382	Formation of RNA Pol II elongation complex	REACTOME	3	272	1.10294	49	7997	0.61273	0.271193	POLR2E,NELFE,ELOB
R-BTA-75955	RNA Polymerase II Transcription Elongation	REACTOME	3	272	1.10294	49	7997	0.61273	0.271193	POLR2E,NELFE,ELOB
bta05320	Autoimmune thyroid disease	KEGG	2	272	0.735294	23	7997	0.287608	0.274698	JSP.1,BoLA
R-BTA-3214815	HDACs deacetylate histones	REACTOME	2	272	0.735294	30	7997	0.375141	0.275869	CHD4,CHD3
R-BTA-68875	Mitotic Prophase	REACTOME	3	272	1.10294	60	7997	0.750281	0.277	CCNB2,CCNB1,NEK9
R-BTA-163841	Gamma carboxylation, hypusine formation and arylsulfatase activation	REACTOME	2	272	0.735294	32	7997	0.40015	0.280144	DHPS,EIF5A
bta05150	Staphylococcus aureus infection	KEGG	2	272	0.735294	33	7997	0.412655	0.284967	C3,C4A
R-BTA-4615885	SUMOylation of DNA replication proteins	REACTOME	2	272	0.735294	39	7997	0.487683	0.285148	BIRC5,PCNA
R-BTA-3214858	RMTs methylate histone arginines	REACTOME	2	272	0.735294	29	7997	0.362636	0.28666	PRMT1,SMARCA2
WP1037	p38 MAPK Signaling Pathway	WikiPathways	2	272	0.735294	32	7997	0.40015	0.288138	DAXX,STAT1
R-BTA-1222556	ROS, RNS production in phagocytes	REACTOME	2	272	0.735294	29	7997	0.362636	0.290489	ATP6V1F,ATP6V0B
bta04940	Type I diabetes mellitus	KEGG	2	272	0.735294	27	7997	0.337627	0.29188	JSP.1,BoLA
R-BTA-204005	COPII (Coat Protein 2) Mediated Vesicle Transport	REACTOME	3	272	1.10294	53	7997	0.662749	0.292755	TRAPPC5,COL7A1,TRAPPC6A
WP1029	Notch Signaling Pathway	WikiPathways	2	272	0.735294	36	7997	0.450169	0.298522	NOTCH2,DTX3L
WP1056	Complement and Coagulation Cascades	WikiPathways	2	272	0.735294	40	7997	0.500188	0.307584	C3,C8G
bta04620	Toll-like receptor signaling pathway	KEGG	4	272	1.47059	84	7997	1.05039	0.307793	SPP1,STAT1,IRF3,IRF7
R-BTA-5620924	Intraflagellar transport	REACTOME	2	272	0.735294	33	7997	0.412655	0.312083	IFT20,WDR34
R-BTA-373760	L1CAM interactions	REACTOME	2	272	0.735294	40	7997	0.500188	0.313974	NCAM1,KIF4A
R-BTA-109688	Cleavage of Growing Transcript in the Termination Region	REACTOME	3	272	1.10294	54	7997	0.675253	0.314432	SNRPF,SNRPD3,THOC6
R-BTA-73856	RNA Polymerase II Transcription Termination	REACTOME	3	272	1.10294	54	7997	0.675253	0.314432	SNRPF,SNRPD3,THOC6
WP1023	mRNA Processing	WikiPathways	5	272	1.83824	114	7997	1.42553	0.314931	POLR2A,XRN2,SF3B5,SNRPF,SNRPD3
WP3244	Integrated Cancer pathway	WikiPathways	2	272	0.735294	39	7997	0.487683	0.31514	STAT1,JAK1
R-BTA-1236394	Signaling by ERBB4	REACTOME	2	272	0.735294	32	7997	0.40015	0.31535	ESR1,PSENEN
bta04930	Type II diabetes mellitus	KEGG	2	272	0.735294	40	7997	0.500188	0.316521	CACNA1G,CACNA1C
bta03020	RNA polymerase	KEGG	2	272	0.735294	29	7997	0.362636	0.316592	POLR2A,POLR2E
R-BTA-6782210	Gap-filling DNA repair synthesis and ligation in TC-NER	REACTOME	3	272	1.10294	53	7997	0.662749	0.316663	POLR2E,PCNA,POLD4
WP3221	ATM Signaling Pathway	WikiPathways	2	272	0.735294	39	7997	0.487683	0.322495	CCNB1,BID
WP3191	TSLP Signaling Pathway	WikiPathways	2	272	0.735294	39	7997	0.487683	0.324727	STAT1,JAK1
R-BTA-8866652	Synthesis of active ubiquitin: roles of E1 and E2 enzymes	REACTOME	2	272	0.735294	28	7997	0.350131	0.324802	UBE2C,UBE2S
bta05140	Leishmaniasis	KEGG	3	272	1.10294	58	7997	0.725272	0.330687	C3,STAT1,JAK1
R-BTA-6811442	Intra-Golgi and retrograde Golgi-to-ER traffic	REACTOME	5	272	1.83824	118	7997	1.47555	0.330916	PAFAH1B3,DCTN3,KIF2C,KIF4A,TMED3
R-BTA-5696400	Dual Incision in GG-NER	REACTOME	2	272	0.735294	33	7997	0.412655	0.331717	PCNA,POLD4
R-BTA-5693567	HDR through Homologous Recombination (HR) or Single Strand Annealing (SSA)	REACTOME	3	272	1.10294	65	7997	0.812805	0.335577	CCNA2,PCNA,POLD4
WP3178	Structural Pathway of Interleukin 1 (IL-1)	WikiPathways	2	272	0.735294	41	7997	0.512692	0.338393	EIF4E,IRF7
bta05016	Huntington's disease	KEGG	9	272	3.30882	169	7997	2.11329	0.33852	NDUFV2,POLR2A,COX5B,NDUFS6,NDUFB10,NDUFB7,NDUFS7,POLR2E,CYTB
bta_M00355	Spliceosome, 35S U5-snRNP	KEGG	2	272	0.735294	34	7997	0.425159	0.339163	SNRPF,SNRPD3
M00355	Spliceosome, 35S U5-snRNP	KEGG	2	272	0.735294	34	7997	0.425159	0.339163	SNRPF,SNRPD3
R-BTA-6782135	Dual incision in TC-NER	REACTOME	3	272	1.10294	54	7997	0.675253	0.339664	POLR2E,PCNA,POLD4
bta04068	FoxO signaling pathway	KEGG	5	272	1.83824	116	7997	1.45054	0.342858	CCNB2,CCNB1,TNFSF10,PRMT1,CCND2
R-BTA-8876198	RAB GEFs exchange GTP for GDP on RABs	REACTOME	3	272	1.10294	64	7997	0.8003	0.343724	TRAPPC5,TRAPPC6A,RAB31
R-BTA-446203	Asparagine N-linked glycosylation	REACTOME	9	272	3.30882	220	7997	2.75103	0.345272	ST3GAL4,TRAPPC5,COL7A1,DPM3,MVD,TRAPPC6A,DCTN3,AMDHD2,TMED3
R-BTA-72695	Formation of the ternary complex, and subsequently, the 43S complex	REACTOME	3	272	1.10294	41	7997	0.512692	0.347115	RPS15A,RPS8,RPS21
R-BTA-193704	p75 NTR receptor-mediated signalling	REACTOME	3	272	1.10294	66	7997	0.825309	0.347755	PSENEN,ECT2,ITSN1
bta04917	Prolactin signaling pathway	KEGG	3	272	1.10294	63	7997	0.787795	0.35511	ESR1,STAT1,CCND2
R-BTA-163200	Respiratory electron transport, ATP synthesis by chemiosmotic coupling, and heat production by uncoupling proteins.	REACTOME	6	272	2.20588	94	7997	1.17544	0.358854	NDUFV2,NDUFS6,NDUFB10,NDUFB7,NDUFS7,CYTB
bta_M00354	Spliceosome, U4/U6.U5 tri-snRNP	KEGG	2	272	0.735294	29	7997	0.362636	0.363268	SNRPF,SNRPD3
M00354	Spliceosome, U4/U6.U5 tri-snRNP	KEGG	2	272	0.735294	29	7997	0.362636	0.363268	SNRPF,SNRPD3
R-BTA-5693538	Homology Directed Repair	REACTOME	3	272	1.10294	70	7997	0.875328	0.36817	CCNA2,PCNA,POLD4
R-BTA-383280	Nuclear Receptor transcription pathway	REACTOME	2	272	0.735294	43	7997	0.537702	0.377554	ESR1,NR1H3
WP1030	Selenium Metabolism and Selenoproteins	WikiPathways	2	272	0.735294	34	7997	0.425159	0.377958	SELENOW,SCLY
R-BTA-8856828	Clathrin-mediated endocytosis	REACTOME	4	272	1.47059	96	7997	1.20045	0.379651	ARPC3,ITSN1,ARPC4,LRP2
R-BTA-2132295	MHC class II antigen presentation	REACTOME	3	272	1.10294	69	7997	0.862824	0.379679	DCTN3,KIF2C,KIF4A
R-BTA-1630316	Glycosaminoglycan metabolism	REACTOME	4	272	1.47059	102	7997	1.27548	0.384687	B3GAT3,ST3GAL4,HSPG2,AGRN
WP1071	Cytoplasmic Ribosomal Proteins	WikiPathways	4	272	1.47059	58	7997	0.725272	0.390336	RPS15A,RPS8,RPL35A,RPLP1
bta04919	Thyroid hormone signaling pathway	KEGG	4	272	1.47059	106	7997	1.3255	0.397686	ESR1,STAT1,NOTCH2,RHEB
R-BTA-5696398	Nucleotide Excision Repair	REACTOME	4	272	1.47059	89	7997	1.11292	0.39974	INO80B,POLR2E,PCNA,POLD4
WP1066	Eukaryotic Transcription Initiation	WikiPathways	2	272	0.735294	37	7997	0.462674	0.402404	POLR2A,POLR2E
R-BTA-109582	Hemostasis	REACTOME	13	272	4.77941	370	7997	4.62674	0.404399	MIF,TIMP1,SLC8A1,CD63,RARRES2,CLEC3B,IRF3,LGALS3BP,KIF2C,TEX264,KIF4A,JAK1,IRF7
WP987	Adipogenesis	WikiPathways	4	272	1.47059	101	7997	1.26297	0.407868	MIF,ASIP,NR1H3,STAT1
bta03008	Ribosome biogenesis in eukaryotes	KEGG	3	272	1.10294	70	7997	0.875328	0.408498	XRN2,NHP2,MDN1
R-BTA-5696399	Global Genome Nucleotide Excision Repair (GG-NER)	REACTOME	3	272	1.10294	65	7997	0.812805	0.409418	INO80B,PCNA,POLD4
bta05144	Malaria	KEGG	2	272	0.735294	40	7997	0.500188	0.413568	GYPC,LRP1
bta04210	Apoptosis	KEGG	5	272	1.83824	125	7997	1.56309	0.420727	BIRC5,DAXX,TNFSF10,BID,CTSH
R-BTA-917937	Iron uptake and transport	REACTOME	2	272	0.735294	39	7997	0.487683	0.423752	ATP6V1F,ATP6V0B
bta04380	Osteoclast differentiation	KEGG	4	272	1.47059	102	7997	1.27548	0.426387	IRF9,STAT1,JUNB,JAK1
R-BTA-76002	Platelet activation, signaling and aggregation	REACTOME	7	272	2.57353	195	7997	2.43841	0.427898	TIMP1,CD63,RARRES2,CLEC3B,LGALS3BP,TEX264,JAK1
R-BTA-1428517	The citric acid (TCA) cycle and respiratory electron transport	REACTOME	7	272	2.57353	135	7997	1.68813	0.428678	NDUFV2,PDPR,NDUFS6,NDUFB10,NDUFB7,NDUFS7,CYTB
bta03420	Nucleotide excision repair	KEGG	2	272	0.735294	42	7997	0.525197	0.430576	PCNA,POLD4
WP1004	Kit receptor signaling pathway	WikiPathways	2	272	0.735294	47	7997	0.58772	0.431513	STAT1,JUNB
R-BTA-73776	RNA Polymerase II Promoter Escape	REACTOME	2	272	0.735294	38	7997	0.475178	0.445542	POLR2E,TAF10
R-BTA-73779	RNA Polymerase II Transcription Pre-Initiation And Promoter Opening	REACTOME	2	272	0.735294	38	7997	0.475178	0.445542	POLR2E,TAF10
R-BTA-75953	RNA Polymerase II Transcription Initiation	REACTOME	2	272	0.735294	38	7997	0.475178	0.445542	POLR2E,TAF10
R-BTA-76042	RNA Polymerase II Transcription Initiation And Promoter Clearance	REACTOME	2	272	0.735294	38	7997	0.475178	0.445542	POLR2E,TAF10
R-BTA-216083	Integrin cell surface interactions	REACTOME	2	272	0.735294	56	7997	0.700263	0.44825	SPP1,HSPG2
R-BTA-6781827	Transcription-Coupled Nucleotide Excision Repair (TC-NER)	REACTOME	3	272	1.10294	66	7997	0.825309	0.448635	POLR2E,PCNA,POLD4
R-BTA-391251	Protein folding	REACTOME	2	272	0.735294	38	7997	0.475178	0.450489	PFDN4,TBCB
bta04976	Bile secretion	KEGG	2	272	0.735294	52	7997	0.650244	0.451183	CA2,SLC4A4
WP3141	BDNF signaling pathway	WikiPathways	4	272	1.47059	113	7997	1.41303	0.451417	SPP1,EIF4E,NCAM1,STAT1
bta04666	Fc gamma R-mediated phagocytosis	KEGG	3	272	1.10294	76	7997	0.950356	0.452824	ARPC1B,ARPC3,ARPC4
R-BTA-191859	snRNP Assembly	REACTOME	2	272	0.735294	47	7997	0.58772	0.454436	SNRPF,SNRPD3
R-BTA-194441	Metabolism of non-coding RNA	REACTOME	2	272	0.735294	47	7997	0.58772	0.454436	SNRPF,SNRPD3
bta04510	Focal adhesion	KEGG	6	272	2.20588	178	7997	2.22583	0.455113	SPP1,TNXB,PPP1CA,FLNC,COL6A3,CCND2
R-BTA-382551	Transmembrane transport of small molecules	REACTOME	16	272	5.88235	488	7997	6.10229	0.4604	PSMB8,SLC4A4,ATP6V1F,SLC8A1,ATP6V0B,PSMB4,PSME2,PSME1,PSMB6,ABCA5,PSMB9,PSMB7,PSMB3,PSMA2,GNG10,PSMF1
R-BTA-109581	Apoptosis	REACTOME	3	272	1.10294	75	7997	0.937852	0.461326	TNFSF10,BID,BCAP31
WP3197	Focal Adhesion	WikiPathways	5	272	1.83824	153	7997	1.91322	0.462751	MYL6,SPP1,TNXB,COL11A1,CCND2
R-BTA-504046	RNA Polymerase I, RNA Polymerase III, and Mitochondrial Transcription	REACTOME	3	272	1.10294	74	7997	0.925347	0.46448	CHD4,POLR2E,CHD3
bta03018	RNA degradation	KEGG	3	272	1.10294	69	7997	0.862824	0.465693	PNPT1,XRN2,LSM1
WP3151	Semaphorin interactions	WikiPathways	2	272	0.735294	52	7997	0.650244	0.466066	MYL6,RHOC
R-BTA-5693532	DNA Double-Strand Break Repair	REACTOME	4	272	1.47059	115	7997	1.43804	0.467863	CCNA2,PCNA,HERC2,POLD4
R-BTA-5617833	Cilium Assembly	REACTOME	5	272	1.83824	141	7997	1.76316	0.470117	PDE6D,IFT20,DCTN3,WDR34,B9D2
bta04658	Th1 and Th2 cell differentiation	KEGG	3	272	1.10294	77	7997	0.962861	0.470261	STAT1,NOTCH2,JAK1
WP3227	Thyroid Stimulating Hormone (TSH) signaling pathway	WikiPathways	2	272	0.735294	51	7997	0.637739	0.470538	STAT1,JAK1
WP1064	Notch Signaling Pathway	WikiPathways	2	272	0.735294	49	7997	0.61273	0.47239	PSENEN,NOTCH2
WP3233	Primary Focal Segmental Glomerulosclerosis FSGS	WikiPathways	2	272	0.735294	56	7997	0.700263	0.48018	PCNA,AGRN
R-BTA-5685942	HDR through Homologous Recombination (HRR)	REACTOME	2	272	0.735294	52	7997	0.650244	0.481419	PCNA,POLD4
WP3154	AMPK Signaling	WikiPathways	2	272	0.735294	56	7997	0.700263	0.482809	CCNA2,CCNB1
bta04514	Cell adhesion molecules (CAMs)	KEGG	4	272	1.47059	106	7997	1.3255	0.483689	NCAM1,JSP.1,BoLA,PDCD1
R-BTA-5357801	Programmed Cell Death	REACTOME	3	272	1.10294	78	7997	0.975366	0.490974	TNFSF10,BID,BCAP31
bta04713	Circadian entrainment	KEGG	3	272	1.10294	80	7997	1.00038	0.500365	CACNA1G,CACNA1C,GNG10
bta04142	Lysosome	KEGG	4	272	1.47059	117	7997	1.46305	0.502039	CD63,ATP6V0B,CTSH,TPP1
bta05166	HTLV-I infection	KEGG	8	272	2.94118	227	7997	2.83856	0.50336	JSP.1,MYBL2,CDC20,PCNA,BoLA,JAK1,CCND2,POLD4
R-BTA-373080	Class B/2 (Secretin family receptors)	REACTOME	2	272	0.735294	38	7997	0.475178	0.508824	ADM,GNG10
R-BTA-6804756	Regulation of TP53 Activity through Phosphorylation	REACTOME	3	272	1.10294	81	7997	1.01288	0.511934	CCNA2,AURKA,TAF10
bta04260	Cardiac muscle contraction	KEGG	3	272	1.10294	63	7997	0.787795	0.519491	COX5B,CACNA1C,CYTB
WP3133	Allograft Rejection	WikiPathways	2	272	0.735294	44	7997	0.550206	0.528214	C3,STAT1
R-BTA-429914	Deadenylation-dependent mRNA decay	REACTOME	2	272	0.735294	48	7997	0.600225	0.53626	EIF4E,LSM1
bta04150	mTOR signaling pathway	KEGG	5	272	1.83824	141	7997	1.76316	0.540403	EIF4E,ATP6V1F,LAMTOR4,RHEB,LAMTOR1
bta05134	Legionellosis	KEGG	2	272	0.735294	52	7997	0.650244	0.552253	C3,PYCARD
R-BTA-3108214	SUMOylation of DNA damage response and repair proteins	REACTOME	2	272	0.735294	65	7997	0.812805	0.552858	HERC2,PML
bta04720	Long-term potentiation	KEGG	2	272	0.735294	56	7997	0.700263	0.557571	CACNA1C,PPP1CA
R-BTA-372790	Signaling by GPCR	REACTOME	19	272	6.98529	533	7997	6.665	0.560162	C3,ADM,NCAM1,PSMB8,PEBP1,ECT2,PSMB4,PSME2,PSME1,PSMB6,PSMB9,ITSN1,PSMB7,RHOC,PSMB3,JAK1,PSMA2,GNG10,PSMF1
R-BTA-73886	Chromosome Maintenance	REACTOME	2	272	0.735294	54	7997	0.675253	0.561775	PCNA,POLD4
bta04066	HIF-1 signaling pathway	KEGG	3	272	1.10294	87	7997	1.08791	0.566451	EIF4E,TIMP1,ELOB
bta05031	Amphetamine addiction	KEGG	2	272	0.735294	59	7997	0.737777	0.567209	CACNA1C,PPP1CA
bta00480	Glutathione metabolism	KEGG	2	272	0.735294	45	7997	0.562711	0.57098	ODC1,RRM2
R-BTA-69473	G2/M DNA damage checkpoint	REACTOME	2	272	0.735294	60	7997	0.750281	0.572164	CCNB1,HERC2
bta04659	Th17 cell differentiation	KEGG	3	272	1.10294	91	7997	1.13793	0.584604	STAT1,IL27RA,JAK1
R-BTA-8854518	AURKA Activation by TPX2	REACTOME	2	272	0.735294	61	7997	0.762786	0.58531	AURKA,DCTN3
R-BTA-937061	TRIF-mediated TLR3/TLR4 signaling	REACTOME	2	272	0.735294	64	7997	0.8003	0.5898	IRF3,IRF7
R-BTA-196849	Metabolism of water-soluble vitamins and cofactors	REACTOME	3	272	1.10294	95	7997	1.18795	0.593647	AOX1,PARP9,PARP10
R-BTA-73923	Lipid digestion, mobilization, and transport	REACTOME	2	272	0.735294	56	7997	0.700263	0.594963	FABP3,NR1H3
R-BTA-3247509	Chromatin modifying enzymes	REACTOME	4	272	1.47059	136	7997	1.70064	0.600114	CHD4,PRMT1,CHD3,SMARCA2
R-BTA-4839726	Chromatin organization	REACTOME	4	272	1.47059	136	7997	1.70064	0.600114	CHD4,PRMT1,CHD3,SMARCA2
bta04721	Synaptic vesicle cycle	KEGG	2	272	0.735294	57	7997	0.712767	0.605792	ATP6V1F,ATP6V0B
WP3212	Membrane Trafficking	WikiPathways	2	272	0.735294	61	7997	0.762786	0.607949	CHMP2A,VPS25
bta01100	Metabolic pathways	KEGG	37	272	13.6029	1080	7997	13.5051	0.609251	AK1,GUK1,ODC1,TPI1,NDUFV2,POLR2A,ATP6V1F,PAFAH1B3,COX5B,NDUFS6,NDUFB10,NDUFB7,AOX1,NDUFS7,B3GAT3,ST3GAL4,TK1,ATP6V0B,DTYMK,MPST,TYMS,MCAT,RRM2,DPM3,MVD,POLR2E,TALDO1,EBP,HYI,APRT,DCTPP1,NME2,POLD4,A4GALT,CMPK2,SCLY,CYTB
bta03320	PPAR signaling pathway	KEGG	2	272	0.735294	60	7997	0.750281	0.612281	FABP3,NR1H3
bta05212	Pancreatic cancer	KEGG	2	272	0.735294	61	7997	0.762786	0.613057	STAT1,JAK1
WP2912	Vascular smooth muscle contraction	WikiPathways	3	272	1.10294	96	7997	1.20045	0.617138	MYL6,CACNA1C,PPP1CA
R-BTA-6807878	COPI-mediated anterograde transport	REACTOME	2	272	0.735294	61	7997	0.762786	0.620351	DCTN3,TMED3
bta05152	Tuberculosis	KEGG	5	272	1.83824	144	7997	1.80068	0.624036	C3,ATP6V0B,BID,STAT1,JAK1
R-BTA-168898	Toll-Like Receptors Cascades	REACTOME	3	272	1.10294	104	7997	1.30049	0.62455	CNPY3,IRF3,IRF7
WP1045	TGF beta Signaling Pathway	WikiPathways	3	272	1.10294	108	7997	1.35051	0.62566	CCNB2,JUNB,PML
bta04270	Vascular smooth muscle contraction	KEGG	3	272	1.10294	97	7997	1.21295	0.626989	MYL6,CACNA1C,PPP1CA
R-BTA-380270	Recruitment of mitotic centrosome proteins and complexes	REACTOME	2	272	0.735294	67	7997	0.837814	0.627308	CCNB1,DCTN3
R-BTA-380287	Centrosome maturation	REACTOME	2	272	0.735294	67	7997	0.837814	0.627308	CCNB1,DCTN3
R-BTA-166166	MyD88-independent TLR3/TLR4 cascade	REACTOME	2	272	0.735294	69	7997	0.862824	0.629887	IRF3,IRF7
R-BTA-168164	Toll Like Receptor 3 (TLR3) Cascade	REACTOME	2	272	0.735294	69	7997	0.862824	0.629887	IRF3,IRF7
R-BTA-1430728	Metabolism	REACTOME	48	272	17.6471	1411	7997	17.6441	0.631992	PPA1,AK1,CA2,GUK1,TPI1,FABP3,PSMB8,NDUFV2,PDPR,NDUFS6,NDUFB10,NDUFB7,AOX1,NDUFS7,B3GAT3,ST3GAL4,HSPG2,TK1,PSMB4,DTYMK,OAZ1,NR1H3,TYMS,MCAT,RRM2,PSME2,MVD,PSME1,PSMB6,PARP9,PSMB9,PLEKHA4,PARP10,PSMB7,TALDO1,EBP,APRT,NUDT1,AGRN,PSMB3,LRP1,PSMA2,GNG10,GCHFR,PSMF1,SCLY,CYTB,LRP2
bta04727	GABAergic synapse	KEGG	2	272	0.735294	65	7997	0.812805	0.653476	CACNA1C,GNG10
bta01230	Biosynthesis of amino acids	KEGG	2	272	0.735294	67	7997	0.837814	0.65635	TPI1,TALDO1
R-BTA-425393	Transport of inorganic cations/anions and amino acids/oligopeptides	REACTOME	2	272	0.735294	85	7997	1.0629	0.659261	SLC4A4,SLC8A1
R-BTA-166054	Activated TLR4 signalling	REACTOME	2	272	0.735294	73	7997	0.912842	0.660229	IRF3,IRF7
bta04925	Aldosterone synthesis and secretion	KEGG	2	272	0.735294	73	7997	0.912842	0.661401	CACNA1G,CACNA1C
bta04972	Pancreatic secretion	KEGG	2	272	0.735294	70	7997	0.875328	0.669687	CA2,SLC4A4
R-BTA-8856825	Cargo recognition for clathrin-mediated endocytosis	REACTOME	2	272	0.735294	69	7997	0.862824	0.675425	ITSN1,LRP2
bta05205	Proteoglycans in cancer	KEGG	5	272	1.83824	181	7997	2.26335	0.689857	CD63,ESR1,HSPG2,PPP1CA,FLNC
bta04020	Calcium signaling pathway	KEGG	4	272	1.47059	146	7997	1.82568	0.6907	CACNA1G,SLC8A1,CACNA1C,ORAI2
WP1014	Androgen receptor signaling pathway	WikiPathways	2	272	0.735294	75	7997	0.937852	0.691855	DAXX,AES
R-BTA-166016	Toll Like Receptor 4 (TLR4) Cascade	REACTOME	2	272	0.735294	79	7997	0.98787	0.698899	IRF3,IRF7
bta01524	Platinum drug resistance	KEGG	2	272	0.735294	66	7997	0.825309	0.705755	BIRC5,BID
R-BTA-71387	Metabolism of carbohydrates	REACTOME	6	272	2.20588	226	7997	2.82606	0.726134	TPI1,B3GAT3,ST3GAL4,HSPG2,TALDO1,AGRN
bta01521	EGFR tyrosine kinase inhibitor resistance	KEGG	2	272	0.735294	76	7997	0.950356	0.728219	EIF4E,JAK1
bta04728	Dopaminergic synapse	KEGG	3	272	1.10294	114	7997	1.42553	0.729465	CACNA1C,PPP1CA,GNG10
bta04064	NF-kappa B signaling pathway	KEGG	2	272	0.735294	80	7997	1.00038	0.73166	DDX58,TRIM25
bta04723	Retrograde endocannabinoid signaling	KEGG	2	272	0.735294	78	7997	0.975366	0.737204	CACNA1C,GNG10
R-BTA-5620912	Anchoring of the basal body to the plasma membrane	REACTOME	2	272	0.735294	82	7997	1.02538	0.74122	DCTN3,B9D2
R-BTA-112314	Neurotransmitter Receptor Binding And Downstream Transmission In The Postsynaptic Cell	REACTOME	2	272	0.735294	81	7997	1.01288	0.750495	EPB41L1,GNG10
R-BTA-163685	Integration of energy metabolism	REACTOME	2	272	0.735294	75	7997	0.937852	0.751678	TALDO1,GNG10
bta04151	PI3K-Akt signaling pathway	KEGG	8	272	2.94118	292	7997	3.65137	0.756217	SPP1,EIF4E,TNXB,RHEB,COL6A3,JAK1,GNG10,CCND2
WP3231	Senescence and Autophagy in Cancer	WikiPathways	2	272	0.735294	84	7997	1.05039	0.757468	PCNA,IRF7
bta04211	Longevity regulating pathway	KEGG	2	272	0.735294	83	7997	1.03789	0.758479	EIF4E,RHEB
bta04650	Natural killer cell mediated cytotoxicity	KEGG	2	272	0.735294	76	7997	0.950356	0.760542	TNFSF10,BID
bta05323	Rheumatoid arthritis	KEGG	2	272	0.735294	69	7997	0.862824	0.763584	ATP6V1F,ATP6V0B
bta04921	Oxytocin signaling pathway	KEGG	3	272	1.10294	128	7997	1.6006	0.768614	MYL6,CACNA1C,PPP1CA
bta01522	Endocrine resistance	KEGG	2	272	0.735294	88	7997	1.10041	0.773243	ESR1,NOTCH2
WP3186	Spinal Cord Injury	WikiPathways	2	272	0.735294	83	7997	1.03789	0.773808	MIF,RHOC
bta05206	MicroRNAs in cancer	KEGG	3	272	1.10294	131	7997	1.63811	0.777663	TNXB,NOTCH2,CCND2
bta04724	Glutamatergic synapse	KEGG	2	272	0.735294	94	7997	1.17544	0.782339	CACNA1C,GNG10
bta04931	Insulin resistance	KEGG	2	272	0.735294	100	7997	1.25047	0.783005	NR1H3,PPP1CA
bta04726	Serotonergic synapse	KEGG	2	272	0.735294	89	7997	1.11292	0.796348	CACNA1C,GNG10
bta04910	Insulin signaling pathway	KEGG	3	272	1.10294	127	7997	1.5881	0.800579	EIF4E,PPP1CA,RHEB
bta04371	Apelin signaling pathway	KEGG	3	272	1.10294	123	7997	1.53808	0.800619	SPP1,SLC8A1,GNG10
bta04725	Cholinergic synapse	KEGG	2	272	0.735294	90	7997	1.12542	0.804168	CACNA1C,GNG10
bta04390	Hippo signaling pathway	KEGG	3	272	1.10294	135	7997	1.68813	0.804246	BIRC5,PPP1CA,CCND2
bta04530	Tight junction	KEGG	3	272	1.10294	143	7997	1.78817	0.823391	MYL6,PCNA,AMOTL1
R-BTA-72163	mRNA Splicing - Major Pathway	REACTOME	4	272	1.47059	156	7997	1.95073	0.825966	POLR2E,SF3B5,SNRPF,SNRPD3
bta05145	Toxoplasmosis	KEGG	2	272	0.735294	98	7997	1.22546	0.831266	STAT1,JAK1
bta04022	cGMP-PKG signaling pathway	KEGG	3	272	1.10294	143	7997	1.78817	0.832931	SLC8A1,CACNA1C,PPP1CA
bta03040	Spliceosome	KEGG	3	272	1.10294	124	7997	1.55058	0.834766	SF3B5,SNRPF,SNRPD3
R-BTA-2559583	Cellular Senescence	REACTOME	2	272	0.735294	99	7997	1.23796	0.840313	CCNA2,UBE2C
bta04152	AMPK signaling pathway	KEGG	2	272	0.735294	109	7997	1.36301	0.844385	CCNA2,RHEB
R-BTA-72203	Processing of Capped Intron-Containing Pre-mRNA	REACTOME	5	272	1.83824	206	7997	2.57597	0.856907	POLR2E,SF3B5,SNRPF,SNRPD3,THOC6
bta04810	Regulation of actin cytoskeleton	KEGG	4	272	1.47059	184	7997	2.30086	0.857612	ARPC1B,ARPC3,PPP1CA,ARPC4
R-BTA-72172	mRNA Splicing	REACTOME	4	272	1.47059	163	7997	2.03826	0.857636	POLR2E,SF3B5,SNRPF,SNRPD3
bta05200	Pathways in cancer	KEGG	9	272	3.30882	359	7997	4.48918	0.857824	BIRC5,BID,STAT1,JAK1,GNG10,CKS1B,ELOB,GLI3,PML
bta01200	Carbon metabolism	KEGG	2	272	0.735294	102	7997	1.27548	0.858369	TPI1,TALDO1
bta03013	RNA transport	KEGG	3	272	1.10294	143	7997	1.78817	0.866318	EIF4E,TACC3,THOC6
bta04010	MAPK signaling pathway	KEGG	5	272	1.83824	231	7997	2.88858	0.874183	CACNA1G,CACNA1C,DAXX,MAP4K4,FLNC
bta04141	Protein processing in endoplasmic reticulum	KEGG	3	272	1.10294	153	7997	1.91322	0.88904	EIF2AK2,SSR2,BCAP31
WP966	Insulin Signaling	WikiPathways	2	272	0.735294	130	7997	1.62561	0.895811	EIF4E,RHEB
bta04024	cAMP signaling pathway	KEGG	3	272	1.10294	165	7997	2.06327	0.89756	CACNA1C,PPP1CA,GLI3
R-BTA-112315	Transmission across Chemical Synapses	REACTOME	2	272	0.735294	121	7997	1.51307	0.900641	EPB41L1,GNG10
R-BTA-983712	Ion channel transport	REACTOME	2	272	0.735294	129	7997	1.6131	0.911098	ATP6V1F,ATP6V0B
bta05034	Alcoholism	KEGG	2	272	0.735294	110	7997	1.37552	0.917743	PPP1CA,GNG10
bta04261	Adrenergic signaling in cardiomyocytes	KEGG	2	272	0.735294	125	7997	1.56309	0.921695	CACNA1C,PPP1CA
R-BTA-397014	Muscle contraction	REACTOME	2	272	0.735294	114	7997	1.42553	0.92653	MYL6,SLC8A1
bta05224	Breast cancer	KEGG	2	272	0.735294	126	7997	1.57559	0.93753	ESR1,NOTCH2
bta05202	Transcriptional misregulation in cancer	KEGG	2	272	0.735294	133	7997	1.66312	0.938775	CCND2,PML
WP3276	Myometrial Relaxation and Contraction Pathways	WikiPathways	2	272	0.735294	124	7997	1.55058	0.940538	ADM,SLC8A1
bta04062	Chemokine signaling pathway	KEGG	2	272	0.735294	143	7997	1.78817	0.966744	STAT1,GNG10
R-BTA-388396	GPCR downstream signaling	REACTOME	6	272	2.20588	326	7997	4.07653	0.98083	C3,ADM,ECT2,ITSN1,RHOC,JAK1
R-BTA-112316	Neuronal System	REACTOME	2	272	0.735294	191	7997	2.3884	0.983715	EPB41L1,GNG10
R-BTA-425407	SLC-mediated transmembrane transport	REACTOME	2	272	0.735294	215	7997	2.68851	0.984471	SLC4A4,SLC8A1
R-BTA-500792	GPCR ligand binding	REACTOME	3	272	1.10294	214	7997	2.676	0.994313	C3,ADM,GNG10
R-BTA-556833	Metabolism of lipids and lipoproteins	REACTOME	6	272	2.20588	499	7997	6.23984	0.999167	FABP3,NR1H3,MCAT,MVD,PLEKHA4,EBP
