# Supplementary material for: Ovine conceptuses express phospholipase inhibitory genes on days 14–15 of pregnancy, interacting with IFNT pathways
Source: Reproduction. 2025 Jan 11;169(2):e240286. doi: 10.1530/REP-24-0286 (PMC11935640; doi:10.1530/REP-24-0286)
Supplement: Supplementary file 7 [file supplemental_table_5.xlsx]

## Sheet: EEC
Supplemental Table 5. Differentially expressed gene analysis in the cultured bovine endometrial epithelial cells (EECs) and stromal cells (STRs) treated with or without the phospholipase inhibitory recombinant protein.
Symbol	ExpMean	Exp bEEC_Control	Exp bEEC_Treated	log2FC	lfcSE	Stat	p-value	padj
ENSBTAT00000025313.5	662.342	554.907	769.776	0.471467	0.0680741	7.01729	2.26214e-12	3.92301e-08
EPSTI1	63.1597	50.584	75.7354	0.572968	0.0858994	6.83245	8.34768e-12	7.23828e-08
DHX58	67.5525	55.1345	79.9706	0.52851	0.082539	6.63214	3.30858e-11	1.91258e-07
IFITM3	1316.71	1132.73	1500.7	0.405518	0.0640669	6.4217	1.34764e-10	5.8427e-07
PARP9	32.1583	26.5794	37.7373	0.490135	0.0861574	5.95683	2.57173e-09	8.91978e-06
IFIT5	40.9832	34.8935	47.073	0.421506	0.0777357	5.65332	1.57376e-08	4.54869e-05
DDX58	22.954	18.6804	27.2276	0.520351	0.0987646	5.59523	2.20333e-08	5.45859e-05
ENSBTAT00000052197.2	6.10366	4.33456	7.87275	0.734011	0.156076	5.51888	3.41172e-08	7.39575e-05
XAF1	54.3187	45.0096	63.6278	0.49022	0.0944111	5.3321	9.70809e-08	0.000187064
ISG12(B)	379.178	330.518	427.838	0.371347	0.0723297	5.24168	1.59123e-07	0.000275951
CMPK2	24.2093	19.44	28.9786	0.552534	0.114813	5.08139	3.74681e-07	0.000590702
HERC6	64.5657	55.5084	73.623	0.401155	0.0827173	5.04025	4.64918e-07	0.000671883
PARP14	43.9443	38.4825	49.406	0.352383	0.0740554	4.97409	6.55535e-07	0.000874483
ENSBTAT00000012738.4	28.9676	24.7731	33.1621	0.406531	0.0861187	4.95486	7.23815e-07	0.0008966
FER1L6	22.6366	25.7728	19.5004	-0.385114	0.0812081	-4.83976	1.29997e-06	0.00150294
HERC5	18.0019	15.0579	20.9459	0.450673	0.10244	4.71306	2.44019e-06	0.00264486
IFIH1	23.4268	19.9115	26.9421	0.418142	0.0959806	4.64267	3.4394e-06	0.00350859
EIF2AK2	33.8614	29.28	38.4427	0.381393	0.0858338	4.62048	3.82859e-06	0.0036475
TCN1	4.86648	6.32029	3.41266	-0.73025	0.190391	-4.61158	3.99622e-06	0.0036475
PNPT1	38.6064	34.5329	42.6798	0.297812	0.0689511	4.55407	5.26175e-06	0.00456246
ENSBTAT00000015297.5	7.50202	5.56889	9.43516	0.667732	0.168212	4.54273	5.55305e-06	0.00458576
SAMD9	15.1678	12.8976	17.438	0.407844	0.0972185	4.5154	6.31977e-06	0.0049817
TRIM34	9.27801	7.85679	10.6992	0.401558	0.100691	4.4817	7.40519e-06	0.00558351
IRF7	176.383	157.871	194.895	0.302228	0.0712528	4.41507	1.00978e-05	0.00729652
PTGS2	4.92739	5.79415	4.06064	-0.424973	0.121307	-4.20323	2.63129e-05	0.0182527
ENSBTAT00000064013.1	50.5189	42.8577	58.18	0.43228	0.105884	4.17774	2.94414e-05	0.0196374
ND5	1497.56	1598.21	1396.9	-0.194105	0.0455036	-4.12778	3.6628e-05	0.0230647
STAT1	53.0922	47.6768	58.5076	0.289838	0.073655	4.12397	3.72398e-05	0.0230647
ENSBTAT00000030106.2	2023.09	1798.7	2247.48	0.321196	0.0787238	4.09401	4.23977e-05	0.0252403
LY6E	705.994	639.498	772.489	0.272187	0.0690386	4.08719	4.36634e-05	0.0252403
GBP4	17.4992	12.9374	22.061	0.726495	0.195397	4.00268	6.26301e-05	0.0350365
ENSBTAT00000066038.1	5.66596	4.6541	6.67781	0.441397	0.134727	3.94086	8.11898e-05	0.0437704
TREX1	22.4825	19.7164	25.2486	0.341469	0.0924336	3.93473	8.32905e-05	0.0437704
PARP10	50.7026	45.7326	55.6727	0.278227	0.0749452	3.92321	8.73754e-05	0.0445666
PSME2	251.493	230.901	272.085	0.235845	0.0619281	3.91019	9.22223e-05	0.0456948
IFI35	76.2606	68.9305	83.5908	0.27458	0.0740618	3.87378	0.00010716	0.0505283
OAS1Y	167.684	117.687	217.681	0.88167	0.23233	3.87232	0.000107805	0.0505283
KRT6A	30.7456	34.2382	27.253	-0.318738	0.0830545	-3.85927	0.000113727	0.0519013
ENSBTAT00000023500.5	12.211	10.2738	14.1482	0.426174	0.121562	3.84967	0.000118277	0.0525936
PSME1	355.3	329.866	380.734	0.20632	0.0560056	3.79232	0.000149246	0.0647058
COX3	8239.17	8877.28	7601.07	-0.223888	0.0585246	-3.72835	0.000192738	0.0815234
STC1	1.01153	1.41856	0.604504	-0.592021	0.331915	-3.68251	0.000230945	0.0920024
CMTR1	44.0847	40.4818	47.6875	0.231075	0.0662139	3.67994	0.000233286	0.0920024
DTX3L	19.9027	17.2352	22.5702	0.370238	0.107488	3.67435	0.000238458	0.0920024
IFI6	557.772	378.614	736.93	0.958953	0.264097	3.67405	0.000238733	0.0920024
CYTB	1613.38	1731.46	1495.3	-0.211417	0.0563381	-3.63344	0.000279672	0.105302
NPNT	31.8495	34.8622	28.8368	-0.265371	0.0726944	-3.62821	0.000285389	0.105302
IFITM2	96.5722	82.9394	110.205	0.405804	0.116252	3.61163	0.000304276	0.109932
ATP6	3333.6	3589.99	3077.21	-0.222291	0.0604456	-3.60177	0.000316057	0.111858
GTF2B	49.8786	44.8831	54.8742	0.284219	0.0820832	3.59387	0.000325805	0.113002
C7H19orf66	46.8155	41.141	52.49	0.344044	0.102096	3.5466	0.000390243	0.132698
B2M	1376.48	1270.94	1482.03	0.221514	0.0647153	3.52313	0.000426475	0.142229
ADAMTS1	10.9858	12.0484	9.92313	-0.256487	0.0783254	-3.4722	0.000516215	0.168909
ND4L	2187.91	2321.82	2054	-0.176741	0.0585872	-3.46706	0.000526186	0.168984
OAS1X	62.9763	43.3916	82.561	0.912544	0.269219	3.46088	0.000538408	0.169765
ENSBTAT00000063744.1	386.204	414.531	357.876	-0.211473	0.0602247	-3.44421	0.000572739	0.176794
TAP1	46.5872	43.263	49.9115	0.201889	0.0628098	3.43923	0.000583378	0.176794
IRF9	38.4489	34.1663	42.7316	0.314483	0.0990479	3.43447	0.000593719	0.176794
ZSWIM6	5.53202	6.33183	4.7322	-0.355086	0.122097	-3.43095	0.000601478	0.176794
ENSBTAT00000065546.1	101.403	108.843	93.9633	-0.209997	0.0593959	-3.3915	0.000695112	0.198279
ENSBTAT00000013298.5	46.132	49.4658	42.7981	-0.204438	0.05966	-3.39058	0.000697441	0.198279
CEMIP	7.78891	8.68908	6.88874	-0.296565	0.0971315	-3.36216	0.000773353	0.216314
TNFSF10	16.0696	13.1403	18.999	0.500109	0.159138	3.35421	0.000795921	0.219093
WARS	377.597	354.125	401.068	0.179112	0.0562947	3.34822	0.000813327	0.220386
TRIM21	29.0291	26.1715	31.8866	0.275406	0.0882485	3.33497	0.000853095	0.227202
USP18	52.2375	40.5802	63.8948	0.642204	0.185765	3.33121	0.000864682	0.227202
PSMB9	54.0399	48.4735	59.6064	0.292816	0.0922519	3.29065	0.000999554	0.256447
XRN2	51.3171	48.2901	54.344	0.167131	0.0542708	3.28897	0.00100556	0.256447
MX1	173.402	123.205	223.599	0.854633	0.265743	3.28456	0.00102141	0.256715
PRICKLE1	4.68369	5.35773	4.00965	-0.343804	0.127151	-3.19962	0.0013761	0.339529
ND4	1582.42	1690.15	1474.68	-0.196624	0.0593765	-3.19671	0.00139007	0.339529
PSMB8	171.633	160.536	182.729	0.185721	0.0610281	3.19055	0.00142	0.342023
TRIM25	38.2512	35.2194	41.2831	0.22332	0.0746134	3.18531	0.00144601	0.343516
ENSBTAT00000065493.1	0.683024	0	1.36605	1.24248	1.58903	3.17768	0.0014846	0.347919
TPPP	37.7896	43.9343	31.6449	-0.460961	0.146757	-3.15808	0.00158815	0.363644
ELF3	48.6063	53.4493	43.7633	-0.282596	0.0878982	-3.15707	0.00159364	0.363644
ZBP1	18.5888	12.5892	24.5884	0.913035	0.313764	3.13072	0.00174376	0.39273
TRANK1	13.5148	12.5097	14.5199	0.200127	0.0726236	3.08387	0.00204327	0.454286
ENSBTAT00000005971.4	15.9337	14.296	17.5714	0.279928	0.0986597	3.06725	0.00216035	0.473235
RENBP	33.4947	36.4782	30.5112	-0.250184	0.0817164	-3.06231	0.00219632	0.473235
ENSBTAT00000012736.5	10.2412	8.67317	11.8092	0.40512	0.146532	3.06041	0.00221036	0.473235
NME2	1638.27	1533.24	1743.29	0.185118	0.0583909	3.05365	0.00226079	0.47813
TCIM	40.7092	45.6603	35.7582	-0.344129	0.113058	-3.04499	0.00232689	0.48618
CXCL5	36.2409	40.4883	31.9934	-0.330527	0.107769	-3.0394	0.00237052	0.4894
IFI44L	15.6429	11.2019	20.084	0.789037	0.281779	3.03543	0.00240194	0.490053
ADAR	27.6901	25.2263	30.1539	0.248399	0.088218	3.0212	0.00251779	0.503705
SLC25A28	18.923	16.6788	21.1673	0.326415	0.116871	3.0201	0.00252695	0.503705
PGPEP1L	0.341118	0.682235	0	-0.750379	1.61394	-3.01017	0.00261101	0.514547
UBE2L6	11.9003	10.0534	13.7473	0.415963	0.153044	3.00331	0.00267057	0.516738
KLB	0.0390888	0	0.0781777	0.108595	1.65961	3.00205	0.00268172	0.516738
LGALS3BP	288.085	269.609	306.56	0.18466	0.0653542	2.99311	0.00276152	0.526266
ISG15	647.412	449.81	845.013	0.908162	0.308741	2.97776	0.00290363	0.542386
COX1	14662.5	15432.8	13892.2	-0.151711	0.0488002	-2.97436	0.00293602	0.542386
ND2	1662.24	1759.95	1564.53	-0.169709	0.0550976	-2.97395	0.00293993	0.542386
LEMD2	23.695	25.4643	21.9256	-0.20709	0.0694433	-2.96585	0.00301844	0.548025
SERPINH1	167.993	158.856	177.129	0.156149	0.0561943	2.9643	0.0030337	0.548025
C15H11orf34	13.022	14.6077	11.4362	-0.327712	0.117411	-2.94972	0.00318061	0.568641
TANC2	2.08726	2.38132	1.7932	-0.275669	0.138983	-2.93038	0.0033855	0.599096
CTDSPL2	6.88041	7.83747	5.92335	-0.352162	0.137516	-2.92355	0.00346063	0.606204
HMCN1	0.240414	0.29334	0.187488	-0.123189	0.218692	-2.89774	0.00375867	0.651829
PLSCR2	158.672	149.466	167.878	0.166541	0.0596941	2.89302	0.00381554	0.65514
MLPH	20.0928	21.6512	18.5345	-0.213563	0.075049	-2.87693	0.00401564	0.682737
ENSBTAT00000030444.4	38.8143	31.1444	46.4841	0.56288	0.203111	2.86832	0.00412657	0.694786
CMTR2	14.7243	13.2245	16.2242	0.276062	0.107253	2.83783	0.00454213	0.749079
TGM1	8.92665	8.05054	9.80276	0.255325	0.102085	2.83281	0.00461405	0.749079
WDR31	3.39906	2.685	4.11312	0.472538	0.216804	2.83273	0.00461517	0.749079
KIRREL1	30.9747	33.6706	28.2789	-0.243853	0.0862002	-2.82838	0.00467837	0.749079
GBP5	7.41689	6.35772	8.47606	0.36503	0.151264	2.82719	0.0046958	0.749079
PTPN21	19.7139	21.2435	18.1842	-0.213465	0.0767036	-2.82635	0.0047082	0.749079
AMIGO2	49.7661	53.9448	45.5874	-0.238041	0.0828324	-2.81683	0.00485005	0.757386
CASP4	13.1947	11.9261	14.4632	0.258548	0.100423	2.81551	0.00486997	0.757386
UBE2H	59.2699	64.0406	54.4993	-0.22887	0.0808978	-2.81023	0.00495062	0.757386
CNP	50.1391	47.0982	53.18	0.171777	0.0657937	2.80912	0.00496777	0.757386
ND6	3058.24	3271.54	2844.93	-0.201512	0.0714668	-2.80707	0.00499944	0.757386
CCDC120	29.7129	31.4044	28.0214	-0.159074	0.0602274	-2.80511	0.00502999	0.757386
ZNFX1	35.6228	33.2465	37.9991	0.187486	0.0715508	2.8028	0.00506613	0.757386
METTL22	30.2219	32.7892	27.6546	-0.237794	0.0848793	-2.79302	0.00522181	0.773989
C22H3orf18	0.245736	0.108676	0.382796	0.31875	0.660268	2.78714	0.00531756	0.781501
FOXS1	5.38641	4.41088	6.36194	0.444221	0.193022	2.77835	0.00546352	0.796205
KDELC2	6.37135	7.19675	5.54595	-0.32445	0.132985	-2.77206	0.00557025	0.804994
ADAM10	82.6807	87.0317	78.3297	-0.150161	0.0524335	-2.76662	0.00566404	0.811783
ENSBTAT00000063962.1	150.648	189.464	111.833	-0.755331	0.264616	-2.74937	0.00597101	0.847317
ITGB3	28.4066	30.458	26.3553	-0.201605	0.0732571	-2.74725	0.00600969	0.847317
MUC13	23.0791	28.2668	17.8914	-0.631536	0.235546	-2.73849	0.00617224	0.863218
KRT17	9.86436	11.0678	8.66092	-0.32093	0.1261	-2.72445	0.0064409	0.890585
APRT	282.479	269.084	295.875	0.136448	0.0528121	2.72293	0.00647063	0.890585
ENSBTAT00000020915.4	11.3418	9.80439	12.8792	0.361307	0.146751	2.71633	0.00660101	0.901375
PIK3AP1	20.6995	22.1962	19.2028	-0.199334	0.0746212	-2.70829	0.00676305	0.916287
SASS6	5.52392	4.83955	6.20829	0.303801	0.132672	2.70364	0.00685847	0.922012
ENSBTAT00000056911.2	2.86514	2.34862	3.38166	0.387911	0.195885	2.69591	0.00701972	0.936431
KIAA0513	17.6924	19.5292	15.8557	-0.284441	0.1086	-2.69024	0.00714003	0.945209
NRIP1	10.4035	11.3309	9.47609	-0.235174	0.0945787	-2.67809	0.0074044	0.966421
TDRD7	16.4319	15.2929	17.5708	0.188793	0.0776456	2.6747	0.00747968	0.966421
OAS2	0.497521	0.351046	0.643996	0.28313	0.333053	2.67463	0.00748121	0.966421
PLA2G3	77.8036	73.6887	81.9185	0.150803	0.0603824	2.67275	0.00752317	0.966421
NMI	52.3743	48.4279	56.3208	0.213734	0.0831222	2.66689	0.00765578	0.969821
RPL8	1992.08	1913.28	2070.88	0.114134	0.044596	2.66663	0.00766149	0.969821
SLIT2	0.398031	0.284801	0.511261	0.234208	0.321704	2.64886	0.0080765	0.998874
ENSBTAT00000025891.3	23.8809	21.9367	25.8252	0.225929	0.0908859	2.6472	0.00811615	0.998874
SMARCD3	18.0183	19.7539	16.2827	-0.264057	0.100534	-2.64661	0.00813025	0.998874
TSPAN1	155.017	165.192	144.841	-0.188454	0.0685155	-2.64585	0.0081485	0.998874
ENSBTAT00000012124.5	3.20456	2.52188	3.88724	0.472673	0.236992	2.64301	0.00821721	0.998874
ENSBTAT00000028691.3	4.86649	5.88751	3.84547	-0.507344	0.225923	-2.63891	0.00831737	0.998874
SLC25A15	74.1801	78.9135	69.4468	-0.181906	0.0674399	-2.63522	0.00840827	0.998874
PCED1B	20.2869	22.3997	18.1741	-0.287333	0.110454	-2.63442	0.0084282	0.998874
PKIG	5.21117	4.27324	6.1491	0.439071	0.201623	2.63268	0.00847152	0.998874
TMTC4	22.8293	24.3378	21.3208	-0.182903	0.0694077	-2.63084	0.00851742	0.998874
CYP3A4	40.9534	44.5092	37.3976	-0.245144	0.0925431	-2.63055	0.00852458	0.998874
ENSBTAT00000065979.1	111.459	120.4	102.518	-0.229895	0.0902244	-2.6196	0.00880329	0.999994
KMT5A	40.4423	42.8105	38.0741	-0.165065	0.0640077	-2.61258	0.0089862	0.999994
IL1RL1	2.29142	2.74113	1.84171	-0.396715	0.219821	-2.60015	0.00931828	0.999994
LGALS9	79.9724	68.6382	91.3066	0.406555	0.163773	2.59571	0.00943966	0.999994
UBL7	27.9034	30.1733	25.6335	-0.227069	0.0874495	-2.59244	0.00952984	0.999994
WDR27	1.35225	1.63975	1.06474	-0.354445	0.236007	-2.58847	0.00964026	0.999994
MMP1	13.219	14.5845	11.8536	-0.277939	0.111898	-2.58506	0.00973617	0.999994
MYOCD	7.10073	7.7788	6.42265	-0.242089	0.105719	-2.57508	0.0100218	0.999994
PARP12	42.5194	40.3219	44.7169	0.14582	0.0613312	2.57507	0.0100221	0.999994
PITHD1	22.8627	21.1144	24.611	0.211777	0.0889077	2.5745	0.0100386	0.999994
DKK3	289.031	304.912	273.149	-0.158158	0.0580205	-2.5742	0.0100472	0.999994
PLAT	195.521	207.374	183.669	-0.174231	0.0642944	-2.5642	0.0103414	0.999994
KIF13B	9.01319	9.63617	8.39022	-0.179748	0.0752925	-2.55349	0.0106648	0.999994
DAXX	52.3274	49.9136	54.7413	0.130694	0.0556752	2.53556	0.0112268	0.999994
FBLN2	13.8045	12.6733	14.9356	0.220888	0.0975935	2.53477	0.0112521	0.999994
C1QTNF3	10.8548	9.7963	11.9133	0.258323	0.115436	2.52607	0.0115345	0.999994
ENSBTAT00000039582.4	0.278649	0.487679	0.06962	-0.475965	1.07916	-2.52432	0.0115922	0.999994
MSLN	21.5411	19.8719	23.2103	0.214059	0.0916104	2.51601	0.0118692	0.999994
ENSBTAT00000065522.1	13.8951	10.9933	16.797	0.569405	0.24132	2.51246	0.0119893	0.999994
SCIMP	0.660804	1.14458	0.177032	-0.865538	1.06846	-2.50981	0.0120795	0.999994
PSMA2	191.041	181.751	200.332	0.139695	0.0589034	2.50021	0.012412	0.999994
SLC1A1	34.0758	35.9976	32.154	-0.158247	0.0627092	-2.48688	0.0128868	0.999994
CTSL	564.077	540.716	587.437	0.119351	0.050364	2.48202	0.013064	0.999994
SAA3	5.93761	7.47655	4.39867	-0.650872	0.311303	-2.4769	0.013253	0.999994
SF3B5	128.641	120.287	136.994	0.186181	0.0771192	2.47343	0.0133824	0.999994
SLC5A5	1.0678	1.34786	0.787742	-0.39321	0.310509	-2.47222	0.0134276	0.999994
MRPL32	80.6394	75.326	85.9529	0.18806	0.0781416	2.47064	0.013487	0.999994
ENSBTAT00000021014.5	19.256	21.1209	17.3912	-0.266395	0.11009	-2.46465	0.0137146	0.999994
CGAS	7.438	6.41081	8.4652	0.353002	0.162232	2.46409	0.0137363	0.999994
PDCD2L	6.40029	5.48097	7.31961	0.360307	0.170394	2.46241	0.0138006	0.999994
PDZD2	7.56796	8.07726	7.05866	-0.171716	0.0770827	-2.45434	0.0141143	0.999994
KIAA1551	15.6908	16.5447	14.8368	-0.147757	0.0653022	-2.44819	0.0143576	0.999994
TRIM38	27.3984	25.4343	29.3626	0.199886	0.0877048	2.44327	0.0145547	0.999994
ENSBTAT00000049046.2	55.2178	58.62	51.8157	-0.17483	0.070012	-2.43715	0.0148034	0.999994
COL4A3	6.87747	7.40546	6.34948	-0.193683	0.0876956	-2.43553	0.0148701	0.999994
MIER3	16.7229	18.3016	15.1441	-0.257708	0.111434	-2.43413	0.0149275	0.999994
CARNMT1	56.6718	60.265	53.0786	-0.180004	0.0729717	-2.43231	0.015003	0.999994
STAP2	248.734	261.487	235.981	-0.147471	0.05773	-2.42781	0.0151904	0.999994
ND1	2075.96	2168.49	1983.43	-0.128636	0.0508678	-2.4184	0.0155888	0.999994
IFI44	9.93815	7.10682	12.7695	0.764264	0.357091	2.40875	0.0160072	0.999994
OSBPL1A	16.1336	17.183	15.0843	-0.176937	0.0781995	-2.40572	0.0161404	0.999994
MGST1	174.639	165.829	183.449	0.144854	0.0622039	2.40394	0.0162195	0.999994
PAPD4	18.9536	17.7877	20.1195	0.168782	0.0836679	2.39803	0.0164837	0.999994
SLC28A3	6.27468	6.91167	5.63768	-0.253303	0.119289	-2.39668	0.0165444	0.999994
GALNT16	69.0726	72.5232	65.622	-0.1422	0.056285	-2.39533	0.0166055	0.999994
ENSBTAT00000011851.3	37.4452	41.209	33.6814	-0.283387	0.118685	-2.39494	0.0166231	0.999994
UBA7	14.6559	11.3457	17.9661	0.619415	0.284047	2.38885	0.0169011	0.999994
ENSBTAT00000053777.2	0.301245	0.121153	0.481337	0.401916	0.814634	2.38779	0.01695	0.999994
RANBP17	0.782469	0.939374	0.625564	-0.25465	0.273633	-2.38456	0.0170995	0.999994
BOLA-DRA	41.7478	45.7267	37.7689	-0.269347	0.110435	-2.38437	0.0171086	0.999994
OLFML2A	12.0487	13.2689	10.8285	-0.270601	0.118949	-2.38381	0.0171344	0.999994
RGS3	17.0429	18.3726	15.7132	-0.21303	0.088888	-2.3787	0.0173737	0.999994
ALDH1A3	524.496	548.997	499.995	-0.134627	0.0543604	-2.37646	0.0174798	0.999994
USH1C	19.5973	18.2802	20.9145	0.184766	0.0836846	2.36	0.0182749	0.999994
BLA-DQB	22.782	25.0236	20.5404	-0.27278	0.115713	-2.35752	0.0183973	0.999994
ENSBTAT00000010109.5	28.8515	25.0198	32.6833	0.372422	0.165765	2.3536	0.0185928	0.999994
FRAT2	0.549026	0.210499	0.887554	0.640916	0.899796	2.35025	0.0187608	0.999994
TMEM248	72.6985	77.0387	68.3583	-0.170121	0.0709283	-2.3454	0.0190068	0.999994
MTMR11	36.2395	38.1576	34.3214	-0.148752	0.0616078	-2.34395	0.0190809	0.999994
ENSBTAT00000043446.3	11.3947	8.66428	14.1251	0.646212	0.308487	2.33718	0.0194298	0.999994
TOB1	92.7978	97.2343	88.3613	-0.136577	0.0561422	-2.33556	0.019514	0.999994
ARL13B	6.13109	5.41237	6.84981	0.291801	0.148266	2.3348	0.019554	0.999994
ACP5	2.4919	1.95506	3.02873	0.447137	0.273065	2.33364	0.0196146	0.999994
RPS21	1767.34	1661.73	1872.95	0.172529	0.0711145	2.33313	0.0196414	0.999994
EDNRB	230.912	242.118	219.707	-0.139524	0.0569269	-2.33186	0.0197082	0.999994
AKAP7	4.92083	4.35648	5.48518	0.275861	0.144424	2.32613	0.0200115	0.999994
FN1	1673.69	1747.24	1600.13	-0.126813	0.0515293	-2.32592	0.020023	0.999994
GMPR	0.422667	0.622665	0.222668	-0.408333	0.636361	-2.32581	0.0200288	0.999994
ENSBTAT00000032697.4	4.12661	3.53113	4.72209	0.336671	0.182013	2.32056	0.0203107	0.999994
SRPX	51.8107	49.3375	54.2839	0.135224	0.062104	2.31847	0.020424	0.999994
RAB15	6.43783	7.01335	5.86231	-0.223711	0.107847	-2.31246	0.0207524	0.999994
CASP8	40.4735	38.6289	42.3181	0.128418	0.060228	2.31164	0.0207978	0.999994
ACKR3	12.9444	14.0857	11.8031	-0.236688	0.106924	-2.31156	0.0208019	0.999994
ENSBTAT00000063661.1	1.66679	0.711325	2.62226	1.08178	0.809393	2.30792	0.0210034	0.999994
HTRA1	63.5812	67.1793	59.9831	-0.160924	0.0672166	-2.30202	0.0213339	0.999994
SNX18	36.1125	37.8031	34.4219	-0.13153	0.0553355	-2.3008	0.0214031	0.999994
DLL4	4.7094	5.2031	4.2157	-0.250129	0.129511	-2.29955	0.0214738	0.999994
HOXA7	2.87124	3.6433	2.09918	-0.583262	0.346697	-2.28539	0.0222902	0.999994
USP20	16.9418	17.952	15.9317	-0.162621	0.0716455	-2.28136	0.0225269	0.999994
CHKA	15.2132	13.8406	16.5858	0.244859	0.12041	2.27466	0.0229261	0.999994
UNC5B	3.47139	3.86935	3.07342	-0.257487	0.144724	-2.26706	0.0233865	0.999994
CTNND1	117.191	121.568	112.814	-0.106912	0.0441959	-2.26699	0.0233909	0.999994
HBQ1	13.5754	11.2418	15.909	0.465976	0.223358	2.26207	0.0236932	0.999994
PIGR	0.601199	0.720508	0.481889	-0.215397	0.299337	-2.26188	0.0237049	0.999994
AGO1	5.81396	6.38422	5.24371	-0.242041	0.124388	-2.26185	0.0237066	0.999994
SPTBN5	0.591163	0.520403	0.661923	0.1284	0.160245	2.25809	0.02394	0.999994
FAM107B	95.2677	99.7226	90.8129	-0.133619	0.0569219	-2.25792	0.0239504	0.999994
EVA1B	32.1355	34.7966	29.4743	-0.232229	0.102026	-2.25749	0.0239776	0.999994
SLC14A1	21.1841	22.6267	19.7415	-0.187896	0.0841608	-2.25696	0.0240107	0.999994
ZNF416	0.945016	1.19221	0.697823	-0.3687	0.338841	-2.25557	0.0240977	0.999994
TMEM81	0.821207	1.03311	0.609304	-0.337251	0.340661	-2.25543	0.0241065	0.999994
IFIT2	20.8095	17.1107	24.5083	0.494129	0.233358	2.25533	0.0241123	0.999994
ASL	78.1458	81.8771	74.4146	-0.13613	0.0581424	-2.25486	0.0241423	0.999994
B4GALT5	96.8262	102.578	91.0745	-0.169844	0.0744911	-2.25372	0.0242141	0.999994
MS4A8	384.593	401.846	367.34	-0.12919	0.0544529	-2.25153	0.0243523	0.999994
MME	44.7269	46.8736	42.5803	-0.135555	0.0588462	-2.25112	0.0243779	0.999994
PSMB3	196.058	186.707	205.408	0.137021	0.0631426	2.24968	0.0244693	0.999994
ENSBTAT00000009283.5	6.37572	7.32023	5.43121	-0.371533	0.193141	-2.24869	0.0245324	0.999994
PIAS3	12.694	13.5682	11.8199	-0.184434	0.0836784	-2.2468	0.0246528	0.999994
FCRL6	0.307906	0.131564	0.484248	0.391415	0.839641	2.2421	0.0249546	0.999994
GDAP2	14.9591	13.8756	16.0426	0.196201	0.0969516	2.24093	0.0250304	0.999994
PERM1	13.4073	14.2787	12.536	-0.174717	0.0788417	-2.23917	0.0251449	0.999994
COPG2	13.8225	14.7765	12.8685	-0.185965	0.0865917	-2.23571	0.0253706	0.999994
EIF3D	134.145	129.107	139.183	0.107606	0.0513928	2.23493	0.0254218	0.999994
TIMP3	174.981	168.465	181.497	0.10688	0.0512225	2.23185	0.0256251	0.999994
MPST	23.6293	21.9684	25.2902	0.194873	0.0953375	2.22811	0.0258735	0.999994
PKN1	69.7087	73.4986	65.9189	-0.154799	0.0656025	-2.22789	0.025888	0.999994
ZNF512	7.25161	7.88287	6.62035	-0.221169	0.111087	-2.22336	0.0261917	0.999994
CCNA2	27.4124	25.7931	29.0318	0.164633	0.0797783	2.21775	0.026572	0.999994
RHOV	19.0716	16.4325	21.7107	0.381595	0.18385	2.2137	0.0268493	0.999994
PSMB10	86.8143	82.6067	91.0219	0.138358	0.0666444	2.21243	0.0269369	0.999994
GATA2	32.3269	34.2702	30.3837	-0.168434	0.0736939	-2.21189	0.0269744	0.999994
SCIN	58.3783	61.7774	54.9791	-0.165357	0.0721563	-2.21179	0.0269809	0.999994
TRIM2	22.8651	23.9493	21.7809	-0.131175	0.0592565	-2.20966	0.0271286	0.999994
PRICKLE3	19.8046	18.5956	21.0136	0.167865	0.0830396	2.2088	0.0271883	0.999994
ENSBTAT00000036864.4	2.02991	2.65216	1.40767	-0.601113	0.404706	-2.20851	0.0272089	0.999994
ENSBTAT00000030913.4	0.0875308	0.175062	0	-0.232736	1.9385	-2.20557	0.0274143	0.999994
CXCL8	18.9013	20.3844	17.4182	-0.215422	0.100365	-2.20529	0.0274334	0.999994
ZNF146	40.1065	37.3028	42.9103	0.19711	0.0948118	2.2031	0.0275877	0.999994
ZFP36L1	103.016	106.994	99.0388	-0.110388	0.047152	-2.20269	0.0276164	0.999994
ABCA13	6.02704	6.19698	5.85709	-0.0697945	0.0914523	-2.2023	0.0276444	0.999994
CYTH1	26.8023	28.5337	25.0708	-0.179931	0.0820748	-2.20115	0.0277253	0.999994
IRF1	21.766	20.7129	22.8191	0.133567	0.0674367	2.19985	0.0278178	0.999994
TMEM158	2.99254	3.5015	2.48358	-0.369835	0.220707	-2.19983	0.0278189	0.999994
ENSBTAT00000031287.4	42.3785	44.8814	39.8755	-0.166673	0.0735229	-2.19882	0.027891	0.999994
GRINA	95.8051	91.0211	100.589	0.142708	0.0696641	2.19843	0.0279182	0.999994
TRPM4	19.8935	21.0371	18.75	-0.15808	0.0708418	-2.19538	0.0281367	0.999994
GPR137B	36.6579	38.9547	34.3611	-0.176201	0.080811	-2.19497	0.0281661	0.999994
TMEM156	0.0480943	0	0.0961887	0.132496	1.87494	2.19462	0.0281909	0.999994
GALM	47.6346	45.4824	49.7868	0.127769	0.0624401	2.19387	0.0282446	0.999994
ENSBTAT00000049122.3	15.1516	13.454	16.8492	0.304387	0.148686	2.1928	0.0283217	0.999994
ENSBTAT00000000829.5	0.0322232	0.0644463	0	-0.0901032	1.86169	-2.18885	0.0286079	0.999994
ADGRL2	16.1558	16.9482	15.3635	-0.133361	0.0623648	-2.18873	0.0286167	0.999994
KLHL34	0.16558	0.0739533	0.257206	0.22729	0.816094	2.18544	0.028857	0.999994
HOXA4	4.85834	5.59931	4.11737	-0.366912	0.18503	-2.18104	0.0291805	0.999994
NECTIN4	39.8513	41.9099	37.7927	-0.145527	0.0642461	-2.17478	0.0296468	0.999994
HSDL2	19.297	18.1204	20.4735	0.167447	0.0851577	2.16557	0.0303444	0.999994
OAT	146.912	153.144	140.679	-0.121653	0.0535561	-2.16517	0.0303746	0.999994
CA6	3.50821	4.08228	2.93414	-0.36943	0.215869	-2.16408	0.0304579	0.999994
ECE1	337.871	351.497	324.246	-0.116081	0.047932	-2.16389	0.0304728	0.999994
C25H16orf72	53.4023	56.607	50.1975	-0.170171	0.0790775	-2.16113	0.030685	0.999994
ENSBTAT00000019827.5	0.184998	0	0.369996	0.454172	1.91144	2.15966	0.030799	0.999994
SCEL	62.3508	65.7175	58.9841	-0.153486	0.069534	-2.15673	0.0310265	0.999994
S100G	18.9491	22.5757	15.3225	-0.530439	0.257496	-2.15591	0.0310905	0.999994
TIPIN	11.7109	10.7006	12.7212	0.229827	0.118537	2.1548	0.0311778	0.999994
TSFM	81.6992	77.889	85.5094	0.133032	0.0662156	2.15228	0.0313753	0.999994
SNAI2	13.9997	13.0018	14.9975	0.192237	0.0978677	2.14606	0.0318681	0.999994
CDA	64.3495	68.0345	60.6645	-0.162877	0.0734427	-2.1455	0.0319126	0.999994
IFIT3	16.5765	13.5234	19.6296	0.506337	0.255727	2.14505	0.0319487	0.999994
NEDD4L	105.77	109.849	101.69	-0.110296	0.0486883	-2.14343	0.0320783	0.999994
CPEB4	14.8592	15.6909	14.0275	-0.151454	0.0690954	-2.13923	0.0324167	0.999994
LIPA	6.78927	6.20185	7.37669	0.218012	0.118954	2.13848	0.0324777	0.999994
PCDH1	41.723	43.6593	39.7867	-0.130861	0.0588584	-2.13663	0.0326279	0.999994
ARHGEF7	17.169	18.094	16.244	-0.147022	0.0696964	-2.13634	0.0326521	0.999994
PURB	30.248	32.6766	27.8194	-0.224706	0.106749	-2.13595	0.0326838	0.999994
SCYL1	38.6062	36.9084	40.304	0.123765	0.0640126	2.13542	0.0327265	0.999994
GIMD1	0.223813	0.0311127	0.416514	0.458143	1.70455	2.13276	0.0329446	0.999994
ENSBTAT00000019081.5	4.16849	3.62225	4.71473	0.306089	0.177914	2.1305	0.0331306	0.999994
ACTG2	71.4018	68.0359	74.7676	0.134234	0.0673079	2.12959	0.0332057	0.999994
GPRC5C	10.3027	11.247	9.35838	-0.241626	0.118244	-2.12909	0.0332469	0.999994
LARP7	21.5756	20.2301	22.9212	0.172181	0.0873122	2.1281	0.0333286	0.999994
CRYBG1	11.5282	10.9278	12.1285	0.138366	0.0734155	2.12394	0.0336749	0.999994
SLC12A6	6.451	6.94451	5.95748	-0.191394	0.101107	-2.12071	0.0339466	0.999994
CCDC86	72.6393	69.3409	75.9377	0.129326	0.0645204	2.11995	0.0340102	0.999994
MARCKS	61.8514	64.7155	58.9874	-0.131575	0.0602344	-2.11912	0.0340806	0.999994
NDUFA6	264.181	249.005	279.356	0.165303	0.077466	2.11905	0.0340866	0.999994
MYOZ2	0.155216	0.276579	0.033852	-0.304254	1.46672	-2.11775	0.034196	0.999994
ENSBTAT00000037519.4	0.0830325	0	0.166065	0.221648	1.9272	2.11594	0.0343503	0.999994
TMEM141	126.579	133.605	119.552	-0.159076	0.0729331	-2.11312	0.0345905	0.999994
ZNF668	7.43505	8.03902	6.83108	-0.206955	0.108496	-2.11219	0.0346698	0.999994
PEBP4	80.1447	84.9089	75.3806	-0.169602	0.0774369	-2.11124	0.0347518	0.999994
ZCCHC12	0.150413	0.231559	0.0692657	-0.203866	0.824697	-2.10827	0.0350075	0.999994
ZFP36	38.6858	36.6714	40.7003	0.146588	0.0760249	2.10753	0.0350717	0.999994
MPL	0.185577	0.095001	0.276152	0.220868	0.742936	2.10446	0.0353386	0.999994
GPR87	0.0612087	0	0.122417	0.166609	1.93173	2.10394	0.0353841	0.999994
ZNF462	5.72605	6.12166	5.33044	-0.169908	0.091553	-2.10292	0.0354725	0.999994
CRYGS	0.699644	0.309522	1.08977	0.674301	0.856912	2.10244	0.0355148	0.999994
CENPO	11.1221	10.2475	11.9966	0.208529	0.109778	2.10192	0.0355604	0.999994
JAM3	26.2724	27.6219	24.9229	-0.142892	0.0665847	-2.10015	0.0357158	0.999994
SCAMP1	7.4485	8.27629	6.62071	-0.283622	0.153117	-2.10013	0.0357172	0.999994
RPL7L1	163.07	156.034	170.107	0.123825	0.0616986	2.09957	0.0357662	0.999994
PNPLA2	77.51	81.2385	73.7815	-0.137133	0.0629057	-2.09086	0.0365404	0.999994
SLC30A1	65.0863	68.9414	61.2312	-0.16851	0.0805871	-2.08989	0.0366277	0.999994
ELP4	5.91999	5.24794	6.59205	0.281108	0.160222	2.08581	0.0369956	0.999994
EML5	3.05227	3.29589	2.80865	-0.173676	0.109018	-2.0852	0.037051	0.999994
VNN2	0.233598	0.338404	0.128792	-0.245734	0.674802	-2.08394	0.0371658	0.999994
TEX10	11.3123	10.6567	11.9679	0.153786	0.084184	2.0833	0.0372243	0.999994
INSR	2.653	2.92091	2.38509	-0.211994	0.139939	-2.08246	0.0373007	0.999994
ARL4D	55.4308	52.8168	58.0447	0.13375	0.0693512	2.08168	0.0373716	0.999994
ENSBTAT00000036722.2	3.52982	3.92588	3.13375	-0.252929	0.152464	-2.07965	0.037558	0.999994
PPM1J	4.99808	5.59108	4.40507	-0.286202	0.162692	-2.07574	0.0379182	0.999994
FNDC3B	56.4484	59.5766	53.3202	-0.15727	0.0750749	-2.0753	0.0379586	0.999994
EMP3	38.4163	35.987	40.8456	0.178059	0.0921404	2.07517	0.037971	0.999994
JSP.1	26.19	24.528	27.852	0.176591	0.0918168	2.0717	0.0382939	0.999994
CYSTM1	499.392	481.4	517.385	0.103795	0.0532029	2.0698	0.0384707	0.999994
CYP4F2	0.0276452	0	0.0552903	0.07764	1.95435	2.06968	0.0384819	0.999994
ENSBTAT00000064339.1	0.196462	0.325973	0.0669497	-0.31356	1.14513	-2.06949	0.0385	0.999994
ENSBTAT00000015890.5	88.1252	92.7581	83.4923	-0.150122	0.0688514	-2.06825	0.038617	0.999994
MAP1LC3C	0.232192	0.0898653	0.374518	0.334776	1.02784	2.06767	0.038671	0.999994
CXADR	58.7667	61.6071	55.9263	-0.13723	0.0652547	-2.06721	0.0387145	0.999994
DEF6	0.169271	0.086353	0.252188	0.204959	0.756509	2.06685	0.0387486	0.999994
IGFBP2	159.5	169.02	149.981	-0.171343	0.0782482	-2.0651	0.0389132	0.999994
B3GNT6	0.423467	0.626607	0.220328	-0.414597	0.72923	-2.0647	0.038951	0.999994
RIPOR2	0.38089	0.280393	0.481387	0.210362	0.378241	2.06469	0.038952	0.999994
EHD3	11.5586	12.3994	10.7178	-0.193464	0.097253	-2.06109	0.0392946	0.999994
BOLA-NC1	32.0196	29.7171	34.322	0.201525	0.103336	2.05665	0.03972	0.999994
S100A3	73.3991	67.398	79.4003	0.233246	0.115698	2.0563	0.0397534	0.999994
ENSBTAT00000013124.5	9.37925	12.4694	6.28913	-0.885862	0.472919	-2.05349	0.0400247	0.999994
PRRT4	0.0262398	0.0524797	0	-0.0737924	1.92561	-2.05052	0.0403134	0.999994
FAM104A	39.965	42.5266	37.4034	-0.180666	0.0869163	-2.04946	0.040417	0.999994
MGLL	61.2968	64.8937	57.6999	-0.166782	0.0802131	-2.04921	0.0404419	0.999994
IFIT1	63.6632	49.0447	78.2818	0.663773	0.335602	2.04863	0.040498	0.999994
NUB1	25.6247	24.3026	26.9469	0.143405	0.0763606	2.04767	0.0405927	0.999994
TNKS1BP1	29.2071	30.565	27.8492	-0.129793	0.06063	-2.04714	0.0406446	0.999994
TMSB4	5.92578	7.18455	4.66701	-0.530316	0.303613	-2.04682	0.0406755	0.999994
NAV3	1.31846	1.17243	1.4645	0.181983	0.156948	2.04665	0.0406924	0.999994
C10H15orf41	2.65066	3.00337	2.29795	-0.279643	0.187227	-2.04511	0.0408441	0.999994
SOX4	37.9582	41.3534	34.563	-0.252101	0.12333	-2.04463	0.0408911	0.999994
ELMOD2	5.13444	5.51125	4.75762	-0.177463	0.100286	-2.04374	0.0409797	0.999994
GDA	46.4418	48.8207	44.0628	-0.144808	0.0681511	-2.04269	0.0410834	0.999994
SLC12A2	235.692	246.761	224.624	-0.135031	0.0640019	-2.04208	0.0411431	0.999994
C11H2orf68	17.854	16.7168	18.9912	0.174247	0.117587	2.03888	0.0414615	0.999994
PHGDH	111.782	107.545	116.019	0.108442	0.0583863	2.03636	0.0417144	0.999994
LACTB	20.8512	19.7217	21.9807	0.149278	0.0799952	2.03537	0.0418134	0.999994
NDFIP2	36.8781	38.5657	35.1906	-0.128633	0.0619362	-2.03421	0.0419304	0.999994
FGF9	28.9286	31.6251	26.2321	-0.260676	0.127962	-2.03238	0.0421157	0.999994
CIDEB	0.751873	0.483444	1.0203	0.44562	0.521903	2.03086	0.0422688	0.999994
TUBA3E	4.43489	5.06997	3.7998	-0.338715	0.200816	-2.02956	0.0424012	0.999994
WDR72	0.0906945	0.138702	0.042687	-0.127084	0.83992	-2.02894	0.0424646	0.999994
NANOS3	0.39983	0.627858	0.171802	-0.474246	0.921259	-2.02875	0.0424836	0.999994
SLC45A4	15.0721	16.0656	14.0786	-0.178592	0.0890241	-2.02725	0.0426367	0.999994
CD74	372.708	391.299	354.116	-0.143662	0.0660609	-2.02718	0.0426439	0.999994
ENSBTAT00000019939.3	78.4785	83.3251	73.6319	-0.17617	0.083876	-2.02612	0.0427524	0.999994
TAF1C	5.78554	6.24837	5.3227	-0.197114	0.109206	-2.02605	0.0427593	0.999994
ENSBTAT00000060970.2	0.147617	0.00982933	0.285405	0.348112	2.38034	2.02531	0.0428356	0.999994
TOR3A	36.3321	34.562	38.1022	0.136913	0.0729312	2.02385	0.0429859	0.999994
ISOC2	63.4569	60.2084	66.7055	0.145543	0.0771424	2.02208	0.0431677	0.999994
AFP	0.0306075	0	0.061215	0.085717	1.9495	2.0213	0.043249	0.999994
RPLP1	3413.92	3233.21	3594.63	0.152833	0.0743862	2.02066	0.0433149	0.999994
PTRH1	13.8143	15.3074	12.3212	-0.291796	0.153713	-2.01587	0.0438136	0.999994
ELMO2	43.4504	41.8506	45.0501	0.103889	0.0570897	2.01576	0.0438254	0.999994
ZNF777	9.12149	9.78085	8.46213	-0.188234	0.0979922	-2.01453	0.0439542	0.999994
ERICH2	0.179126	0	0.358253	0.441752	1.99819	2.01412	0.0439971	0.999994
MX2	20.7732	16.6204	24.9261	0.557159	0.297181	2.01164	0.0442576	0.999994
NIT1	16.262	17.4796	15.0444	-0.203867	0.104701	-2.01129	0.0442951	0.999994
AIMP1	90.8613	86.6018	95.1208	0.133888	0.0703834	2.0106	0.0443679	0.999994
UPK2	1.051	0.590047	1.51195	0.659737	0.677881	2.008	0.0446429	0.999994
LASP1	246.1	254.306	237.894	-0.0958607	0.0442103	-2.00793	0.044651	0.999994
TMEM14C	169.225	178.374	160.075	-0.155238	0.0737674	-2.00775	0.0446698	0.999994
ENSBTAT00000023331.4	0.21974	0.40206	0.0374193	-0.434549	1.69039	-2.00579	0.0448781	0.999994
THSD4	32.641	35.037	30.245	-0.205854	0.110465	-2.00386	0.045085	0.999994
ENSBTAT00000028475.3	0.521346	0.417766	0.624925	0.196753	0.289803	2.00239	0.045243	0.999994
FRY	1.04295	1.1452	0.940701	-0.144532	0.137296	-2.00023	0.0454756	0.999994
AQP3	0.0372745	0.074549	0	-0.103731	1.95327	-2.00009	0.0454907	0.999994
GDF15	57.4566	54.411	60.5022	0.150467	0.0805136	1.9983	0.045684	0.999994
CIRBP	36.037	37.8235	34.2505	-0.139288	0.0662817	-1.99544	0.0459947	0.999994
PTDSS1	101.328	105.097	97.5586	-0.106331	0.050533	-1.99499	0.0460438	0.999994
ID3	78.9894	74.9761	83.0026	0.144889	0.0766492	1.99465	0.0460811	0.999994
ST3GAL1	6.16664	6.85531	5.47797	-0.278128	0.157925	-1.99448	0.0460999	0.999994
AKAP3	0.0625435	0.021899	0.103188	0.110426	1.10069	1.99338	0.0462202	0.999994
ENSBTAT00000055764.2	4.26083	2.62523	5.89644	0.927781	0.578494	1.99291	0.0462718	0.999994
CHCHD2	293.083	281.202	304.964	0.116634	0.0608661	1.99266	0.0462985	0.999994
UXT	50.507	46.2985	54.7156	0.236287	0.118807	1.99118	0.0464606	0.999994
ZNF793	0.097835	0.016707	0.178963	0.213614	1.73682	1.99095	0.046486	0.999994
KATNBL1	25.9716	24.3906	27.5526	0.169327	0.0919352	1.9906	0.0465244	0.999994
METTL21E	0.0722342	0.0107543	0.133714	0.165624	1.81306	1.98964	0.0466306	0.999994
PDGFRB	7.68072	7.24019	8.12124	0.146553	0.0877588	1.98893	0.046709	0.999994
BNIP3	22.5829	24.5185	20.6472	-0.237359	0.124028	-1.98728	0.0468917	0.999994
POLD3	4.08964	3.75049	4.4288	0.192556	0.122327	1.98635	0.0469944	0.999994
ZNF786	9.10056	8.42087	9.78026	0.194459	0.114771	1.98395	0.0472619	0.999994
SLC9C1	0.182132	0.116272	0.247992	0.16092	0.567437	1.98332	0.0473321	0.999994
TMEM65	36.8835	39.1583	34.6087	-0.173471	0.0882545	-1.98086	0.0476065	0.999994
KIF13A	12.3123	12.9492	11.6753	-0.138162	0.0719804	-1.97941	0.0477701	0.999994
TMEM64	20.8259	22.3527	19.299	-0.20218	0.103268	-1.97785	0.0479453	0.999994
MYO6	98.7431	102.84	94.646	-0.118589	0.0578905	-1.97668	0.048078	0.999994
RELT	2.14586	2.44991	1.84181	-0.27975	0.206143	-1.97556	0.048205	0.999994
ENSBTAT00000014774.5	0.0713715	0	0.142743	0.192501	2.0562	1.97322	0.0484709	0.999994
SP140L	8.64834	8.1492	9.14747	0.149403	0.0886816	1.97313	0.0484812	0.999994
TMEM89	0.306843	0.568738	0.044948	-0.586174	1.71269	-1.97266	0.0485338	0.999994
TAF1B	7.60726	6.90598	8.30853	0.23561	0.140088	1.97132	0.0486869	0.999994
ENSBTAT00000010367.4	98.6709	77.6644	119.677	0.617373	0.320341	1.97028	0.0488064	0.999994
TNFRSF21	77.8645	81.1213	74.6077	-0.119224	0.0570629	-1.96882	0.0489737	0.999994
ANKS6	4.28462	4.6651	3.90413	-0.208104	0.12731	-1.96781	0.04909	0.999994
SLC8B1	80.3436	84.4463	76.2409	-0.145654	0.0693395	-1.96716	0.0491646	0.999994
CRIP1	3648.06	3800.88	3495.24	-0.120907	0.0619274	-1.96343	0.0495965	0.999994
MRPL16	128.253	122.922	133.585	0.119089	0.0640278	1.95995	0.0500017	0.999994
THOC5	45.3838	43.5883	47.1794	0.11175	0.0600291	1.9583	0.0501945	0.999994
MXD4	51.4837	54.6198	48.3476	-0.17262	0.0846586	-1.95741	0.0502995	0.999994
DHRS3	25.3983	32.1382	18.6584	-0.75335	0.391601	-1.95603	0.0504612	0.999994
LARP4B	41.4623	43.2492	39.6753	-0.121498	0.0599846	-1.95588	0.0504792	0.999994
ABRAXAS1	9.48777	8.72245	10.2531	0.210931	0.123265	1.95323	0.0507918	0.999994
PM20D1	1.05584	0.854925	1.25675	0.282884	0.294005	1.95165	0.0509796	0.999994
GPSM1	143.949	157.624	130.275	-0.273016	0.0637786	-1.95096	0.0510624	0.999994
PPIE	13.3532	12.5158	14.1906	0.168528	0.0980185	1.94918	0.0512745	0.999994
RPL5	1180.22	1138.2	1222.24	0.102682	0.0551885	1.94778	0.0514409	0.999994
HOMER2	17.1715	16.2319	18.111	0.149321	0.0850868	1.94486	0.0517917	0.999994
RPL14	1738.61	1663.02	1814.19	0.12545	0.065718	1.94464	0.0518183	0.999994
AGO3	1.69727	1.94116	1.45337	-0.26162	0.213412	-1.94455	0.0518291	0.999994
SFRP1	0.0201307	0.00299367	0.0372677	0.0484757	1.75437	1.94288	0.0520304	0.999994
PDPR	4.42718	4.86217	3.99218	-0.231764	0.141091	-1.94183	0.0521573	0.999994
EIF2B4	29.0812	27.6538	30.5087	0.137024	0.0778432	1.94141	0.0522085	0.999994
UQCRB	476.155	453.811	498.499	0.135216	0.0684873	1.93974	0.0524117	0.999994
TMEM50A	124.415	118.919	129.911	0.126526	0.0703202	1.93962	0.0524256	0.999994
ABHD1	5.45292	4.77336	6.13247	0.30499	0.188077	1.93867	0.052541	0.999994
SH3BGRL3	694.552	719.911	669.192	-0.105247	0.0512464	-1.9384	0.052574	0.999994
ENSBTAT00000019214.3	0.299077	0.484478	0.113676	-0.414626	1.08321	-1.9372	0.0527205	0.999994
ENSBTAT00000056628.2	0.261319	0.476835	0.0458023	-0.497899	1.74077	-1.93702	0.0527427	0.999994
PGRMC2	102.837	107.25	98.4231	-0.122719	0.0597861	-1.93564	0.0529123	0.999994
MAD2L2	28.5154	26.845	30.1858	0.163471	0.0917187	1.93035	0.0535633	0.999994
ENSBTAT00000065565.1	217.54	209.301	225.778	0.108825	0.0589667	1.92807	0.0538462	0.999994
ELP6	26.3017	24.4139	28.1896	0.199833	0.110142	1.92591	0.0541153	0.999994
DCN	20.08	19.0614	21.0985	0.139526	0.0808409	1.9256	0.0541549	0.999994
AAAS	24.8697	26.1988	23.5406	-0.148374	0.0767065	-1.92381	0.0543779	0.999994
EIF5A2	3.91196	3.10321	4.72071	0.47944	0.317267	1.92343	0.0544264	0.999994
CENPF	6.10067	5.81166	6.38968	0.117504	0.0741605	1.92245	0.0545498	0.999994
ENSBTAT00000061254.2	0.441647	0.266922	0.616372	0.351432	0.536267	1.92213	0.0545895	0.999994
EXOSC5	43.8572	40.848	46.8664	0.193856	0.107522	1.9219	0.054619	0.999994
ATAD2	9.48701	8.83229	10.1417	0.180374	0.0819014	1.92035	0.0548136	0.999994
MESD	117.14	113.154	121.126	0.0973808	0.0543071	1.91948	0.0549235	0.999994
CEP70	11.7879	11.0475	12.5284	0.167258	0.0968665	1.91912	0.0549694	0.999994
B3GNT7	6.86334	7.62294	6.10374	-0.2796	0.165291	-1.91895	0.0549905	0.999994
GORAB	18.8631	17.8231	19.903	0.151206	0.0854322	1.91818	0.0550883	0.999994
FAM98C	20.2966	18.9182	21.675	0.187018	0.104895	1.91701	0.0552366	0.999994
CENPQ	4.76483	4.25554	5.27413	0.255577	0.16529	1.91572	0.055401	0.999994
ABCG1	4.84569	4.36342	5.32796	0.238588	0.155669	1.91501	0.0554916	0.999994
RPUSD1	9.13935	8.46843	9.81026	0.191204	0.117226	1.91451	0.0555544	0.999994
CTTNBP2	0.637157	0.532685	0.741628	0.184375	0.254224	1.91444	0.0555639	0.999994
HOOK3	17.3709	18.309	16.4328	-0.147469	0.0792481	-1.91411	0.0556066	0.999994
COL11A1	4.77099	4.50248	5.03951	0.13435	0.0907874	1.91358	0.0556744	0.999994
ETV3	26.3464	27.961	24.7318	-0.170557	0.0887791	-1.91056	0.0560607	0.999994
RP2	4.75142	5.16576	4.33708	-0.208229	0.13051	-1.90919	0.0562373	0.999994
CEP76	8.46591	9.04882	7.883	-0.177908	0.101457	-1.90831	0.056351	0.999994
CRACR2B	6.23463	6.97183	5.49744	-0.29504	0.172371	-1.90774	0.0564254	0.999994
ATP1B1	62.5453	59.5264	65.5642	0.13718	0.0749085	1.90671	0.0565581	0.999994
PIGZ	1.19037	0.945838	1.43491	0.323477	0.32312	1.90215	0.057151	0.999994
PROSER2	12.4826	11.8783	13.0868	0.129405	0.0769665	1.9005	0.0573679	0.999994
PUDP	10.5119	11.2386	9.78511	-0.182397	0.102763	-1.90041	0.0573795	0.999994
ENSBTAT00000050265.3	112.642	99.1874	126.097	0.343233	0.177216	1.89954	0.0574938	0.999994
CENPN	14.0415	13.0835	14.9995	0.184027	0.106253	1.89889	0.0575785	0.999994
TMPRSS2	0.779713	0.612781	0.946644	0.271438	0.34017	1.89834	0.0576517	0.999994
FBXW9	3.0966	3.50679	2.68642	-0.289879	0.194799	-1.89819	0.0576715	0.999994
ENSBTAT00000027163.5	1.15031	1.46399	0.836631	-0.423933	0.412599	-1.89745	0.0577685	0.999994
SLC40A1	1.52737	1.33789	1.71685	0.216728	0.192465	1.89714	0.0578097	0.999994
IFNLR1	4.92828	5.51416	4.34241	-0.286089	0.176239	-1.89563	0.0580088	0.999994
ENSBTAT00000047471.1	12.4229	13.5261	11.3197	-0.237688	0.134049	-1.89208	0.0584797	0.999994
LRRC14	11.628	10.8673	12.3887	0.174017	0.104766	1.89098	0.0586274	0.999994
SPC24	53.1912	49.9036	56.4787	0.17526	0.0964083	1.89096	0.0586293	0.999994
SLC52A3	1.10332	1.31328	0.893353	-0.288998	0.290955	-1.89061	0.0586768	0.999994
KLHL32	0.154568	0.0685573	0.240578	0.215349	0.940937	1.88965	0.0588043	0.999994
CCNB1IP1	3.0848	2.70122	3.46837	0.271745	0.197346	1.88918	0.0588675	0.999994
S100A9	0.16632	0.308642	0.0239983	-0.353857	1.72852	-1.88816	0.0590047	0.999994
STK17A	114.056	108.997	119.114	0.126944	0.069959	1.88794	0.0590346	0.999994
ENDOG	26.752	25.2321	28.2719	0.158183	0.0913152	1.88765	0.0590724	0.999994
NHEJ1	6.09075	5.47701	6.7045	0.250373	0.15706	1.88744	0.0591013	0.999994
DHX36	18.952	19.8179	18.0862	-0.125292	0.0663881	-1.88651	0.0592259	0.999994
ZFYVE1	16.4926	17.4531	15.532	-0.158602	0.0849371	-1.886	0.0592944	0.999994
CHCHD10	128.477	136.349	120.605	-0.175636	0.0898868	-1.88399	0.0595657	0.999994
SQOR	51.1512	49.03	53.2724	0.117423	0.0669474	1.88102	0.0599695	0.999994
KCTD1	3.16176	3.5864	2.73713	-0.295429	0.208436	-1.87937	0.0601939	0.999994
UGT1A1	29.3337	30.8893	27.7781	-0.148101	0.0775355	-1.87866	0.0602905	0.999994
CLOCK	3.05601	3.38883	2.7232	-0.237292	0.16854	-1.87638	0.0606033	0.999994
ZNF569	0.234726	0.328566	0.140886	-0.219715	0.643708	-1.87481	0.0608183	0.999994
COQ9	29.6269	28.1836	31.0702	0.136074	0.0798374	1.8744	0.0608755	0.999994
SNN	5.61506	6.4804	4.74972	-0.379625	0.24095	-1.87412	0.0609134	0.999994
COA5	21.8971	23.8206	19.9736	-0.242965	0.134827	-1.87226	0.06117	0.999994
NCAPH	15.4412	14.6888	16.1935	0.132134	0.0786341	1.87131	0.0613019	0.999994
DBI	755.891	717.983	793.799	0.144633	0.0768714	1.86999	0.0614848	0.999994
STYX	25.4666	27.0998	23.8335	-0.178271	0.0964444	-1.8699	0.0614978	0.999994
NKD1	0.0273338	0	0.0546677	0.0767885	2.14015	1.86619	0.0620153	0.999994
KRT8	3793.27	3687.19	3899.35	0.0806905	0.0471465	1.86565	0.0620905	0.999994
USP22	97.695	100.965	94.4245	-0.095648	0.0472479	-1.86493	0.0621913	0.999994
FRMPD1	2.82496	2.60301	3.0469	0.167613	0.123935	1.86474	0.0622178	0.999994
TUBA1C	130.468	136.75	124.186	-0.137986	0.0706276	-1.86465	0.0622308	0.999994
SMPDL3B	5.03601	5.61145	4.46056	-0.275918	0.168322	-1.86381	0.0623491	0.999994
AFDN	38.1484	39.7666	36.5302	-0.119337	0.0617548	-1.86188	0.0626195	0.999994
PCDHB14	0.0690555	0.024661	0.11345	0.11989	1.20795	1.86139	0.062689	0.999994
BDKRB2	1.62499	1.97385	1.27614	-0.385739	0.340414	-1.86066	0.062792	0.999994
HOXA3	9.96008	10.6231	9.29709	-0.174755	0.097773	-1.86038	0.0628322	0.999994
SAYSD1	7.9506	8.93434	6.96685	-0.318415	0.18722	-1.85858	0.0630871	0.999994
SBK1	12.3403	13.6567	11.0239	-0.285651	0.161029	-1.85697	0.063316	0.999994
KDM1B	4.23917	3.89942	4.57891	0.187371	0.127592	1.85635	0.063403	0.999994
RBM19	24.909	23.9842	25.8338	0.103035	0.0624183	1.85528	0.0635563	0.999994
ERC2	0.230759	0.140063	0.321456	0.213015	0.657304	1.8551	0.0635818	0.999994
ZNF75D	12.6708	11.9027	13.4389	0.162292	0.0985385	1.85472	0.0636369	0.999994
FOXL1	0.107875	0.197437	0.018314	-0.233767	1.82095	-1.85432	0.0636941	0.999994
TMEM225B	8.26332	7.29171	9.23493	0.30376	0.191256	1.8542	0.063711	0.999994
DNAJC2	35.9832	34.3824	37.5839	0.124964	0.0722683	1.85294	0.0638912	0.999994
EGR3	0.361814	0.531764	0.191864	-0.361975	0.824115	-1.85235	0.0639754	0.999994
CEMIP2	53.5012	55.5682	51.4343	-0.10948	0.057114	-1.85164	0.0640778	0.999994
NTMT1	65.5445	62.4768	68.6123	0.133113	0.0757517	1.85083	0.0641947	0.999994
RTP4	1.19364	0.958601	1.42868	0.310347	0.314173	1.85041	0.0642541	0.999994
ENSBTAT00000031704.4	0.114009	0.0195313	0.208488	0.245297	1.7676	1.85021	0.0642835	0.999994
ULBP21	41.0458	38.7639	43.3276	0.156745	0.0884109	1.84897	0.0644617	0.999994
ANKRA2	13.1102	12.3176	13.9027	0.162236	0.0975631	1.84803	0.0645984	0.999994
MANF	342.922	329.762	356.082	0.110459	0.0622614	1.84688	0.0647644	0.999994
ENSBTAT00000012317.5	1.75985	2.42441	1.09529	-0.708708	0.619666	-1.84604	0.0648861	0.999994
MYH7B	2.34109	2.5272	2.15498	-0.160891	0.120305	-1.84558	0.0649531	0.999994
ENTPD4	48.8425	51.0375	46.6476	-0.127148	0.0662598	-1.84508	0.0650254	0.999994
SALL2	0.154876	0.078681	0.231071	0.190646	0.836385	1.84331	0.0652839	0.999994
RRP12	25.5122	24.6287	26.3957	0.0961855	0.0589396	1.84311	0.0653126	0.999994
ENSBTAT00000055064.2	0.0383352	0	0.0766703	0.106577	2.0515	1.84279	0.0653595	0.999994
ENSBTAT00000039687.1	1.8399	2.87681	0.802987	-1.10448	0.985099	-1.84211	0.0654597	0.999994
CCNB2	16.4273	15.4128	17.4418	0.168155	0.10161	1.84021	0.0657376	0.999994
PDE4DIP	5.97551	5.65069	6.30034	0.134458	0.0938756	1.83973	0.0658074	0.999994
ENSBTAT00000045250.3	3.29217	3.64936	2.93499	-0.240672	0.166915	-1.83921	0.0658836	0.999994
ZEB2	0.659799	0.551087	0.76851	0.189255	0.263685	1.83901	0.0659144	0.999994
CENPM	15.6921	14.5447	16.8396	0.198661	0.119487	1.83885	0.0659376	0.999994
SOD3	376.878	392.374	361.381	-0.118396	0.0598483	-1.83866	0.0659651	0.999994
PROCR	47.8254	45.8537	49.797	0.116579	0.0681577	1.83697	0.0662136	0.999994
PIMREG	22.7532	21.3979	24.1084	0.164804	0.0988981	1.83657	0.0662734	0.999994
ENSBTAT00000012952.1	411.878	381.318	442.439	0.213961	0.106479	1.83653	0.066279	0.999994
VCAN	0.915025	1.06295	0.767104	-0.22332	0.183234	-1.83651	0.0662829	0.999994
SFN	133.872	129.543	138.202	0.0926585	0.0545197	1.83525	0.0664682	0.999994
WDR60	4.87344	5.22239	4.52449	-0.171628	0.10835	-1.83442	0.0665923	0.999994
RCC2	96.1212	100.322	91.9208	-0.12487	0.062501	-1.83359	0.0667154	0.999994
TXNIP	25.731	26.9004	24.5616	-0.126306	0.0680963	-1.83252	0.066874	0.999994
ATF7	8.41052	9.01308	7.80797	-0.185004	0.109472	-1.83119	0.0670727	0.999994
ENSBTAT00000009600.4	1.06984	1.90199	0.237688	-1.2294	1.46426	-1.83073	0.067141	0.999994
ENSBTAT00000061585.2	93.6526	91.0492	96.256	0.0793821	0.0487284	1.82842	0.0674868	0.999994
ATP10A	15.0959	14.4177	15.7741	0.121648	0.0746498	1.82753	0.0676204	0.999994
SERINC1	58.311	61.0247	55.5973	-0.13211	0.0718717	-1.82654	0.0677684	0.999994
GPC4	12.4534	11.7156	13.1912	0.158393	0.0984873	1.82475	0.0680391	0.999994
ZNF821	3.096	2.74259	3.44941	0.249579	0.189045	1.82463	0.068057	0.999994
TMEM237	3.01315	2.72757	3.29872	0.20567	0.154421	1.82414	0.0681308	0.999994
SLC25A41	1.55887	1.85157	1.26618	-0.331491	0.292045	-1.82362	0.0682098	0.999994
EHBP1L1	30.5514	31.6627	29.4401	-0.101673	0.0534262	-1.82348	0.0682304	0.999994
ANXA1	1945.7	1877.48	2013.93	0.101167	0.0581844	1.82309	0.0682904	0.999994
VSTM1	24.6314	26.1249	23.1378	-0.168324	0.0916407	-1.82214	0.0684344	0.999994
ENSBTAT00000028657.2	1.71122	1.92089	1.50154	-0.22359	0.193891	-1.81895	0.0689186	0.999994
ATP13A3	22.2115	23.4332	20.9897	-0.152015	0.0852992	-1.81886	0.0689334	0.999994
PNPLA6	28.5935	30.0158	27.1711	-0.138791	0.0675926	-1.81783	0.0690904	0.999994
PEX3	9.58548	8.81882	10.3521	0.209341	0.130734	1.81654	0.0692876	0.999994
FER1L5	0.537044	0.616611	0.457477	-0.149499	0.228848	-1.81577	0.0694064	0.999994
KCNJ16	6.83893	6.3135	7.36437	0.193694	0.125906	1.81532	0.0694745	0.999994
TUBA1D	0.503958	0.67384	0.334076	-0.327321	0.557001	-1.81528	0.0694805	0.999994
TM6SF2	3.49729	3.07342	3.92116	0.272758	0.199335	1.81477	0.0695598	0.999994
GSDMD	44.9382	42.941	46.9355	0.125529	0.0769308	1.81172	0.0700299	0.999994
MOB3B	9.7342	9.15254	10.3159	0.156506	0.100353	1.81021	0.0702639	0.999994
DUSP15	10.2518	9.21559	11.2881	0.266485	0.16597	1.80986	0.070317	0.999994
SLC51B	0.723309	0.398654	1.04797	0.550152	0.759103	1.8094	0.0703883	0.999994
RCAN1	128.388	124.221	132.555	0.0929613	0.0556738	1.8092	0.0704205	0.999994
TNXB	0.206284	0.173079	0.239489	0.0794457	0.26952	1.80916	0.0704266	0.999994
AKAP12	9.66976	10.1785	9.16103	-0.137678	0.0803443	-1.80746	0.0706901	0.999994
SLC6A14	0.235123	0.310802	0.159444	-0.177017	0.533219	-1.80638	0.0708585	0.999994
ENSBTAT00000015500.4	0.569656	1.13931	0	-1.09715	2.12849	-1.80633	0.0708669	0.999994
FAM3B	3.23059	2.54113	3.92005	0.474463	0.35134	1.80584	0.0709434	0.999994
TENT5C	3.09181	3.5924	2.59122	-0.354772	0.258943	-1.80555	0.0709884	0.999994
ENSBTAT00000063003.1	0.107604	0	0.215208	0.281203	2.06456	1.80436	0.0711745	0.999994
KANK1	11.8796	12.4857	11.2736	-0.135872	0.0785374	-1.80341	0.0713242	0.999994
HAX1	42.8447	40.5658	45.1236	0.150107	0.0892336	1.80284	0.0714131	0.999994
BOLA	63.1596	59.9672	66.3521	0.143688	0.0854469	1.80279	0.0714217	0.999994
CCL17	88.047	81.5624	94.5316	0.210494	0.114353	1.80211	0.0715274	0.999994
C3	0.356518	0.429893	0.283143	-0.156226	0.323314	-1.80194	0.0715555	0.999994
HIST1H2BN	1.5382	1.01822	2.05818	0.599588	0.570781	1.80075	0.071743	0.999994
HMGCS1	384.077	370.036	398.118	0.105256	0.061143	1.80074	0.0717443	0.999994
TMEM187	0.79123	1.00964	0.572825	-0.353576	0.459314	-1.80069	0.0717522	0.999994
FKBPL	10.9348	9.94861	11.921	0.238966	0.144446	1.79971	0.0719068	0.999994
RIN1	18.311	19.2634	17.3585	-0.142428	0.0776441	-1.79895	0.0720265	0.999994
ZNF236	3.05659	3.27106	2.84213	-0.152688	0.109219	-1.79844	0.0721075	0.999994
SH3GL3	31.7712	30.0474	33.4951	0.151916	0.0919	1.79759	0.0722413	0.999994
CYB561A3	17.3124	18.3433	16.2815	-0.162608	0.0900672	-1.79461	0.0727156	0.999994
WNT2	3.57769	3.22161	3.93377	0.224895	0.169903	1.79334	0.0729178	0.999994
PLIN2	23.5956	22.5261	24.665	0.125538	0.0847341	1.79279	0.0730065	0.999994
RPAP3	14.237	13.4728	15.0013	0.144851	0.0891628	1.79155	0.0732056	0.999994
CSRP1	317.55	329.228	305.872	-0.105826	0.0542491	-1.79073	0.0733372	0.999994
ZDHHC9	45.0787	46.9712	43.1862	-0.118572	0.060165	-1.79045	0.0733823	0.999994
USB1	26.0113	27.3343	24.6883	-0.14144	0.0781552	-1.79041	0.0733882	0.999994
TOR4A	87.1303	91.8103	82.4502	-0.153369	0.0828638	-1.78949	0.0735355	0.999994
ZNF48	7.0263	7.53563	6.51696	-0.183347	0.110203	-1.78844	0.0737053	0.999994
PXK	14.2647	13.3835	15.1459	0.166753	0.101308	1.78835	0.0737189	0.999994
INSIG1	62.3879	60.4144	64.3614	0.089862	0.0562925	1.78729	0.0738904	0.999994
LRRC32	2.98579	3.3375	2.63408	-0.255274	0.190306	-1.78714	0.0739141	0.999994
ADAMTS12	3.21664	3.45282	2.98047	-0.161782	0.116843	-1.78706	0.0739282	0.999994
PPP2R3C	8.83407	8.11111	9.55702	0.212503	0.134837	1.78665	0.0739938	0.999994
F2RL1	83.1002	86.4593	79.7411	-0.115309	0.0611748	-1.78633	0.0740459	0.999994
AUP1	95.9343	92.8495	99.0191	0.0918536	0.0558433	1.7851	0.0742447	0.999994
ENSBTAT00000063679.1	1.11279	1.43331	0.792264	-0.441135	0.493744	-1.78507	0.07425	0.999994
UBXN1	86.1168	82.1229	90.1106	0.132373	0.0806809	1.78492	0.0742735	0.999994
KLK12	1.73133	2.19375	1.2689	-0.493255	0.441313	-1.78463	0.0743213	0.999994
ND3	5761.18	6215.57	5306.79	-0.228007	0.133219	-1.78356	0.0744947	0.999994
ATPAF2	26.6611	25.246	28.0763	0.147744	0.0912708	1.78321	0.0745513	0.999994
SEPT3	0.0331818	0.006757	0.0596067	0.0738133	1.81591	1.78237	0.0746896	0.999994
STYK1	3.24459	3.65076	2.83843	-0.276952	0.199965	-1.78217	0.0747222	0.999994
NFE2L3	24.7418	23.7624	25.7212	0.109834	0.0723453	1.78159	0.0748166	0.999994
FYN	1.10191	0.92661	1.27721	0.2412	0.263993	1.78134	0.0748566	0.999994
ENSBTAT00000037486.3	0.408793	0.611717	0.205869	-0.418525	0.891464	-1.78026	0.0750337	0.999994
ENSBTAT00000018484.4	108.072	112.993	103.151	-0.130268	0.0685594	-1.78013	0.0750543	0.999994
SGK1	61.588	59.4122	63.7638	0.100348	0.0610012	1.78012	0.0750559	0.999994
BACE2	153.302	159.049	147.555	-0.107523	0.0559345	-1.77793	0.0754146	0.999994
PSMA4	160.899	154.251	167.548	0.118557	0.0700139	1.77752	0.0754823	0.999994
SLF2	11.2522	11.7544	10.7499	-0.118347	0.0685598	-1.77529	0.0758505	0.999994
NAP1L5	2.43404	2.13825	2.72982	0.249147	0.205503	1.77466	0.0759549	0.999994
ENSBTAT00000008381.3	0.496086	0.89188	0.100292	-0.781934	1.79404	-1.77461	0.0759623	0.999994
TIGD4	0.477889	0.332941	0.622836	0.283905	0.515019	1.77411	0.0760452	0.999994
ANKRD61	1.13483	1.37427	0.895384	-0.324994	0.341861	-1.77364	0.0761222	0.999994
FAM166A	0.0970063	0.0177347	0.176278	0.208868	1.79135	1.77316	0.0762016	0.999994
F10	0.0379817	0	0.0759633	0.105629	2.15594	1.77275	0.0762708	0.999994
RAB11B	76.5567	79.8608	73.2526	-0.122999	0.0650353	-1.77263	0.0762894	0.999994
QPCTL	20.2663	19.3294	21.2032	0.1272	0.080111	1.77263	0.0762896	0.999994
HPCA	0.351988	0.484531	0.219444	-0.283783	0.644097	-1.7725	0.0763112	0.999994
GLT1D1	0.0841662	0.168332	0	-0.224451	2.08643	-1.77167	0.0764492	0.999994
PPP4R2	40.2647	38.4691	42.0604	0.125638	0.0768212	1.77162	0.0764582	0.999994
RBAK	3.63788	3.96809	3.30768	-0.20578	0.143023	-1.77136	0.0765003	0.999994
GPR180	4.18784	3.69487	4.68081	0.275013	0.191911	1.77061	0.0766264	0.999994
HPCAL1	7.80693	7.19332	8.42053	0.201359	0.134564	1.77017	0.0766988	0.999994
LUM	54.7152	52.5117	56.9186	0.114171	0.0698538	1.76955	0.0768025	0.999994
ENSBTAT00000055351.2	0.212673	0.323617	0.101728	-0.264717	0.968781	-1.76857	0.0769658	0.999994
LIF	34.2557	36.062	32.4494	-0.147962	0.0797273	-1.76821	0.0770261	0.999994
RBFOX3	0.0634117	0.02617	0.100653	0.10109	1.30306	1.76814	0.0770369	0.999994
SCAF1	44.3986	46.1028	42.6944	-0.108367	0.0571889	-1.76766	0.077118	0.999994
VWA5A	0.471572	0.360358	0.582786	0.21848	0.397146	1.76756	0.0771341	0.999994
ENSBTAT00000054428.2	1.25061	1.89532	0.605908	-0.850332	0.944755	-1.76706	0.0772182	0.999994
RBM7	18.5891	17.5684	19.6098	0.150484	0.0937274	1.76692	0.0772422	0.999994
DENND2D	7.86639	7.33006	8.40273	0.174752	0.114832	1.76648	0.077316	0.999994
RPL38	3385.94	3216.31	3555.56	0.144629	0.0705092	1.76602	0.0773926	0.999994
NASP	47.3221	45.4286	49.2156	0.11312	0.0684075	1.76569	0.0774471	0.999994
ENSBTAT00000044201.3	0.354341	0.05938	0.649303	0.638636	1.79676	1.7644	0.0776642	0.999994
ATP12A	3.60656	3.90352	3.30959	-0.186267	0.129714	-1.76421	0.077697	0.999994
IGF2BP3	4.59801	4.93273	4.2633	-0.172729	0.114113	-1.7642	0.0776982	0.999994
THAP7	51.977	49.2162	54.7379	0.150506	0.090958	1.76359	0.0778017	0.999994
RIC3	1.8356	1.61186	2.05934	0.228143	0.202879	1.76307	0.0778879	0.999994
SNRNP27	50.8824	48.1135	53.6514	0.154137	0.0908638	1.76236	0.078008	0.999994
VPS39	39.9384	41.4495	38.4273	-0.106554	0.0580953	-1.76106	0.0782275	0.999994
S100A10	2842.78	2748.37	2937.19	0.09583	0.0544106	1.75861	0.0786445	0.999994
PAQR8	90.0324	93.2458	86.8191	-0.101893	0.0550904	-1.75759	0.0788165	0.999994
COIL	8.66136	8.12808	9.19463	0.159426	0.104805	1.75758	0.0788195	0.999994
F3	976.659	943.516	1009.8	0.0978538	0.0591792	1.75732	0.0788635	0.999994
ENSBTAT00000030356.3	16.1774	17.3253	15.0294	-0.193119	0.113661	-1.75729	0.0788675	0.999994
HEXB	48.3973	46.6949	50.0997	0.0994818	0.0612023	1.75711	0.0788985	0.999994
RHBDD1	3.71076	3.36022	4.06131	0.215112	0.15561	1.75684	0.0789451	0.999994
BGLAP	1.10815	1.66431	0.551988	-0.779645	0.920459	-1.75666	0.0789751	0.999994
SYNE3	0.949394	0.807284	1.0915	0.210717	0.252115	1.75613	0.0790654	0.999994
SRPK2	59.4738	61.7959	57.1516	-0.110851	0.060906	-1.75551	0.0791715	0.999994
NOS1AP	5.38014	5.84754	4.91275	-0.211758	0.138648	-1.75445	0.0793528	0.999994
KCNC3	1.03226	1.22567	0.838847	-0.275438	0.311511	-1.75436	0.0793684	0.999994
HOXC10	0.307332	0.139838	0.474825	0.371715	1.0232	1.75303	0.0795965	0.999994
BEND5	0.516962	0.662851	0.371072	-0.278354	0.481611	-1.75288	0.0796223	0.999994
RPL23A	112.528	105.565	119.491	0.177181	0.103825	1.75195	0.0797832	0.999994
SH3D21	56.2546	58.3847	54.1244	-0.107402	0.0583631	-1.75148	0.0798626	0.999994
DNAJC5	78.2371	81.8963	74.578	-0.133342	0.0682264	-1.75136	0.0798831	0.999994
LIX1L	0.82672	0.694682	0.958759	0.208926	0.267154	1.75118	0.0799143	0.999994
HEATR9	0.277191	0.38777	0.166612	-0.250444	0.711458	-1.75015	0.0800928	0.999994
ASNA1	95.3635	91.9425	98.7846	0.102478	0.0641853	1.74997	0.0801232	0.999994
PARM1	3.16262	2.66794	3.6573	0.344523	0.263677	1.74992	0.0801325	0.999994
GLP2R	0.13713	0.213914	0.0603463	-0.195131	1.05751	-1.74926	0.0802459	0.999994
PHF5A	71.4782	68.154	74.8025	0.132433	0.0791401	1.74842	0.0803914	0.999994
APOL3	8.94699	8.19979	9.69418	0.217153	0.143613	1.7475	0.0805505	0.999994
RHPN1	2.07562	1.81922	2.33203	0.241104	0.21383	1.7472	0.0806031	0.999994
IRF2	25.0045	23.5857	26.4233	0.157586	0.0980987	1.74708	0.0806233	0.999994
CHAMP1	10.2107	10.8286	9.59268	-0.159216	0.0964493	-1.74598	0.0808141	0.999994
HOPX	33.7356	31.6474	35.8238	0.173672	0.10465	1.74556	0.0808881	0.999994
ACP7	0.0438247	0.0876493	0	-0.121213	2.07363	-1.74521	0.0809488	0.999994
LDB1	51.2912	53.6147	48.9676	-0.128295	0.0695712	-1.74518	0.0809535	0.999994
PLCG1	20.7254	21.6794	19.7713	-0.126793	0.0708697	-1.74516	0.0809573	0.999994
PRUNE2	1.48814	1.3427	1.63358	0.168853	0.171185	1.74483	0.0810153	0.999994
MCOLN1	27.6849	29.0971	26.2727	-0.142165	0.0797392	-1.74431	0.0811049	0.999994
ENSBTAT00000015901.5	2.63596	2.27789	2.99402	0.285074	0.223551	1.74096	0.0816913	0.999994
MYH4	0.0084635	0	0.016927	0.0242161	2.20417	1.74009	0.0818429	0.999994
C18H19orf33	928.055	886.275	969.834	0.129843	0.0735895	1.7384	0.082141	0.999994
GCNT2	0.0383507	0.00615367	0.0705477	0.0894984	1.88348	1.73818	0.0821795	0.999994
RPS27A	3031.74	2896.39	3167.08	0.128853	0.0713491	1.73581	0.0825966	0.999994
PLEKHM2	59.5953	62.2412	56.9495	-0.126068	0.067814	-1.7351	0.0827233	0.999994
PSMF1	51.7752	49.4704	54.0801	0.126095	0.0780892	1.73366	0.0829783	0.999994
ANAPC7	25.6786	24.2439	27.1134	0.155325	0.0953862	1.73349	0.0830083	0.999994
PASK	4.01396	4.29302	3.7349	-0.160756	0.112125	-1.73284	0.0831242	0.999994
ENSBTAT00000057086.2	0.08568	0	0.17136	0.228185	2.29842	1.73268	0.0831522	0.999994
ENSBTAT00000054682.2	0.634371	0.770862	0.497881	-0.241529	0.364315	-1.73223	0.0832335	0.999994
ATF4	417.831	404.877	430.786	0.0892751	0.055452	1.7318	0.0833092	0.999994
CD3D	2.85636	2.48786	3.22486	0.276559	0.225996	1.73024	0.0835883	0.999994
MYEF2	17.9458	18.9466	16.9449	-0.152574	0.0894357	-1.72934	0.0837481	0.999994
TMEM80	68.3932	72.4998	64.2866	-0.170953	0.0985417	-1.72857	0.0838856	0.999994
PKD2	11.6985	12.2284	11.1686	-0.120483	0.0719867	-1.72818	0.0839557	0.999994
PTPN2	43.3544	41.6428	45.066	0.1114	0.0691792	1.7281	0.0839704	0.999994
PIH1D1	100.457	97.0565	103.858	0.0967559	0.0612522	1.72727	0.08412	0.999994
PLXNB1	51.2295	53.3641	49.0949	-0.117991	0.0643133	-1.72635	0.0842844	0.999994
ARHGEF12	15.6424	16.4837	14.8011	-0.14598	0.0875019	-1.72468	0.0845854	0.999994
BMP1	118.019	122.305	113.734	-0.103939	0.0554997	-1.72342	0.0848118	0.999994
SERPINE1	252.852	260.597	245.106	-0.088066	0.0462395	-1.72315	0.0848616	0.999994
TRMT10A	4.21166	3.90631	4.517	0.169245	0.124944	1.72288	0.0849104	0.999994
EHBP1	10.3618	9.88486	10.8388	0.121195	0.0807212	1.72277	0.0849302	0.999994
HIGD2A	139.444	133.21	145.677	0.12815	0.0785233	1.72114	0.085226	0.999994
ZNF134	1.34186	1.06063	1.62308	0.348175	0.351874	1.7209	0.0852696	0.999994
ENSBTAT00000064478.1	86.9927	90.7065	83.279	-0.121851	0.0693752	-1.71951	0.0855211	0.999994
FNDC3A	14.6837	15.4086	13.9587	-0.133467	0.0800814	-1.71948	0.0855267	0.999994
ADAMTS5	1.08483	1.24393	0.925723	-0.22063	0.243899	-1.71895	0.0856238	0.999994
ARHGEF3	4.13079	3.85856	4.40302	0.153237	0.116096	1.71893	0.0856277	0.999994
EVA1C	0.724228	0.896993	0.551462	-0.290085	0.406306	-1.71856	0.0856938	0.999994
KDM6B	11.4597	12.0578	10.8617	-0.138593	0.0818389	-1.71829	0.0857441	0.999994
FBXW2	33.4332	32.1679	34.6985	0.106077	0.0681547	1.71802	0.0857932	0.999994
RNF169	4.30068	4.72394	3.87742	-0.23089	0.160938	-1.71534	0.0862835	0.999994
ZNF197	2.04718	1.83948	2.25487	0.196973	0.177904	1.71431	0.0864714	0.999994
MTCH1	106.951	111.142	102.761	-0.112057	0.0602333	-1.71199	0.0868978	0.999994
B4GALT4	22.2504	21.1955	23.3053	0.131004	0.0850992	1.71181	0.086932	0.999994
ARL4C	42.9577	39.6974	46.2181	0.214403	0.128765	1.71121	0.0870417	0.999994
TMEM82	1.76498	2.18377	1.3462	-0.440409	0.393266	-1.71084	0.0871112	0.999994
SLC19A2	6.20824	6.76366	5.65282	-0.222771	0.14869	-1.70929	0.0873978	0.999994
CRYBA1	0.254087	0.093396	0.414779	0.37176	1.23981	1.70873	0.0875014	0.999994
TNFSF13B	4.73615	3.61408	5.85822	0.571792	0.404624	1.70792	0.0876513	0.999994
CPSF4	13.8353	13.0416	14.6289	0.154512	0.102764	1.7079	0.0876555	0.999994
NLRC4	0.140656	0.0857797	0.195532	0.138922	0.692817	1.70697	0.0878272	0.999994
MTA2	83.5987	81.362	85.8353	0.0763016	0.0500143	1.70649	0.0879171	0.999994
NGLY1	11.0305	11.6634	10.3977	-0.151926	0.0949193	-1.70479	0.088233	0.999994
OSBPL10	14.3741	15.1878	13.5603	-0.15287	0.0944552	-1.70447	0.0882937	0.999994
SMARCD2	43.168	41.5589	44.7771	0.105167	0.0683026	1.70291	0.0885842	0.999994
MIF	776.068	750.844	801.291	0.0936916	0.0574581	1.7012	0.0889053	0.999994
ENSBTAT00000018503.4	12.5437	13.0573	12.0301	-0.109475	0.0664282	-1.70063	0.0890133	0.999994
PTTG1	23.2278	21.5451	24.9106	0.200727	0.123148	1.70035	0.0890652	0.999994
U2SURP	25.7183	24.7453	26.6913	0.105122	0.0682666	1.69926	0.0892699	0.999994
NNT	15.6325	16.3484	14.9166	-0.124271	0.0749203	-1.69875	0.0893669	0.999994
MRPS30	43.3676	41.5597	45.1756	0.117641	0.0748506	1.69813	0.0894824	0.999994
SFI1	2.77542	3.032	2.51884	-0.196397	0.148605	-1.69809	0.0894908	0.999994
SFXN2	15.7783	15.0526	16.504	0.124875	0.0843521	1.69784	0.0895374	0.999994
CDR2L	202.529	210.258	194.799	-0.10963	0.0605691	-1.69732	0.0896361	0.999994
SGO1	3.2246	2.93949	3.50972	0.195027	0.155132	1.69711	0.0896768	0.999994
AQP5	0.035993	0.071986	0	-0.100286	2.10285	-1.6971	0.0896776	0.999994
ITGA2	82.3611	86.2938	78.4283	-0.136227	0.0790068	-1.69663	0.0897663	0.999994
ARPC3	340.602	329.172	352.031	0.096577	0.059858	1.69657	0.0897785	0.999994
ANAPC10	6.68918	7.41327	5.96509	-0.272525	0.181099	-1.69595	0.0898951	0.999994
FOXO3	11.0315	11.898	10.165	-0.208161	0.130356	-1.69571	0.0899399	0.999994
ENSBTAT00000064659.1	34.564	36.1646	32.9634	-0.129947	0.0735123	-1.69571	0.0899399	0.999994
DSN1	15.0522	14.3186	15.7858	0.131954	0.0860035	1.69564	0.0899538	0.999994
RBMX2	20.0794	18.8301	21.3287	0.171209	0.108874	1.69562	0.0899588	0.999994
RABL3	38.2245	35.842	40.607	0.175474	0.109091	1.69545	0.0899901	0.999994
GYS1	59.5185	61.6451	57.392	-0.101429	0.0566966	-1.6951	0.0900556	0.999994
MAP2K6	5.48193	4.97468	5.98918	0.226263	0.1639	1.69475	0.0901227	0.999994
PUM1	24.2508	25.132	23.3696	-0.100737	0.057975	-1.69467	0.0901389	0.999994
SNPH	6.35156	6.95571	5.7474	-0.23766	0.161635	-1.69412	0.0902432	0.999994
CYP2S1	50.1192	48.0225	52.2159	0.118412	0.0754765	1.69211	0.0906241	0.999994
FAM76A	14.9851	13.8052	16.165	0.213366	0.134511	1.69154	0.0907344	0.999994
ANGPTL3	0.106105	0.0389607	0.173249	0.175369	1.2427	1.69121	0.0907965	0.999994
DYNLL2	132.57	137.583	127.557	-0.108338	0.0601458	-1.69096	0.0908444	0.999994
ENSBTAT00000015554.5	3.45887	3.79668	3.12106	-0.219021	0.162112	-1.69063	0.0909072	0.999994
RNF114	57.2508	55.4211	59.0805	0.0906637	0.0599364	1.69047	0.0909376	0.999994
HIPK2	3.27447	3.53781	3.01113	-0.177989	0.131956	-1.69026	0.0909786	0.999994
TRAF1	2.27069	2.53085	2.01053	-0.229996	0.19336	-1.68988	0.0910514	0.999994
DRG2	44.1299	42.6134	45.6465	0.0969963	0.0635774	1.68936	0.0911502	0.999994
PYGO2	15.0645	15.7809	14.348	-0.128772	0.0763726	-1.6881	0.091393	0.999994
RPL36A	1675.55	1597.08	1754.02	0.135154	0.07432	1.68796	0.091419	0.999994
ANKRD10	95.412	92.6398	98.1842	0.0829889	0.0627588	1.68779	0.091451	0.999994
IFI27L2	122.863	129.789	115.936	-0.161518	0.0951633	-1.68715	0.0915743	0.999994
RHBDL2	55.0189	57.4056	52.6323	-0.123005	0.0702274	-1.68688	0.0916261	0.999994
GMNN	19.3689	17.8808	20.857	0.211173	0.135269	1.68675	0.0916515	0.999994
NPTX1	0.0382288	0.0697023	0.00675533	-0.0874963	1.82439	-1.6862	0.0917577	0.999994
SPEF1	1.81466	2.12735	1.50198	-0.321872	0.291404	-1.68577	0.0918393	0.999994
CHMP4C	67.4905	65.1766	69.8044	0.0975179	0.0621425	1.68554	0.0918842	0.999994
GCAT	10.7663	10.0342	11.4985	0.179774	0.122242	1.68533	0.0919251	0.999994
MGRN1	42.5236	44.2963	40.7508	-0.117592	0.065712	-1.68506	0.0919763	0.999994
PHB2	305.367	296.993	313.741	0.0788866	0.0505961	1.68476	0.0920348	0.999994
AURKA	18.9557	17.944	19.9674	0.146407	0.0949096	1.68418	0.092147	0.999994
CHST2	0.448215	0.536513	0.359916	-0.176142	0.335809	-1.68399	0.0921844	0.999994
MAPK8IP1	41.8755	43.5313	40.2197	-0.111483	0.0634374	-1.68389	0.092202	0.999994
TMEM131L	8.81105	9.22813	8.39396	-0.122736	0.0761065	-1.68183	0.0926025	0.999994
KMO	62.545	65.338	59.7519	-0.126906	0.0737142	-1.6811	0.092743	0.999994
CCSAP	2.18445	1.80411	2.56479	0.346276	0.299095	1.68102	0.0927597	0.999994
RASSF1	46.1035	44.2344	47.9727	0.114556	0.0756915	1.6795	0.093054	0.999994
COL15A1	14.0538	14.6584	13.4491	-0.115951	0.0683844	-1.67936	0.0930821	0.999994
XKR8	2.16839	2.45496	1.88182	-0.261692	0.217385	-1.67901	0.0931505	0.999994
NDUFB2	356.789	370.534	343.044	-0.1109	0.0647996	-1.6789	0.0931717	0.999994
DNAJB14	9.95288	10.6157	9.29009	-0.174816	0.109211	-1.67867	0.0932158	0.999994
GCA	201.118	208.709	193.527	-0.108419	0.0610396	-1.67744	0.0934565	0.999994
RPL3	1121.93	1087.93	1155.93	0.0873989	0.0560393	1.67733	0.093478	0.999994
EXOSC2	18.3648	17.2767	19.453	0.162307	0.105573	1.67666	0.0936091	0.999994
PTRHD1	30.1849	28.2528	32.117	0.178996	0.114122	1.67643	0.0936538	0.999994
NYNRIN	0.116802	0.0831537	0.15045	0.0869604	0.519165	1.67567	0.0938022	0.999994
MROH6	0.620402	0.754405	0.486399	-0.23916	0.365595	-1.6749	0.0939543	0.999994
ADCY7	4.72265	4.99784	4.44747	-0.138857	0.09491	-1.67464	0.0940048	0.999994
SLC27A2	0.036547	0.0654163	0.00767767	-0.0803831	1.8362	-1.67426	0.0940793	0.999994
CMTM3	7.68972	6.78127	8.59816	0.302752	0.211521	1.67357	0.0942144	0.999994
THOC6	25.894	24.5222	27.2658	0.147308	0.097129	1.67339	0.0942499	0.999994
EIF1	279.164	270.852	287.477	0.0856383	0.0553713	1.67279	0.0943691	0.999994
PDE3A	3.84237	4.19877	3.48596	-0.212754	0.158722	-1.67247	0.0944322	0.999994
CEPT1	22.0673	21.0649	23.0698	0.125471	0.0812329	1.6723	0.0944657	0.999994
GBA2	51.5424	53.5429	49.542	-0.10991	0.0617698	-1.67133	0.0946572	0.999994
DERL1	114.877	119.25	110.504	-0.108945	0.0638784	-1.67105	0.0947112	0.999994
KLHL40	3.65821	3.33172	3.98471	0.20257	0.160429	1.66959	0.0950015	0.999994
MMP13	1.66649	1.38611	1.94688	0.304528	0.289766	1.66941	0.0950354	0.999994
ATAD1	51.0817	49.1277	53.0358	0.108306	0.0696549	1.6685	0.095216	0.999994
PICALM	135.34	140.281	130.399	-0.10461	0.060654	-1.66834	0.0952482	0.999994
LTBP3	33.5628	35.2334	31.8921	-0.13958	0.0793237	-1.66777	0.0953623	0.999994
PLPP1	55.0876	57.342	52.8332	-0.11604	0.0663414	-1.66764	0.0953866	0.999994
TTN	0.00164033	0.000763	0.00251767	0.0025273	1.06026	1.66633	0.0956469	0.999994
CCP110	4.44925	4.77997	4.11853	-0.175331	0.12488	-1.66617	0.0956803	0.999994
TSHZ2	0.0171228	0.0342457	0	-0.0485789	2.19404	-1.66575	0.095764	0.999994
ASB5	0.0183092	0.0366183	0	-0.0518848	2.19404	-1.66575	0.095764	0.999994
ENSBTAT00000032906.3	0.0277592	0	0.0555183	0.0779516	2.14142	1.66547	0.0958198	0.999994
ZFP90	5.58504	5.16432	6.00575	0.184597	0.132721	1.66506	0.0959004	0.999994
DCBLD2	486.708	505.267	468.15	-0.109849	0.0627423	-1.66475	0.0959627	0.999994
NHLRC1	7.32121	6.6384	8.00402	0.237299	0.171432	1.66449	0.0960152	0.999994
ENSBTAT00000007964.5	11.9498	10.8538	13.0457	0.244775	0.157624	1.66437	0.0960386	0.999994
LRRC56	0.216849	0.125412	0.308285	0.217224	0.792254	1.66278	0.0963564	0.999994
ENSBTAT00000014687.5	0.382612	0.286959	0.478266	0.19994	0.461946	1.66259	0.0963944	0.999994
SPRY4	22.4984	23.5921	21.4047	-0.134396	0.0808639	-1.66025	0.096864	0.999994
DDX24	61.2363	59.481	62.9915	0.081399	0.0545554	1.65871	0.0971737	0.999994
CLIC4	114.455	118.415	110.495	-0.0989967	0.0567141	-1.65794	0.0973291	0.999994
DNPEP	62.4217	59.9732	64.8702	0.111451	0.0738323	1.65786	0.0973458	0.999994
TMEM150B	0.0465412	0	0.0930823	0.128402	2.14578	1.65761	0.0973963	0.999994
SLC25A46	27.7848	29.3291	26.2404	-0.154955	0.0928499	-1.65461	0.0980035	0.999994
PHACTR2	7.75966	8.33117	7.18815	-0.188521	0.125677	-1.65429	0.0980681	0.999994
GATA4	0.023233	0.0413043	0.00516167	-0.0509642	1.80419	-1.65419	0.0980897	0.999994
SH3RF2	5.56935	6.00773	5.13098	-0.192829	0.130632	-1.65405	0.0981167	0.999994
LSM1	42.6412	40.6604	44.6221	0.131056	0.0844969	1.65376	0.0981753	0.999994
C16H1orf21	0.560526	0.410246	0.710805	0.278728	0.498172	1.65359	0.0982111	0.999994
CUL5	5.50931	5.10449	5.91414	0.179678	0.129258	1.65224	0.0984853	0.999994
CNBD2	0.027495	0	0.05499	0.0772293	2.13723	1.65159	0.098619	0.999994
ZNF593	56.3128	53.5189	59.1066	0.140767	0.0902124	1.65152	0.0986334	0.999994
FOXI2	6.67957	7.44319	5.91595	-0.287861	0.195133	-1.6514	0.0986567	0.999994
PPP1R13B	11.1832	11.7495	10.617	-0.134203	0.0826153	-1.65129	0.0986789	0.999994
RAP1GAP2	19.755	20.932	18.578	-0.163804	0.10282	-1.65115	0.0987081	0.999994
ADH5	58.8166	56.609	61.0243	0.106539	0.0701393	1.65005	0.0989323	0.999994
ENSBTAT00000065944.1	0.235629	0.31355	0.157708	-0.1822	0.600374	-1.64999	0.0989446	0.999994
MLNR	0.0463123	0	0.0926247	0.127798	2.23262	1.64983	0.098977	0.999994
ARL4A	15.3265	14.2222	16.4309	0.195476	0.130577	1.64973	0.0989985	0.999994
ZBTB48	7.87791	7.44079	8.31504	0.142183	0.104169	1.64942	0.0990613	0.999994
SEMA3F	36.0451	37.7606	34.3297	-0.133708	0.077688	-1.64907	0.0991342	0.999994
PRDM10	2.49127	2.74027	2.24227	-0.206141	0.167662	-1.64833	0.0992841	0.999994
EBP	74.2692	71.3665	77.1719	0.111329	0.0705232	1.64807	0.099339	0.999994
ENSBTAT00000064215.1	9.54932	10.7398	8.35884	-0.327008	0.213901	-1.64788	0.0993779	0.999994
SLC2A5	28.098	30.2063	25.9898	-0.209425	0.129977	-1.64781	0.0993921	0.999994
ENSBTAT00000063044.1	591.127	608.446	573.808	-0.084419	0.0511674	-1.6478	0.0993935	0.999994
GOLPH3	65.1266	67.2568	62.9965	-0.0929791	0.0528667	-1.6472	0.099516	0.999994
CSTB	1382.71	1443.22	1322.21	-0.126249	0.0724584	-1.64688	0.0995833	0.999994
CEBPG	30.132	28.4685	31.7954	0.154318	0.100623	1.64638	0.0996857	0.999994
DYRK1B	25.9569	27.0936	24.8203	-0.121732	0.0707898	-1.6448	0.100012	0.999994
RIMS1	0.00951383	0	0.0190277	0.0271932	2.15317	1.64392	0.100194	0.999994
FABP3	136.227	131.023	141.431	0.109474	0.0678029	1.64374	0.10023	0.999994
RYR2	0.0137162	0.020445	0.00698733	-0.0191529	0.96867	-1.64344	0.100293	0.999994
LAX1	0.769567	0.926727	0.612407	-0.256937	0.351436	-1.64339	0.100302	0.999994
ENSBTAT00000013618.5	5.61544	6.29818	4.9327	-0.298847	0.212666	-1.64285	0.100414	0.999994
MATN2	0.168208	0.221575	0.11484	-0.131906	0.559821	-1.64261	0.100464	0.999994
SYNCRIP	217.521	224.731	210.312	-0.0952321	0.0540072	-1.64114	0.100768	0.999994
C17H4orf46	4.27935	4.68092	3.87777	-0.219901	0.165071	-1.64086	0.100826	0.999994
CX3CL1	0.304304	0.434618	0.17399	-0.289247	0.813445	-1.64076	0.100847	0.999994
G3BP2	46.3158	48.1169	44.5148	-0.109884	0.0655014	-1.64042	0.100917	0.999994
MFSD2A	98.0013	94.9621	101.041	0.0886067	0.0587017	1.64029	0.100945	0.999994
MT2A	62.4266	57.4703	67.3828	0.22593	0.13423	1.63918	0.101175	0.999994
RNF115	20.9302	19.818	22.0424	0.146462	0.0995113	1.63873	0.10127	0.999994
ARF5	27.1772	25.7654	28.589	0.14469	0.0947789	1.63789	0.101445	0.999994
SND1	165.718	170.447	160.988	-0.0818815	0.0456119	-1.63721	0.101587	0.999994
TRIM14	4.16721	3.65159	4.68284	0.288886	0.222729	1.63714	0.101602	0.999994
ZNF774	6.61938	7.15144	6.08733	-0.201813	0.141077	-1.63366	0.10233	0.999994
BPNT1	57.6119	55.4216	59.8022	0.107874	0.0707171	1.63366	0.102331	0.999994
MICU1	30.6594	29.5731	31.7457	0.0990427	0.0672	1.63362	0.102339	0.999994
CCL20	1.27677	2.03644	0.517087	-1.00108	1.18752	-1.63241	0.102594	0.999994
GDF11	16.9877	18.1249	15.8505	-0.182658	0.113755	-1.63217	0.102643	0.999994
TMEM60	22.2097	23.796	20.6235	-0.19751	0.123255	-1.63177	0.102728	0.999994
RGSL1	0.0213998	0.00490867	0.037891	0.0465906	1.83828	1.6309	0.102911	0.999994
PEX11A	6.45237	6.07446	6.83029	0.146447	0.108503	1.62923	0.103265	0.999994
ERBB2	42.7174	41.2681	44.1667	0.0956902	0.0651692	1.62874	0.103368	0.999994
ENSBTAT00000066127.1	0.185947	0	0.371893	0.456168	2.17865	1.62825	0.103473	0.999994
CDH17	1260.15	1294.75	1225.54	-0.0791929	0.0441802	-1.6279	0.103546	0.999994
CLIP4	0.246889	0.169627	0.324151	0.179019	0.572983	1.62772	0.103584	0.999994
LRBA	11.3166	11.8374	10.7958	-0.12208	0.0784872	-1.62762	0.103606	0.999994
MAP4K4	159.857	164.322	155.392	-0.080118	0.0450541	-1.62736	0.103661	0.999994
MRPS18B	50.5947	48.5388	52.6507	0.115038	0.0757395	1.62689	0.103761	0.999994
ABHD17B	9.2688	8.76303	9.77457	0.142228	0.100149	1.62664	0.103813	0.999994
TMPRSS6	0.243343	0.320801	0.165885	-0.179988	0.58672	-1.62558	0.104039	0.999994
CCDC178	0.0243102	0.0486203	0	-0.0684924	2.16	-1.62557	0.104041	0.999994
SORBS1	1.23558	1.43772	1.03344	-0.261611	0.29134	-1.62534	0.104091	0.999994
ME3	11.2194	10.5788	11.8599	0.15139	0.107273	1.62531	0.104096	0.999994
TTL	57.1087	59.4848	54.7325	-0.118053	0.0703467	-1.62404	0.104367	0.999994
HID1	78.7108	81.5993	75.8222	-0.104607	0.0589934	-1.62386	0.104406	0.999994
C15H11orf71	8.32806	9.2488	7.40731	-0.285738	0.192718	-1.62373	0.104434	0.999994
GTF2A1L	0.177051	0.08798	0.266122	0.218764	1.00844	1.62364	0.104453	0.999994
RPS15	3260.68	3164.82	3356.55	0.0848282	0.053604	1.62316	0.104555	0.999994
CELF3	0.018845	0.03769	0	-0.0533755	2.21894	-1.62209	0.104785	0.999994
DVL2	3.27462	2.97355	3.57568	0.203558	0.173728	1.62208	0.104786	0.999994
SATB2	0.382451	0.281682	0.483219	0.210694	0.481348	1.62191	0.104824	0.999994
FAM155A	0.237293	0.342986	0.1316	-0.247079	0.830385	-1.62089	0.10504	0.999994
KNOP1	16.2411	15.4372	17.045	0.134637	0.09241	1.6208	0.105061	0.999994
ENSBTAT00000027211.5	15.3922	14.5091	16.2752	0.155587	0.10441	1.62067	0.105088	0.999994
COTL1	6.32045	6.85354	5.78737	-0.21049	0.142832	-1.62032	0.105164	0.999994
TERT	0.0203155	0.036787	0.003844	-0.0465844	1.82644	-1.61987	0.105261	0.999994
VPS26B	31.6263	33.019	30.2335	-0.123248	0.0721657	-1.61966	0.105304	0.999994
PHYH	23.4075	22.3097	24.5052	0.129859	0.0885343	1.61933	0.105377	0.999994
NOV	49.294	47.8453	50.7427	0.0831365	0.0569702	1.61901	0.105444	0.999994
PAX6	8.22473	8.83951	7.60994	-0.192583	0.12997	-1.6178	0.105706	0.999994
DCDC2	1.07578	0.87915	1.27241	0.274145	0.338556	1.61766	0.105736	0.999994
NEURL1	0.318843	0.407083	0.230603	-0.193342	0.515504	-1.61611	0.10607	0.999994
FIGN	1.20828	1.38515	1.03141	-0.231601	0.258285	-1.61584	0.106128	0.999994
EPAS1	4.30517	4.07004	4.5403	0.127967	0.103763	1.61535	0.106235	0.999994
ENSBTAT00000064166.1	0.567177	0.353945	0.78041	0.395041	0.705661	1.61515	0.106279	0.999994
UBE2R2	58.5491	61.2104	55.8877	-0.129039	0.0793981	-1.615	0.10631	0.999994
FAM173A	111.415	116.911	105.919	-0.141176	0.0823655	-1.61489	0.106334	0.999994
OTUD5	75.347	78.1995	72.4946	-0.107853	0.0623137	-1.61488	0.106337	0.999994
DES	38.7197	37.1494	40.29	0.11413	0.0788216	1.61454	0.106411	0.999994
ENSBTAT00000063517.1	2.55753	3.06421	2.05084	-0.413768	0.351265	-1.6145	0.10642	0.999994
PPM1K	2.8392	3.05701	2.62138	-0.163875	0.131733	-1.61429	0.106463	0.999994
NUF2	8.53936	7.90317	9.17554	0.192714	0.135807	1.61406	0.106515	0.999994
BGN	50.6883	49.0208	52.3559	0.0931197	0.0645661	1.61393	0.106542	0.999994
NIM1K	0.0376037	0	0.0752073	0.104615	2.17018	1.61387	0.106556	0.999994
IFT52	6.374	5.84717	6.90083	0.206496	0.152338	1.61325	0.106691	0.999994
CDC25B	14.0665	13.4677	14.6653	0.11474	0.0808777	1.61117	0.107142	0.999994
COL4A4	3.23739	3.46171	3.01307	-0.152889	0.117779	-1.61106	0.107167	0.999994
C15H11orf1	0.573793	0.880397	0.267189	-0.569405	1.04556	-1.61092	0.107197	0.999994
LOXL4	29.594	30.821	28.367	-0.115783	0.0688293	-1.61087	0.107209	0.999994
MLLT6	5.15916	5.51476	4.80356	-0.166775	0.116441	-1.61056	0.107276	0.999994
CELF5	0.0771657	0.132525	0.021806	-0.148422	1.57746	-1.61041	0.107309	0.999994
ABL1	14.2547	13.6623	14.8472	0.11212	0.0796169	1.6083	0.107769	0.999994
FOXN1	0.0890895	0.0395007	0.138678	0.13147	1.1567	1.60818	0.107795	0.999994
POLG2	5.18607	4.73834	5.6338	0.209204	0.159971	1.6075	0.107945	0.999994
ARHGEF40	49.2534	51.0876	47.4192	-0.105362	0.053183	-1.60731	0.107987	0.999994
ACTR2	299.764	308.648	290.881	-0.085252	0.0489645	-1.60722	0.108005	0.999994
GPR85	0.0211962	0	0.0423923	0.0598984	2.175	1.60569	0.108343	0.999994
TMEM37	295.644	288.178	303.111	0.0726419	0.0496243	1.6055	0.108384	0.999994
ZMYM4	2.29909	2.48199	2.11618	-0.160135	0.143527	-1.60528	0.108432	0.999994
ZNF576	14.5367	15.7415	13.3319	-0.224199	0.145841	-1.60517	0.108456	0.999994
NDUFAF2	9.697	8.41277	10.9812	0.348086	0.236011	1.60457	0.108588	0.999994
SARS	159.27	154.87	163.671	0.0792432	0.0547082	1.60423	0.108663	0.999994
CCDC183	1.72657	2.01207	1.44108	-0.303239	0.274848	-1.60406	0.108701	0.999994
KLHL13	0.242723	0.175772	0.309675	0.1556	0.49883	1.60375	0.10877	0.999994
CFAP221	0.0884347	0.0447703	0.132099	0.115814	0.967311	1.60373	0.108774	0.999994
KLHL26	2.34282	2.64072	2.04492	-0.257818	0.221258	-1.60328	0.108872	0.999994
FDX2	34.7509	36.7733	32.7286	-0.163395	0.101167	-1.60282	0.108975	0.999994
CNPPD1	45.8411	47.5865	44.0956	-0.107567	0.0631394	-1.60249	0.109047	0.999994
FURIN	120.093	124.335	115.85	-0.101131	0.0588707	-1.60226	0.109098	0.999994
SLC11A2	7.97766	8.38411	7.57121	-0.13072	0.0879889	-1.60222	0.109108	0.999994
AJAP1	0.33684	0.458232	0.215448	-0.262733	0.673828	-1.60186	0.109186	0.999994
PSMA5	183.2	177.45	188.95	0.0900946	0.0598257	1.60151	0.109263	0.999994
DDX54	53.3028	51.8612	54.7443	0.0766142	0.0538721	1.60083	0.109413	0.999994
FBXO7	10.9148	10.445	11.3847	0.113847	0.0822296	1.60067	0.109449	0.999994
WDR1	319.746	328.118	311.374	-0.0753305	0.0423152	-1.60032	0.109527	0.999994
KHNYN	22.7968	23.7804	21.8132	-0.119327	0.0711603	-1.60025	0.109544	0.999994
FGFBP1	24.2883	22.9639	25.6126	0.151251	0.10059	1.59888	0.109847	0.999994
SERPINE3	0.625574	0.470546	0.780603	0.276014	0.464716	1.59789	0.110068	0.999994
SRPK1	37.3755	38.8522	35.8987	-0.111087	0.0686499	-1.59776	0.110096	0.999994
PHOX2B	1.51979	1.84781	1.19178	-0.377752	0.385861	-1.59737	0.110184	0.999994
MGAT5B	39.1755	41.6791	36.6719	-0.180043	0.0693572	-1.59654	0.110367	0.999994
WDFY3	4.1555	4.39164	3.91936	-0.132255	0.100956	-1.59634	0.110413	0.999994
NECAB2	4.76022	5.25743	4.263	-0.249685	0.183063	-1.59552	0.110596	0.999994
SOAT2	0.0923647	0.139777	0.044952	-0.125315	1.03204	-1.59479	0.11076	0.999994
FNDC4	20.8594	19.6632	22.0556	0.158056	0.106098	1.59416	0.1109	0.999994
ALG8	9.04565	8.48623	9.60506	0.160846	0.116954	1.59367	0.111009	0.999994
CDCA4	19.6087	17.784	21.4334	0.256146	0.172077	1.59328	0.111097	0.999994
FAM184B	0.284359	0.351232	0.217487	-0.150368	0.43719	-1.59281	0.111203	0.999994
FOSL2	29.2721	30.606	27.9382	-0.12722	0.077613	-1.59278	0.11121	0.999994
PIP5KL1	0.351686	0.222085	0.481287	0.277506	0.710657	1.59264	0.111241	0.999994
MCMDC2	0.094774	0.143524	0.046024	-0.128571	1.03228	-1.59232	0.111314	0.999994
MPP6	1.98485	2.26644	1.70326	-0.273022	0.257215	-1.59192	0.111403	0.999994
FGF18	14.4969	15.6946	13.2992	-0.22345	0.14277	-1.59186	0.111417	0.999994
ENSBTAT00000002839.4	4.84238	4.37545	5.30931	0.231097	0.179741	1.5918	0.111429	0.999994
TRIM35	20.0166	18.9628	21.0703	0.144794	0.100433	1.59163	0.111468	0.999994
MTPN	130.301	134.754	125.848	-0.0978866	0.0585826	-1.59149	0.1115	0.999994
ENSBTAT00000017333.5	0.0470388	0	0.0940777	0.129715	2.3881	1.59112	0.111583	0.999994
RPS17	3166.88	3048.95	3284.81	0.107464	0.0681281	1.58955	0.111937	0.999994
C19H17orf50	0.10822	0	0.216439	0.282664	2.26796	1.58953	0.111942	0.999994
CITED2	26.3737	27.5628	25.1846	-0.125421	0.0761415	-1.58946	0.111957	0.999994
MTHFD1	34.8423	33.6938	35.9907	0.0924833	0.06372	1.5893	0.111992	0.999994
CLDN7	429.468	419.05	439.887	0.069849	0.0486103	1.58926	0.112002	0.999994
ANXA13	0.459745	0.60331	0.316179	-0.284698	0.603623	-1.58901	0.112057	0.999994
TTC19	33.501	32.3686	34.6333	0.0947348	0.0658281	1.58852	0.112169	0.999994
RHCG	0.031622	0	0.063244	0.0884727	2.38844	1.58665	0.112591	0.999994
ENSBTAT00000010544.5	6.51015	5.59863	7.42168	0.351941	0.26241	1.58639	0.112651	0.999994
NMNAT1	15.3833	14.2882	16.4784	0.193158	0.132982	1.58615	0.112706	0.999994
OGFR	50.8592	48.9901	52.7284	0.104042	0.0725749	1.58589	0.112764	0.999994
ADCY9	1.18885	1.06196	1.31573	0.167453	0.200945	1.58495	0.112977	0.999994
POLR2H	22.7022	21.7552	23.6493	0.115354	0.0808246	1.58448	0.113084	0.999994
TNNT3	0.1065	0.02228	0.19072	0.220043	1.88351	1.58443	0.113097	0.999994
ECHDC2	22.7196	23.9034	21.5357	-0.144132	0.0908274	-1.58436	0.113112	0.999994
ZNF513	7.43661	7.96715	6.90607	-0.181688	0.12192	-1.58435	0.113114	0.999994
ERAP1	10.0496	9.5369	10.5624	0.133987	0.095744	1.58388	0.11322	0.999994
MFNG	0.0694115	0.0286617	0.110161	0.110001	1.24165	1.58365	0.113273	0.999994
RNPS1	116.26	113.302	119.219	0.0728185	0.0513035	1.58342	0.113326	0.999994
SF1	83.4909	86.001	80.9809	-0.0857447	0.0499018	-1.58335	0.113341	0.999994
ENSBTAT00000019305.4	0.0410933	0.0666193	0.0155673	-0.0707595	1.34821	-1.58327	0.11336	0.999994
THAP5	11.3811	10.7268	12.0354	0.152622	0.112086	1.58092	0.113896	0.999994
N4BP2L2	12.2816	11.6355	12.9277	0.140482	0.0997437	1.58069	0.113949	0.999994
SLC16A5	34.1058	35.5158	32.6958	-0.115955	0.0712936	-1.58014	0.114075	0.999994
CDCA7	18.9419	18.1405	19.7434	0.116024	0.081768	1.57714	0.114764	0.999994
ENSBTAT00000036189.4	2.07193	1.80756	2.33631	0.24894	0.235319	1.57709	0.114775	0.999994
SMDT1	197.598	190.003	205.193	0.110405	0.0744062	1.57659	0.114891	0.999994
RACGAP1	25.2599	24.1862	26.3335	0.118038	0.0805477	1.57547	0.115148	0.999994
CABP7	2.27655	2.90236	1.65073	-0.557957	0.505872	-1.57511	0.115232	0.999994
SNAPC5	3.58811	3.20183	3.97439	0.243501	0.205151	1.57483	0.115296	0.999994
MAL2	200.397	207.454	193.339	-0.101156	0.0598182	-1.5747	0.115326	0.999994
ENSBTAT00000052622.2	0.414311	0.828621	0	-0.870756	2.25623	-1.57407	0.115471	0.999994
GNG5	264.134	273.48	254.789	-0.101749	0.0641341	-1.57345	0.115615	0.999994
DICER1	8.49315	8.84681	8.1395	-0.10754	0.0716017	-1.57103	0.116175	0.999994
CYTIP	2.23903	1.99278	2.48529	0.219794	0.204399	1.56985	0.11645	0.999994
DDX3X	138.693	143.113	134.272	-0.0913337	0.0550608	-1.56893	0.116665	0.999994
MRPS6	76.1983	72.6661	79.7305	0.132113	0.0887283	1.56869	0.116721	0.999994
PCNX1	3.8334	4.0499	3.6169	-0.129329	0.101401	-1.56864	0.116731	0.999994
ENSBTAT00000031134.4	0.038766	0.00880367	0.0687283	0.0832497	1.95794	1.56836	0.116798	0.999994
THEM4	11.066	10.3213	11.8108	0.178321	0.127298	1.56834	0.116801	0.999994
NEFH	2.28276	2.08533	2.4802	0.173744	0.16567	1.56777	0.116934	0.999994
EIF1AX	237.171	228.412	245.931	0.106167	0.0695507	1.56757	0.116982	0.999994
UBE4A	21.5341	22.5052	20.563	-0.124422	0.0799713	-1.5675	0.116998	0.999994
PTPN1	53.3632	55.2934	51.4329	-0.102494	0.0615161	-1.56746	0.117007	0.999994
POT1	1.75142	1.55129	1.95154	0.210239	0.218782	1.56602	0.117345	0.999994
RALGAPA2	0.703472	0.791963	0.61498	-0.150024	0.229375	-1.56513	0.117552	0.999994
ENSBTAT00000064657.1	0.404743	0.517335	0.292152	-0.231764	0.526321	-1.56491	0.117603	0.999994
RPS26	410.3	424.434	396.166	-0.0991909	0.0587757	-1.56453	0.117694	0.999994
MBD6	8.34301	8.78338	7.90265	-0.136098	0.0915535	-1.56439	0.117727	0.999994
MRPS18C	58.8215	62.5267	55.1163	-0.178942	0.120126	-1.56436	0.117733	0.999994
TM4SF1	1314.77	1274.51	1355.02	0.0882969	0.0594263	1.56414	0.117784	0.999994
SORD	1.63969	1.36229	1.91709	0.304347	0.328217	1.56405	0.117806	0.999994
CCDC38	0.503582	0.641955	0.36521	-0.266291	0.494492	-1.56402	0.117813	0.999994
TSGA10	0.714542	0.833372	0.595711	-0.200301	0.303659	-1.56395	0.11783	0.999994
PTPDC1	2.94859	3.21977	2.67741	-0.198473	0.165466	-1.56386	0.117852	0.999994
GRID2IP	0.0327188	0.0113653	0.0540723	0.0596696	1.41504	1.56384	0.117855	0.999994
RPS15A	2250.6	2175.32	2325.88	0.0965061	0.0587519	1.56371	0.117885	0.999994
RABAC1	538.858	522.117	555.598	0.0895012	0.0624924	1.56338	0.117964	0.999994
PDE6G	0.541711	0.759737	0.323685	-0.4108	0.793416	-1.56334	0.117973	0.999994
CALM	125.005	131.414	118.597	-0.146875	0.0885865	-1.56282	0.118094	0.999994
SLC26A3	0.186777	0.243766	0.129787	-0.138664	0.583502	-1.5624	0.118193	0.999994
SF3B4	81.0136	83.9675	78.0598	-0.103967	0.0615541	-1.56201	0.118287	0.999994
DNAJA1	274.313	265.448	283.177	0.092934	0.0637102	1.56192	0.118307	0.999994
TNFAIP8	15.3462	14.4954	16.1971	0.150328	0.105851	1.56162	0.118378	0.999994
TTYH3	34.4877	36.2109	32.7646	-0.140215	0.0882034	-1.56124	0.118467	0.999994
CHMP5	109.769	105.944	113.595	0.0996902	0.0682375	1.56102	0.118519	0.999994
TBCA	141.385	148.064	134.706	-0.135447	0.0850312	-1.5608	0.11857	0.999994
TMEM236	2.32173	2.71204	1.93141	-0.340619	0.318783	-1.56077	0.118578	0.999994
CDH26	19.1194	19.9757	18.2631	-0.122881	0.0779733	-1.55988	0.118789	0.999994
CA1	0.0575072	0.0100653	0.104949	0.129531	1.95776	1.55981	0.118805	0.999994
PRELID3A	5.59151	6.59163	4.59139	-0.441203	0.328755	-1.55962	0.118851	0.999994
VSIG8	5.15789	4.68569	5.63009	0.221694	0.179674	1.55941	0.1189	0.999994
ROPN1L	2.95459	2.5521	3.35707	0.294687	0.256071	1.55941	0.118901	0.999994
MECOM	14.9091	15.5887	14.2294	-0.123341	0.0816495	-1.55817	0.119194	0.999994
FAM71D	0.05012	0.011382	0.088858	0.106488	1.96205	1.55792	0.119252	0.999994
TNFAIP6	1.27691	0.968403	1.58541	0.393369	0.457376	1.55689	0.119498	0.999994
MSANTD3	0.161069	0.056056	0.266082	0.261685	1.42165	1.55632	0.119633	0.999994
IVD	35.6142	34.5693	36.6592	0.0823698	0.0602105	1.55629	0.119639	0.999994
CD22	5.48634	5.84774	5.12494	-0.160931	0.118989	-1.55456	0.120052	0.999994
HECW2	0.0385517	0.0597933	0.01731	-0.0590236	1.09612	-1.5545	0.120064	0.999994
TMEM86A	65.6285	62.6744	68.5825	0.128011	0.0882636	1.55441	0.120087	0.999994
NDNF	1.11712	0.912574	1.32166	0.279643	0.349804	1.55396	0.120194	0.999994
ZNF688	4.18442	3.71925	4.64958	0.259584	0.210418	1.55357	0.120286	0.999994
CHRM5	0.031717	0.063434	0	-0.0887305	2.26173	-1.55289	0.12045	0.999994
NUDT8	15.1462	16.3636	13.9288	-0.217974	0.143862	-1.55236	0.120575	0.999994
CAMK2N1	0.0832393	0.0295653	0.136913	0.143087	1.41387	1.551	0.120903	0.999994
ENSBTAT00000003953.5	45.7418	44.2866	47.1969	0.0898582	0.066102	1.55057	0.121004	0.999994
SNTB1	0.364371	0.484041	0.244701	-0.253732	0.61703	-1.55051	0.121018	0.999994
SAP30L	23.1603	21.599	24.7217	0.186727	0.130953	1.55022	0.121089	0.999994
PPP6C	25.217	26.4613	23.9727	-0.137048	0.088623	-1.54954	0.121253	0.999994
ASGR1	2.03848	1.71834	2.35862	0.305143	0.299641	1.54929	0.121313	0.999994
ENSBTAT00000039964.4	0.0111318	0.0222637	0	-0.0317674	2.18508	-1.5482	0.121574	0.999994
LMO4	114.794	111.264	118.325	0.0879969	0.0621913	1.54799	0.121626	0.999994
TFAP2A	17.3585	18.0938	16.6231	-0.115636	0.074281	-1.54799	0.121626	0.999994
DPYSL2	55.6779	57.4067	53.9492	-0.0880346	0.0534158	-1.54796	0.121632	0.999994
MKRN1	41.0998	42.7408	39.4587	-0.112532	0.0699643	-1.54755	0.12173	0.999994
SLC5A9	0.495815	0.612994	0.378636	-0.226499	0.441492	-1.54755	0.121731	0.999994
ARHGEF2	34.3643	35.5285	33.2001	-0.0950233	0.0574043	-1.54689	0.12189	0.999994
BARX2	0.0642517	0.128503	0	-0.174411	2.18596	-1.54632	0.122028	0.999994
RNF222	0.0964897	0.192979	0	-0.254569	2.18596	-1.54632	0.122028	0.999994
SEMA4B	40.9962	42.6149	39.3775	-0.111268	0.0685261	-1.54614	0.122072	0.999994
PCP2	1.08837	1.55537	0.621358	-0.65633	0.840401	-1.54562	0.122197	0.999994
TUBA4A	131.895	128.405	135.384	0.0757846	0.0536028	1.5452	0.122298	0.999994
DDHD1	10.9564	11.505	10.4077	-0.132495	0.08758	-1.5451	0.122323	0.999994
ACTB	4934.19	5072.48	4795.89	-0.0808783	0.0474422	-1.54466	0.122428	0.999994
CACNA1D	0.0130693	0.00373333	0.0224053	0.0265912	1.65224	1.54454	0.122457	0.999994
SNX6	72.5353	70.164	74.9066	0.0930777	0.0779154	1.54414	0.122555	0.999994
RND1	4.63581	4.23028	5.04133	0.207977	0.169925	1.54336	0.122743	0.999994
FBXO39	0.0300785	0	0.060157	0.0842779	2.31711	1.54327	0.122766	0.999994
CHSY1	37.3928	36.072	38.7136	0.0993031	0.0695645	1.54299	0.122833	0.999994
ENSBTAT00000053940.2	0.679011	0.888956	0.469066	-0.36269	0.586698	-1.54293	0.122848	0.999994
ZDHHC15	3.83748	4.33349	3.34147	-0.296896	0.248206	-1.54292	0.122851	0.999994
GPR153	0.477017	0.5925	0.361534	-0.226061	0.464698	-1.5427	0.122905	0.999994
TAP	1.3046	1.909	0.700198	-0.77482	0.946032	-1.54195	0.123087	0.999994
GPR45	0.174412	0.271362	0.0774623	-0.238738	1.14782	-1.54134	0.123234	0.999994
GNB5	5.05399	5.44978	4.6582	-0.188907	0.14309	-1.53902	0.123799	0.999994
EXT1	87.4654	85.1235	89.8072	0.0764003	0.0541102	1.53854	0.123918	0.999994
DUSP23	21.4148	19.9089	22.9206	0.194132	0.135293	1.53785	0.124086	0.999994
HSPA9	284.167	276.213	292.12	0.0804981	0.0564465	1.53733	0.124213	0.999994
PCGF3	60.1852	62.6112	57.7592	-0.114466	0.0720861	-1.53664	0.124382	0.999994
ALKBH2	8.50748	8.00044	9.01453	0.154027	0.114929	1.53642	0.124436	0.999994
LPGAT1	17.7301	18.6576	16.8025	-0.143005	0.0961764	-1.53579	0.124589	0.999994
EGFLAM	0.192762	0.25129	0.134233	-0.141698	0.589408	-1.53526	0.12472	0.999994
FUCA1	66.7243	64.8201	68.6286	0.0811511	0.0574784	1.53525	0.124721	0.999994
CAPN14	0.170246	0.236758	0.103735	-0.164169	0.782779	-1.53512	0.124753	0.999994
HCST	1.22605	0.237921	2.21417	1.37653	1.90441	1.53512	0.124754	0.999994
FBRSL1	23.3275	24.1749	22.4802	-0.100541	0.094731	-1.53432	0.124952	0.999994
NSG1	40.8304	43.8297	37.8312	-0.207236	0.132916	-1.53306	0.125261	0.999994
ENSBTAT00000047574.3	2.71231	3.09173	2.33289	-0.295937	0.267602	-1.53161	0.125618	0.999994
USP43	32.7985	33.9737	31.6233	-0.100366	0.0623336	-1.53055	0.12588	0.999994
FAM91A1	28.9646	30.1305	27.7988	-0.112322	0.0731191	-1.53039	0.12592	0.999994
PLEKHG5	26.5833	27.6262	25.5403	-0.109151	0.0678227	-1.52989	0.126043	0.999994
ENSBTAT00000026218.2	7.33666	7.91637	6.75694	-0.200968	0.143902	-1.52988	0.126047	0.999994
NCALD	1.2809	1.08457	1.47723	0.24898	0.290527	1.52903	0.126256	0.999994
SLBP2	0.230376	0.125612	0.33514	0.246281	0.94232	1.52895	0.126277	0.999994
ABLIM1	7.87838	8.37649	7.38027	-0.162051	0.116394	-1.52864	0.126353	0.999994
ZNF169	0.15606	0.22634	0.085781	-0.175625	0.939278	-1.52851	0.126387	0.999994
TPD52L1	102.056	98.7229	105.39	0.0933609	0.0678879	1.52847	0.126397	0.999994
NMUR2	6.73083	6.2521	7.20956	0.178905	0.135979	1.52839	0.126415	0.999994
ABHD10	10.5246	9.71076	11.3385	0.204108	0.14533	1.52831	0.126435	0.999994
GGT1	1.35349	1.15308	1.55391	0.246309	0.285584	1.52785	0.12655	0.999994
GYPC	1.70953	1.36845	2.05062	0.365161	0.395445	1.52718	0.126715	0.999994
ADAM12	2.24093	2.43953	2.04234	-0.17703	0.16293	-1.52706	0.126746	0.999994
ENSBTAT00000064987.1	4026.65	4331.02	3722.28	-0.218465	0.146374	-1.52592	0.127029	0.999994
CAD	12.4099	12.8417	11.9781	-0.0929422	0.0605839	-1.52441	0.127406	0.999994
COL6A2	165.873	162.216	169.53	0.063246	0.0687355	1.52426	0.127445	0.999994
POMC	18.2627	17.175	19.3503	0.163095	0.119875	1.52415	0.127471	0.999994
ENSBTAT00000019812.4	0.201158	0.113591	0.288726	0.210725	0.913842	1.52381	0.127556	0.999994
MORF4L2	179.638	174.866	184.41	0.0762371	0.0544857	1.52374	0.127573	0.999994
SH2D1A	1.53259	1.19644	1.86873	0.385246	0.420261	1.52372	0.12758	0.999994
RPL4	1562.24	1523.23	1601.26	0.0720247	0.0513639	1.5234	0.127659	0.999994
PROS1	2.3645	2.59767	2.13134	-0.200286	0.181731	-1.52286	0.127795	0.999994
DGAT2	1.12356	0.970693	1.27643	0.208072	0.264934	1.52277	0.127816	0.999994
ADD2	4.7118	4.99747	4.42612	-0.144434	0.110364	-1.52216	0.127968	0.999994
SPECC1L	26.2677	25.5091	27.0264	0.0802988	0.0598392	1.52064	0.12835	0.999994
LMTK2	24.0656	24.9628	23.1683	-0.103334	0.0668361	-1.52029	0.128437	0.999994
USF1	34.2117	32.9411	35.4823	0.104166	0.0749107	1.52027	0.128443	0.999994
ENSBTAT00000031821.2	741.2	784.948	697.452	-0.170274	0.111806	-1.52025	0.128448	0.999994
SOCS7	3.83127	4.19521	3.46733	-0.217769	0.176888	-1.51935	0.128675	0.999994
YBX3	262.83	270.27	255.39	-0.0813914	0.0496484	-1.51922	0.128707	0.999994
CHD3	36.8444	37.9181	35.7707	-0.0818872	0.0493899	-1.51918	0.128717	0.999994
DNASE2	64.6583	62.5314	66.7852	0.093502	0.0675838	1.51887	0.128794	0.999994
ENSBTAT00000056220.2	14.3082	15.1514	13.4651	-0.159083	0.111138	-1.51883	0.128805	0.999994
CNR1	2.09317	2.3868	1.79955	-0.274726	0.265536	-1.51785	0.129051	0.999994
OSBP	41.369	42.8073	39.9306	-0.0979903	0.060833	-1.51699	0.12927	0.999994
PHIP	2.89585	3.09204	2.69965	-0.145433	0.128862	-1.5169	0.129292	0.999994
NGFR	0.0124633	0.0249267	0	-0.0355207	2.20387	-1.51683	0.12931	0.999994
MCM10	7.37406	6.99114	7.75699	0.132034	0.105132	1.51677	0.129325	0.999994
NGF	14.9908	13.8558	16.1258	0.205151	0.149638	1.51658	0.129372	0.999994
RPUSD4	15.626	14.8604	16.3917	0.13297	0.0988519	1.51605	0.129507	0.999994
RPL36	591.487	565.467	617.508	0.1268	0.085158	1.5158	0.12957	0.999994
APOE	11.8647	12.8268	10.9027	-0.216182	0.145133	-1.51527	0.129703	0.999994
ENSBTAT00000065659.1	0.0325037	0	0.0650073	0.0908634	2.31668	1.51493	0.12979	0.999994
PIGW	12.4767	11.7757	13.1777	0.150228	0.110905	1.51453	0.12989	0.999994
RCAN2	17.139	18.4473	15.8306	-0.208483	0.135212	-1.51442	0.129919	0.999994
RAB11FIP5	30.7158	31.8083	29.6234	-0.0994264	0.0627474	-1.51439	0.129927	0.999994
FFAR3	0.0533122	0	0.106624	0.146166	2.3364	1.51428	0.129954	0.999994
IQCC	3.7751	3.47168	4.07852	0.183592	0.170078	1.5142	0.129975	0.999994
TRPC7	0.0164598	0.0329197	0	-0.0467281	2.22234	-1.51394	0.130041	0.999994
PHOX2A	0.0630238	0.126048	0	-0.171268	2.22234	-1.51394	0.130041	0.999994
TMCO1	57.1942	55.0556	59.3329	0.106086	0.0746799	1.51352	0.130148	0.999994
ENSBTAT00000035484.4	4.635	4.87751	4.39249	-0.124253	0.0946724	-1.5134	0.130178	0.999994
FAM120A	45.1765	46.6627	43.6903	-0.0928979	0.0582408	-1.51308	0.130259	0.999994
CCDC22	13.9643	13.3426	14.5859	0.119932	0.0919315	1.51239	0.130435	0.999994
SMOX	34.2428	35.5673	32.9184	-0.108487	0.0683045	-1.51226	0.130469	0.999994
LIPJ	0.804765	0.983716	0.625814	-0.287043	0.430961	-1.51182	0.130579	0.999994
KRT18	2099.17	2042.49	2155.85	0.077893	0.0564702	1.51104	0.130777	0.999994
RPS25	2311.43	2232.5	2390.35	0.0985232	0.0655734	1.51104	0.130778	0.999994
MYO1A	1.11505	1.24082	0.989289	-0.171771	0.215862	-1.51025	0.13098	0.999994
ENSBTAT00000000819.5	7.23051	7.73604	6.72497	-0.17745	0.129724	-1.51021	0.130989	0.999994
EPB41L1	5.26287	5.65171	4.87404	-0.179372	0.133564	-1.50981	0.131093	0.999994
ENSBTAT00000047042.2	0.154372	3.4e-05	0.30871	0.388096	3.91528	1.50966	0.131129	0.999994
CCNE2	6.67439	6.1703	7.17848	0.189799	0.147365	1.50959	0.131148	0.999994
SIGLEC1	0.0361788	0.0532713	0.0190863	-0.0476009	1.00512	-1.50946	0.131181	0.999994
PRKAA2	3.06341	3.38975	2.73706	-0.232234	0.204312	-1.50911	0.131271	0.999994
ENSBTAT00000034843.1	1.43117	1.75686	1.10549	-0.388875	0.429748	-1.50831	0.131475	0.999994
SSUH2	0.250816	0.361844	0.139788	-0.256796	0.973678	-1.50783	0.131598	0.999994
CPXM2	2.58951	2.83655	2.34247	-0.198896	0.174997	-1.50761	0.131655	0.999994
RHNO1	20.4098	19.4386	21.3811	0.130982	0.0950079	1.5074	0.131707	0.999994
SH3GLB1	100.915	97.7024	104.127	0.0909767	0.0644284	1.50634	0.131981	0.999994
IFI27	33.1334	25.2099	41.0569	0.682232	0.395877	1.50627	0.131997	0.999994
RNF167	85.686	82.7383	88.6336	0.0981525	0.0697341	1.50612	0.132036	0.999994
ROR2	2.43443	2.13993	2.72893	0.248029	0.177757	1.506	0.132068	0.999994
ENSBTAT00000063277.1	0.934604	0.755011	1.1142	0.26863	0.379405	1.50564	0.13216	0.999994
AMY2B	0.854674	1.01134	0.69801	-0.244311	0.371093	-1.50542	0.132216	0.999994
CSF1R	0.056837	0.032888	0.080786	0.0653971	0.961669	1.50493	0.132341	0.999994
STOML2	95.1915	92.5782	97.8047	0.0784062	0.0571824	1.50493	0.132342	0.999994
H2AFY2	1.4885	1.6899	1.28709	-0.234037	0.256587	-1.50471	0.1324	0.999994
PTPA	97.6437	100.936	94.3512	-0.0963425	0.0580554	-1.50402	0.132575	0.999994
RPS19	3945.05	4072.15	3817.95	-0.0929702	0.060371	-1.50319	0.132789	0.999994
PDLIM5	71.4735	74.1624	68.7845	-0.107105	0.0685144	-1.50309	0.132815	0.999994
CCDC43	24.8897	23.9745	25.8048	0.102034	0.0751715	1.50221	0.133044	0.999994
PNKD	71.3021	75.33	67.2742	-0.160911	0.0841203	-1.50194	0.133112	0.999994
PLK1	19.5126	18.745	20.2802	0.108022	0.0819594	1.50122	0.1333	0.999994
ANKRD1	415.681	405.771	425.592	0.0686401	0.0503344	1.50093	0.133374	0.999994
DUT	141.025	134.975	147.076	0.122996	0.082385	1.5009	0.133381	0.999994
PCDH9	0.053257	0.023645	0.082869	0.0811432	1.21936	1.50036	0.133522	0.999994
ARHGEF26	0.0768443	0.112143	0.0415453	-0.0946171	0.955929	-1.50019	0.133566	0.999994
AZI2	31.8092	30.6229	32.9956	0.10438	0.0764438	1.50003	0.133606	0.999994
ENSBTAT00000013161.4	0.0493367	0.0986733	0	-0.135762	2.2142	-1.49988	0.133646	0.999994
ENSBTAT00000054453.2	75.3382	78.6348	72.0416	-0.124681	0.0777081	-1.49866	0.133962	0.999994
ENSBTAT00000002953.5	0.0629165	0.101473	0.0243597	-0.104712	1.40063	-1.49837	0.134037	0.999994
ENSBTAT00000063470.1	0.0705022	0	0.141004	0.190304	2.32322	1.49828	0.134059	0.999994
ARID1A	20.4962	21.2438	19.7487	-0.10038	0.0661943	-1.49784	0.134176	0.999994
BBX	5.16646	5.47925	4.85368	-0.146484	0.11435	-1.49703	0.134386	0.999994
SLC16A11	13.5135	14.2823	12.7447	-0.15298	0.103638	-1.49703	0.134386	0.999994
PHF1	31.7685	33.1064	30.4306	-0.117874	0.0743395	-1.49684	0.134434	0.999994
SIK2	4.87776	5.14903	4.60649	-0.133261	0.104037	-1.49595	0.134666	0.999994
AKAP8L	25.1075	26.2615	23.9536	-0.127617	0.0816618	-1.4954	0.134811	0.999994
ENSBTAT00000011545.5	6.98388	7.38603	6.58174	-0.145459	0.10621	-1.49515	0.134874	0.999994
MRC1	0.024454	0.00863633	0.0402717	0.0445542	1.4381	1.49453	0.135037	0.999994
IRAK1BP1	0.621657	0.429378	0.813936	0.343736	0.627943	1.49437	0.135079	0.999994
TRIB3	8.13275	7.66551	8.59998	0.147747	0.118573	1.49363	0.135273	0.999994
ENSBTAT00000011280.3	0.0527883	0.0926377	0.012939	-0.109268	1.89577	-1.49363	0.135273	0.999994
ENSBTAT00000025840.5	0.199429	0.125286	0.273573	0.17859	0.770333	1.49315	0.135397	0.999994
CTSV	929.756	967.697	891.816	-0.117683	0.0730147	-1.49292	0.135458	0.999994
SMYD3	6.52344	5.93035	7.11653	0.227935	0.180535	1.49283	0.135482	0.999994
GRAMD1A	15.0346	15.6901	14.3791	-0.118028	0.0788698	-1.49251	0.135565	0.999994
XRCC2	3.3778	3.64627	3.10934	-0.177166	0.146599	-1.4925	0.135569	0.999994
SLC8A3	0.0165187	0.0330373	0	-0.0468924	2.30684	-1.4924	0.135595	0.999994
BRMS1	103.663	100.828	106.497	0.0781616	0.0579027	1.49216	0.135657	0.999994
TARS	114.175	110.883	117.466	0.0824863	0.0606482	1.492	0.1357	0.999994
HYAL1	18.2908	17.0373	19.5444	0.187762	0.135744	1.49187	0.135734	0.999994
SIRPA	31.5445	32.7096	30.3795	-0.103339	0.0692111	-1.4915	0.135831	0.999994
CAPN1	293.388	301.371	285.405	-0.0782664	0.0474115	-1.4914	0.135857	0.999994
MIS18A	8.06784	7.40405	8.73163	0.211597	0.164559	1.49073	0.136034	0.999994
SOX17	67.3492	70.7354	63.963	-0.143067	0.090363	-1.49036	0.136129	0.999994
STK16	59.9509	58.1398	61.762	0.085762	0.0627324	1.48924	0.136424	0.999994
ENSBTAT00000035878.4	42.5719	41.0085	44.1352	0.103571	0.0776512	1.4892	0.136436	0.999994
ENSBTAT00000034195.4	4.42774	4.71965	4.13583	-0.155328	0.124586	-1.48837	0.136653	0.999994
BTRC	9.00283	9.52133	8.48433	-0.149699	0.107466	-1.48794	0.136767	0.999994
CCBL1	10.6185	10.0428	11.1942	0.143087	0.107235	1.48721	0.136959	0.999994
FOS	132.095	129.093	135.097	0.0650882	0.0489443	1.48711	0.136986	0.999994
ENSBTAT00000045444.3	58.2527	60.7143	55.7911	-0.119939	0.0789129	-1.48709	0.136991	0.999994
TXK	0.340584	0.237456	0.443712	0.222406	0.613098	1.48639	0.137176	0.999994
TRNAU1AP	16.3957	17.4441	15.3474	-0.174096	0.118054	-1.48614	0.137241	0.999994
BCL2L15	2.71584	2.26503	3.16665	0.351791	0.326141	1.48545	0.137426	0.999994
CHRM4	0.0495408	0.0833787	0.015703	-0.093059	1.64825	-1.48477	0.137606	0.999994
IMMT	53.688	52.2233	55.1528	0.0773009	0.0582491	1.48329	0.137997	0.999994
HMGCR	79.3959	77.2498	81.542	0.0770419	0.0571016	1.48311	0.138046	0.999994
FLRT3	0.0259175	0.009709	0.042126	0.0455902	1.40556	1.4831	0.138047	0.999994
ENSBTAT00000061583.2	19.7878	18.9496	20.626	0.116402	0.0881015	1.48304	0.138064	0.999994
RHOBTB2	12.5127	13.2514	11.7739	-0.157908	0.110716	-1.48286	0.138111	0.999994
ENSBTAT00000063427.1	0.524237	0.866798	0.181676	-0.659731	1.45297	-1.48136	0.138511	0.999994
ZBED5	7.45585	7.88894	7.02275	-0.147915	0.106075	-1.48069	0.13869	0.999994
EARS2	2.62188	2.92083	2.32294	-0.238699	0.219009	-1.48041	0.138763	0.999994
RNF144B	11.1903	11.6264	10.7542	-0.103271	0.0705818	-1.48041	0.138764	0.999994
ERO1B	4.87747	5.27256	4.48239	-0.194251	0.156706	-1.48019	0.138821	0.999994
RB1CC1	18.6479	18.1407	19.155	0.0744917	0.058345	1.47999	0.138877	0.999994
DNAAF4	1.52842	1.28317	1.77366	0.280749	0.3168	1.47977	0.138935	0.999994
C5H12orf29	26.1058	24.8656	27.3459	0.132105	0.0964314	1.47955	0.138993	0.999994
CTRB1	0.17126	0.058658	0.283862	0.278254	1.49542	1.47814	0.139371	0.999994
WDR41	19.8599	20.905	18.8148	-0.144686	0.0979076	-1.47795	0.139421	0.999994
CCM2L	0.126277	0.187855	0.064699	-0.157914	1.0412	-1.47791	0.139433	0.999994
OXTR	18.3414	17.5707	19.1122	0.115043	0.0848441	1.47776	0.139473	0.999994
FAM8A1	23.883	25.1744	22.5915	-0.149893	0.101658	-1.47659	0.139787	0.999994
SLC15A1	9.10791	9.5923	8.62352	-0.138378	0.101382	-1.47606	0.139929	0.999994
TP53RK	16.6029	15.7039	17.5018	0.147483	0.108344	1.47599	0.139946	0.999994
LTBP4	3.20628	3.0121	3.40047	0.133298	0.121602	1.47589	0.139973	0.999994
CABP1	0.323723	0.530419	0.117026	-0.454264	1.41391	-1.47562	0.140046	0.999994
PPARA	4.87571	5.26393	4.48749	-0.190922	0.151451	-1.47559	0.140053	0.999994
OR12D2	6.32978	6.74878	5.91078	-0.16512	0.122037	-1.47506	0.140197	0.999994
ENSBTAT00000009670.4	0.11162	0.0286557	0.194584	0.215748	1.92087	1.47484	0.140256	0.999994
RWDD2B	12.7398	11.959	13.5205	0.16413	0.119668	1.47462	0.140314	0.999994
CRYAB	593.953	577.785	610.122	0.0784313	0.0572023	1.47443	0.140365	0.999994
RP1	0.149485	0.188447	0.110523	-0.0978379	0.491484	-1.4742	0.140427	0.999994
C8H9orf64	11.1995	11.8648	10.5343	-0.157501	0.110804	-1.47408	0.140461	0.999994
CENPL	3.07632	2.80254	3.3501	0.194086	0.181717	1.474	0.140482	0.999994
KLRG2	8.6246	9.27626	7.97294	-0.195663	0.144296	-1.47394	0.140498	0.999994
SERPINE2	833.08	815.526	850.634	0.0607342	0.0458826	1.47364	0.140579	0.999994
BET1L	16.8538	17.5358	16.1718	-0.110268	0.0748342	-1.47327	0.140678	0.999994
LRRC2	0.892059	1.0621	0.722014	-0.260021	0.375737	-1.47245	0.140899	0.999994
CFAP36	49.3017	47.4132	51.1902	0.108377	0.0777001	1.47188	0.141054	0.999994
KCNJ10	1.75257	1.88614	1.61901	-0.14012	0.142834	-1.47163	0.141121	0.999994
ENSBTAT00000001189.5	1.03967	1.22711	0.852229	-0.265912	0.352188	-1.47137	0.141192	0.999994
VAMP2	26.8885	28.8006	24.9765	-0.198133	0.134645	-1.47106	0.141275	0.999994
PLCD1	39.3317	38.2766	40.3868	0.0755018	0.0581466	1.47099	0.141293	0.999994
OSMR	2.52761	2.19045	2.86477	0.276621	0.20645	1.4709	0.141318	0.999994
TEKT5	0.0288417	0	0.0576833	0.0809078	2.34783	1.47003	0.141554	0.999994
SEC24B	19.6871	19.1115	20.2627	0.0803017	0.0627687	1.47002	0.141556	0.999994
DNAJC16	7.20685	7.52739	6.8863	-0.112756	0.0836304	-1.4698	0.141615	0.999994
CYP26B1	2.76836	3.08262	2.45411	-0.24118	0.222522	-1.46938	0.141728	0.999994
ENSBTAT00000054111.2	0.0296567	0.0593133	0	-0.0831294	2.34191	-1.46917	0.141787	0.999994
HGD	0.065449	0.109288	0.02161	-0.118789	1.63588	-1.46896	0.141844	0.999994
NT5DC2	86.3366	89.2198	83.4535	-0.0952863	0.0598991	-1.46872	0.141908	0.999994
MMAA	11.7627	11.0207	12.5047	0.167937	0.130429	1.4686	0.141943	0.999994
FGA	0.0423033	0.0133833	0.0712233	0.0800793	1.62946	1.46856	0.141953	0.999994
RPLP0	2512.41	2456.01	2568.81	0.064756	0.0484802	1.46809	0.14208	0.999994
GALK2	11.9857	12.6432	11.3282	-0.14622	0.103259	-1.46759	0.142215	0.999994
CRYZ	33.0513	32.0399	34.0628	0.0857291	0.0651855	1.46643	0.142532	0.999994
PSMD7	130.401	126.133	134.67	0.0937632	0.0684068	1.46639	0.142542	0.999994
ENSBTAT00000027683.4	0.199015	0.054957	0.343072	0.348352	1.74675	1.4663	0.142566	0.999994
RPP25	1.06868	1.41282	0.724539	-0.484509	0.654501	-1.46629	0.14257	0.999994
ADAMTS18	0.0131088	0.0262177	0	-0.0373368	2.4506	-1.465	0.142921	0.999994
TCAF2	32.2584	31.3704	33.1464	0.0770598	0.0600636	1.46488	0.142954	0.999994
NSMAF	19.0214	18.3926	19.6503	0.0906567	0.0718437	1.46475	0.14299	0.999994
ENSBTAT00000044722.1	12.218	13.2115	11.2244	-0.217296	0.159361	-1.46455	0.143044	0.999994
SLC2A5	34.9948	36.5377	33.4518	-0.123761	0.0820885	-1.46416	0.14315	0.999994
PCED1A	12.2639	11.6267	12.9012	0.138732	0.107002	1.46411	0.143163	0.999994
EFCAB1	0.102902	0.0222577	0.183546	0.211357	1.91443	1.46406	0.143178	0.999994
TCEANC2	6.86194	6.40158	7.3223	0.169149	0.137747	1.4632	0.143411	0.999994
PRRC2A	65.7693	67.7928	63.7457	-0.0874732	0.054689	-1.46288	0.143501	0.999994
PTN	9.22829	8.58668	9.8699	0.181235	0.14183	1.46241	0.143629	0.999994
MPHOSPH9	6.92807	7.32859	6.52755	-0.145891	0.0985314	-1.46223	0.143679	0.999994
ANAPC11	131.628	127.583	135.673	0.0880283	0.0657717	1.46218	0.143693	0.999994
LAMB2	38.35	39.6298	37.0702	-0.0938749	0.0591062	-1.46193	0.14376	0.999994
SMIM12	29.9414	28.4896	31.3932	0.135485	0.103437	1.46173	0.143816	0.999994
KIFAP3	34.0444	32.9259	35.1629	0.0921246	0.0698116	1.46172	0.143818	0.999994
NLRC5	8.32335	8.00882	8.63788	0.0973767	0.0804809	1.46085	0.144056	0.999994
CACNA1E	0.00625	0.0125	0	-0.0179219	2.32826	-1.46039	0.144183	0.999994
GRIK4	0.0697805	0.0296237	0.109937	0.108361	1.28825	1.45978	0.144351	0.999994
KPNA7	0.0369477	0.064478	0.00941733	-0.0766234	1.89847	-1.45957	0.144409	0.999994
LYZ1	0.0809163	0.135564	0.026269	-0.146	1.60832	-1.4593	0.144481	0.999994
HIVEP2	4.89477	5.12763	4.66191	-0.11404	0.0902973	-1.45895	0.144578	0.999994
C15H11orf74	23.2047	21.7535	24.656	0.17321	0.124563	1.45875	0.144634	0.999994
MRPL19	102.589	99.43	105.748	0.0880142	0.0652419	1.45826	0.144769	0.999994
ARFRP1	45.2722	47.0516	43.4928	-0.111014	0.071609	-1.45679	0.145173	0.999994
ENSBTAT00000053143.1	13.1125	8.50472	17.7202	0.977878	0.744018	1.45671	0.145197	0.999994
DHRS7	1.78561	1.50375	2.06746	0.292956	0.31515	1.4553	0.145586	0.999994
FAM101A	11.279	10.1824	12.3756	0.258373	0.194218	1.45511	0.14564	0.999994
CSMD1	0.0060755	0.001292	0.010859	0.013719	1.9362	1.4551	0.145641	0.999994
EIF4E	109.762	105.964	113.561	0.0990003	0.0734633	1.45485	0.14571	0.999994
ENTPD1	9.19791	9.79048	8.60534	-0.167851	0.124156	-1.45128	0.146701	0.999994
C9H6orf163	0.459927	0.595005	0.324848	-0.267734	0.607638	-1.45115	0.146739	0.999994
POLH	12.4792	11.8531	13.1052	0.134118	0.102286	1.4511	0.146753	0.999994
MC2R	6.43693	6.05724	6.81661	0.14744	0.121938	1.45106	0.146763	0.999994
SELENOO	26.484	27.5942	25.3737	-0.116621	0.0764183	-1.45101	0.146777	0.999994
MYPOP	4.89881	5.44719	4.35042	-0.269017	0.218685	-1.45084	0.146823	0.999994
SMC6	17.4611	16.8658	18.0563	0.0930648	0.0714557	1.45038	0.146953	0.999994
SPADH1	0.0889483	0.02239	0.155507	0.17658	2.00535	1.45009	0.147032	0.999994
MYADM	174.42	179.719	169.121	-0.0871868	0.0547164	-1.44975	0.147129	0.999994
MTCP1	6.91416	6.23188	7.59643	0.249366	0.202716	1.44947	0.147206	0.999994
SLC25A12	13.0523	12.4713	13.6332	0.119363	0.0910732	1.44943	0.147218	0.999994
INTS2	5.26479	5.55527	4.97432	-0.133881	0.1069	-1.44934	0.147244	0.999994
ANKRD23	3.75292	3.29249	4.21335	0.280397	0.252835	1.44927	0.147262	0.999994
TBC1D21	0.0945875	0.0325533	0.156622	0.163701	1.66411	1.44904	0.147327	0.999994
NME3	46.4712	44.4119	48.5306	0.12525	0.0924631	1.4489	0.147364	0.999994
ULBP11	9.89808	8.97116	10.825	0.246008	0.183343	1.4489	0.147367	0.999994
RPL23	2389.86	2323.53	2456.2	0.0800762	0.0539959	1.44858	0.147454	0.999994
PLEKHA4	1.65189	1.46218	1.84161	0.206771	0.245298	1.44777	0.147682	0.999994
PKP1	10.3136	9.77188	10.8554	0.138275	0.110092	1.44758	0.147733	0.999994
CRB1	0.0547828	0.0784073	0.0311583	-0.0646363	0.923206	-1.44744	0.147775	0.999994
ENSBTAT00000063728.1	13.7274	14.8285	12.6262	-0.216141	0.15714	-1.44681	0.147949	0.999994
MED22	24.3667	25.6799	23.0534	-0.14951	0.0997202	-1.44597	0.148186	0.999994
NHLRC2	8.62647	9.04942	8.20352	-0.126854	0.0949758	-1.44563	0.148281	0.999994
TAPBP	239.014	233.502	244.526	0.0662775	0.0515303	1.44492	0.14848	0.999994
SDHB	121.984	118.427	125.54	0.0834566	0.0626464	1.44463	0.148563	0.999994
SLC2A1	196.975	202.24	191.71	-0.0767554	0.0478385	-1.4433	0.148935	0.999994
BIRC5	41.8816	40.5203	43.2429	0.0916279	0.0714978	1.44324	0.148953	0.999994
C1H3orf70	2.62324	2.95916	2.28731	-0.268288	0.259975	-1.44321	0.148962	0.999994
ENSBTAT00000030764.4	0.318192	0.391119	0.245266	-0.159792	0.459205	-1.44313	0.148983	0.999994
NR1H3	4.53119	4.17308	4.88929	0.18707	0.164908	1.44304	0.149009	0.999994
CD86	0.013451	0	0.026902	0.0382985	2.28965	1.44297	0.149028	0.999994
ENSBTAT00000004511.5	4.28144	4.60023	3.96264	-0.174376	0.148256	-1.44285	0.149062	0.999994
ZNF514	0.34371	0.425742	0.261678	-0.176369	0.489677	-1.44283	0.14907	0.999994
ENSBTAT00000026116.5	28.5745	29.9608	27.1881	-0.135356	0.0962232	-1.44282	0.14907	0.999994
CDC25A	13.1121	12.5122	13.712	0.122738	0.0971965	1.44226	0.14923	0.999994
CHP1	108.032	111.06	105.004	-0.080157	0.0517754	-1.44215	0.149261	0.999994
CAPN11	0.0838537	0.120408	0.0472997	-0.0973495	0.96191	-1.44204	0.149292	0.999994
PRPH2	0.131799	0.0597963	0.203802	0.183811	1.19798	1.44169	0.149389	0.999994
LRRC10B	0.0997302	0.145564	0.053896	-0.120326	1.03176	-1.44145	0.149459	0.999994
TFPI2	54.4591	52.4757	56.4425	0.103233	0.0787273	1.44128	0.149506	0.999994
SCG2	0.242609	0.310242	0.174975	-0.157204	0.565434	-1.44121	0.149526	0.999994
GSDMC	0.0351723	0.0636607	0.006684	-0.0794271	2.02447	-1.44106	0.149568	0.999994
INHBE	0.791547	0.622638	0.960457	0.272849	0.439269	1.4408	0.149641	0.999994
FMO3	0.0402437	0.071857	0.00863033	-0.0877149	1.92198	-1.44041	0.149751	0.999994
LRIG1	3.69653	3.46477	3.9283	0.142503	0.136059	1.44029	0.149785	0.999994
SLC9A2	0.212	0.278103	0.145897	-0.157527	0.667172	-1.4393	0.150065	0.999994
ENSBTAT00000063737.1	91.576	87.8324	95.3197	0.116746	0.082936	1.43889	0.150182	0.999994
RALGPS2	9.71396	10.3084	9.11952	-0.160255	0.119573	-1.43884	0.150195	0.999994
SOX15	7.7868	7.18209	8.39151	0.198887	0.16115	1.43813	0.150396	0.999994
ITGAE	3.74325	3.98933	3.49717	-0.149828	0.125882	-1.43793	0.150454	0.999994
DCPS	5.95642	5.65384	6.259	0.125582	0.106064	1.43782	0.150484	0.999994
MYMK	0.0614827	0.10898	0.013985	-0.129197	2.01816	-1.43777	0.1505	0.999994
SHB	40.7813	39.5308	42.0317	0.0863823	0.0668638	1.43765	0.150534	0.999994
RREB1	9.21603	9.64086	8.79121	-0.120055	0.0872675	-1.43717	0.150669	0.999994
SMIM13	12.2623	12.7359	11.7888	-0.103071	0.0734795	-1.43526	0.151213	0.999994
ABCC3	23.3592	24.1367	22.5816	-0.0921335	0.0615197	-1.43493	0.151307	0.999994
PIP5K1C	6.03242	6.48005	5.58479	-0.18391	0.146517	-1.43491	0.151312	0.999994
ACTN3	12.4626	13.0286	11.8967	-0.121369	0.0871638	-1.4348	0.151344	0.999994
ACSM1	0.0306333	0.00685567	0.054411	0.0665804	2.01582	1.43476	0.151356	0.999994
CENPK	4.37972	3.96432	4.79513	0.223247	0.188941	1.4342	0.151516	0.999994
MLKL	13.1446	12.4475	13.8417	0.142312	0.110345	1.4341	0.151545	0.999994
HYPK	295.543	307.47	283.615	-0.116118	0.0791779	-1.43409	0.151547	0.999994
WIPF2	19.0595	20.0774	18.0416	-0.146542	0.104734	-1.43329	0.151774	0.999994
NT5C3A	10.2808	9.64587	10.9156	0.162564	0.132516	1.43318	0.151807	0.999994
COQ8A	0.537161	0.633105	0.441218	-0.180329	0.3554	-1.43252	0.151996	0.999994
PPARGC1A	0.370609	0.425944	0.315275	-0.116553	0.294224	-1.43251	0.151998	0.999994
GRAMD1B	9.732	10.2255	9.23852	-0.13277	0.0992333	-1.43244	0.152019	0.999994
IGFBP5	5.72572	6.33061	5.12084	-0.260204	0.214923	-1.43203	0.152136	0.999994
NFYB	30.6214	29.11	32.1328	0.138017	0.100239	1.43175	0.152214	0.999994
BRD2	109.613	107.165	112.062	0.0638761	0.050509	1.43161	0.152254	0.999994
KCTD17	13.4489	14.1833	12.7144	-0.14679	0.104059	-1.43088	0.152464	0.999994
PHF19	19.7235	20.5743	18.8726	-0.118535	0.0829617	-1.43083	0.15248	0.999994
ENSBTAT00000063906.1	0.460683	0.757413	0.163952	-0.594421	1.60369	-1.43051	0.15257	0.999994
LAMA4	47.0477	48.4242	45.6711	-0.0826881	0.054664	-1.43046	0.152585	0.999994
SWSAP1	12.7812	14.0298	11.5327	-0.262129	0.142654	-1.42992	0.15274	0.999994
KLHL21	16.4792	17.1302	15.8282	-0.107514	0.0736168	-1.42948	0.152866	0.999994
JAM2	0.675887	0.530682	0.821092	0.25063	0.437387	1.42923	0.152937	0.999994
ENSBTAT00000046701.3	0.030078	0.060156	0	-0.0842766	2.37058	-1.42868	0.153095	0.999994
H2B	3.34939	2.70046	3.99832	0.433739	0.393289	1.42763	0.153398	0.999994
NADSYN1	13.2875	13.9211	12.6538	-0.128048	0.0893456	-1.4273	0.153492	0.999994
CA8	12.3292	13.005	11.6535	-0.146402	0.107305	-1.4273	0.153492	0.999994
ADAT2	5.66036	5.16035	6.16037	0.217021	0.189289	1.42552	0.154008	0.999994
MYOF	90.4921	92.9392	88.0449	-0.0771933	0.0501452	-1.42512	0.154122	0.999994
ENSBTAT00000017703.4	1.98975	2.21468	1.76482	-0.217489	0.231684	-1.42508	0.154134	0.999994
HSPA5	645.665	628.531	662.8	0.0764712	0.0577816	1.42505	0.154143	0.999994
ENSBTAT00000063897.1	17.8747	15.6753	20.0741	0.337756	0.249648	1.42498	0.154162	0.999994
PAMR1	0.886294	1.01763	0.754955	-0.20123	0.296869	-1.42441	0.154328	0.999994
KIAA1671	15.1003	15.8113	14.3894	-0.127495	0.0911265	-1.42437	0.15434	0.999994
RPL21	358.048	345.359	370.736	0.102013	0.0764879	1.42411	0.154416	0.999994
ARMC6	12.301	11.7858	12.8162	0.111811	0.0916732	1.42328	0.154655	0.999994
NUP210L	2.38698	2.25089	2.52307	0.115996	0.123082	1.42309	0.15471	0.999994
ENSBTAT00000053897.2	0.0772317	0.0192777	0.135186	0.155381	2.00784	1.42301	0.154732	0.999994
ENSBTAT00000065436.1	0.155744	0.259368	0.0521203	-0.2594	1.63655	-1.42278	0.154801	0.999994
RBM44	0.0351313	0.0569427	0.01332	-0.0608073	1.45014	-1.42261	0.154848	0.999994
MRPS28	34.3709	32.6873	36.0545	0.137443	0.101632	1.42237	0.15492	0.999994
ENSBTAT00000032050.3	0.215124	0	0.430249	0.516266	2.29237	1.42204	0.155015	0.999994
PCDHGB1	0.447372	0.552727	0.342017	-0.210401	0.463983	-1.42195	0.15504	0.999994
MAP3K13	8.22843	8.61075	7.84612	-0.119603	0.0895441	-1.4217	0.155114	0.999994
ZNF655	14.3679	15.1665	13.5692	-0.150079	0.109454	-1.42155	0.155158	0.999994
CREG1	27.7628	28.9443	26.5812	-0.118593	0.0813122	-1.4209	0.155346	0.999994
CLHC1	11.4622	11.9951	10.9294	-0.123447	0.0846213	-1.42075	0.15539	0.999994
DKK2	18.3971	17.6905	19.1038	0.105166	0.0842249	1.42005	0.155592	0.999994
PRKACA	34.8974	36.407	33.3877	-0.121416	0.0834682	-1.41996	0.15562	0.999994
PDLIM4	6.12519	5.58926	6.66113	0.217441	0.185926	1.41963	0.155715	0.999994
PDIA5	15.6477	14.977	16.3185	0.116318	0.0916215	1.41936	0.155794	0.999994
SLC25A36	25.0212	26.3206	23.7219	-0.144203	0.101098	-1.41926	0.155824	0.999994
TRIP4	17.3867	18.184	16.5894	-0.1252	0.0894801	-1.41919	0.155843	0.999994
THAP11	17.9439	17.1917	18.6961	0.114632	0.0909158	1.41912	0.155864	0.999994
SFXN4	12.0078	11.3409	12.6747	0.148065	0.117182	1.41911	0.155867	0.999994
SKAP2	34.6131	35.8123	33.414	-0.0971924	0.0663195	-1.4184	0.156075	0.999994
UBALD2	90.4089	94.5802	86.2376	-0.131762	0.087108	-1.41837	0.156082	0.999994
AP3M2	7.61689	8.05113	7.18264	-0.145531	0.111982	-1.41833	0.156096	0.999994
RIPOR3	2.72886	2.50394	2.95377	0.174251	0.173544	1.41796	0.156201	0.999994
ABCA4	0.066876	0.0480687	0.0856833	0.0508701	0.583193	1.41793	0.156211	0.999994
NPR2	15.4653	16.3761	14.5545	-0.159769	0.111868	-1.41725	0.156409	0.999994
ADCK1	4.31646	4.63638	3.99653	-0.173843	0.14552	-1.41594	0.156793	0.999994
GEMIN6	13.9055	13.0108	14.8001	0.173397	0.136428	1.41575	0.156848	0.999994
NDUFB10	163.811	157.403	170.22	0.112249	0.0827074	1.41559	0.156897	0.999994
ENSBTAT00000054742.2	27.2361	29.772	24.7002	-0.259839	0.186218	-1.41537	0.15696	0.999994
FNBP1	9.81788	10.3156	9.32015	-0.132849	0.10661	-1.41506	0.15705	0.999994
ADAM20	0.231708	0.161984	0.301431	0.163509	0.622504	1.41461	0.157183	0.999994
SNX31	0.0496863	0.0135713	0.0858013	0.0993125	1.94375	1.41457	0.157195	0.999994
MGP	0.149656	0.0412467	0.258066	0.272896	1.94375	1.41457	0.157195	0.999994
NFAT5	4.10811	4.40869	3.80753	-0.169984	0.148939	-1.41452	0.157208	0.999994
NDUFB3	150.813	143.769	157.857	0.133973	0.0920577	1.41449	0.157217	0.999994
ASB9	0.403066	0.292042	0.51409	0.228797	0.610313	1.41396	0.157375	0.999994
ZC2HC1B	1.25109	1.51918	0.98299	-0.345279	0.44427	-1.41389	0.157394	0.999994
NCF1	0.0310238	0	0.0620477	0.0868485	2.29885	1.41289	0.157688	0.999994
LTF	0.454705	0.568282	0.341129	-0.225737	0.494894	-1.41286	0.157696	0.999994
ATP2A3	1.17879	1.07419	1.2834	0.138631	0.193711	1.41251	0.157801	0.999994
SPDYC	6.30776	5.69036	6.92515	0.244354	0.20813	1.41231	0.157858	0.999994
MTFMT	13.1346	13.8654	12.4039	-0.149302	0.110962	-1.41171	0.158034	0.999994
CELA1	0.948908	1.18964	0.708177	-0.358236	0.52216	-1.4111	0.158216	0.999994
IER5	66.8696	70.1378	63.6013	-0.139052	0.0921296	-1.41089	0.158276	0.999994
FXN	8.51767	7.97789	9.05745	0.163817	0.133518	1.41061	0.158359	0.999994
CHD1L	7.27675	6.93237	7.62112	0.120123	0.103447	1.41057	0.158371	0.999994
CBR3	6.04376	5.44628	6.64123	0.245337	0.209997	1.4103	0.15845	0.999994
CST6	6770.13	6472.61	7067.65	0.126863	0.0803633	1.41021	0.158478	0.999994
CDNF	5.50625	5.87847	5.13403	-0.165252	0.129069	-1.41021	0.158478	0.999994
ADK	39.8572	38.405	41.3094	0.102601	0.0780754	1.40981	0.158594	0.999994
PEX7	23.9883	24.9886	22.988	-0.115564	0.0798527	-1.40977	0.158607	0.999994
CLDN3	68.3241	71.4371	65.211	-0.129657	0.0850543	-1.40976	0.158611	0.999994
ATP6V0A1	48.2067	49.7828	46.6307	-0.0924483	0.060077	-1.40944	0.158706	0.999994
MRPS16	102.256	98.7119	105.801	0.099088	0.0749668	1.40943	0.158708	0.999994
PCDHB6	0.0543593	0.0231887	0.08553	0.0853274	1.33061	1.4093	0.158747	0.999994
CCNT1	12.8486	13.6205	12.0768	-0.160987	0.108365	-1.4086	0.158953	0.999994
TBX15	0.05631	0.015782	0.096838	0.11076	1.94623	1.40853	0.158973	0.999994
ENSBTAT00000044683.3	1.20213	1.35366	1.05061	-0.198852	0.258576	-1.40819	0.159075	0.999994
ANTXR1	1.58379	1.37471	1.79287	0.233997	0.272391	1.40817	0.15908	0.999994
RXFP3	0.188342	0.109956	0.266727	0.190603	0.890303	1.40816	0.159085	0.999994
ENSBTAT00000012120.3	149.977	143.04	156.915	0.132679	0.0943639	1.4071	0.159397	0.999994
MSL3	21.2758	20.4786	22.073	0.103305	0.0808894	1.40634	0.159624	0.999994
IGSF6	3.15608	3.72899	2.58317	-0.400296	0.360779	-1.40539	0.159904	0.999994
BHLHE40	140.88	144.534	137.226	-0.0743271	0.0474781	-1.40518	0.159966	0.999994
BCHE	0.239634	0.166384	0.312884	0.170697	0.66999	1.40479	0.160084	0.999994
ENSBTAT00000037200.3	4.39144	4.8137	3.96918	-0.22645	0.199533	-1.40462	0.160134	0.999994
SMARCC2	24.6261	25.5934	23.6588	-0.108967	0.0753702	-1.40439	0.160204	0.999994
MRPS5	39.2106	37.7701	40.6512	0.103412	0.0793399	1.40428	0.160236	0.999994
COX2	5886.94	6077.74	5696.13	-0.0935361	0.0648431	-1.40355	0.160452	0.999994
ZC3H4	12.3574	12.9372	11.7776	-0.125328	0.0923919	-1.40316	0.160569	0.999994
CD69	1.42167	1.63455	1.20878	-0.25431	0.308179	-1.40258	0.160742	0.999994
SLC39A8	107.904	111.217	104.591	-0.0878001	0.0581613	-1.40161	0.161032	0.999994
ATP7A	2.8855	3.09623	2.67476	-0.156645	0.150978	-1.4016	0.161034	0.999994
RAB3B	0.0418883	0.0837767	0	-0.116067	2.37066	-1.40159	0.161036	0.999994
REPIN1	20.8725	21.8651	19.8799	-0.131037	0.0919889	-1.40159	0.161039	0.999994
RINT1	18.5054	17.8671	19.1437	0.0944535	0.0751722	1.40124	0.161143	0.999994
BBS12	5.77693	5.40451	6.14936	0.158726	0.143404	1.40103	0.161204	0.999994
GALT	33.9261	35.3142	32.5381	-0.114736	0.0888226	-1.40102	0.161208	0.999994
HNRNPA0	131.632	136.266	126.998	-0.100853	0.066438	-1.40087	0.161252	0.999994
CMSS1	11.0604	11.9548	10.166	-0.214384	0.164847	-1.40009	0.161485	0.999994
IFNE	0.277126	0.115579	0.438674	0.366946	1.38648	1.39944	0.161682	0.999994
PNMA8A	0.107783	0.146737	0.0688297	-0.101503	0.763738	-1.39934	0.161712	0.999994
PAFAH2	10.2449	9.72375	10.766	0.133818	0.109799	1.39926	0.161734	0.999994
AUTS2	1.93168	2.10175	1.7616	-0.167578	0.178931	-1.39852	0.161956	0.999994
SULF1	20.1169	20.877	19.3568	-0.103906	0.0738717	-1.39843	0.161983	0.999994
ENSBTAT00000057389.2	1.53323	1.68865	1.3778	-0.177251	0.213172	-1.39834	0.162009	0.999994
PPP1R10	23.0299	23.9115	22.1482	-0.105914	0.0715065	-1.39832	0.162017	0.999994
FKBP8	196.373	201.838	190.908	-0.0799132	0.0512983	-1.39821	0.162051	0.999994
FRS3	0.974764	0.834744	1.11478	0.204931	0.300832	1.39809	0.162087	0.999994
FHL3	3.4953	3.16816	3.82243	0.210352	0.203813	1.39806	0.162094	0.999994
ENSBTAT00000062920.1	0.396768	0.793537	0	-0.842807	2.3929	-1.39795	0.162127	0.999994
LSP1	0.809796	0.656059	0.963533	0.245698	0.399006	1.39779	0.162175	0.999994
TCF3	20.2545	21.048	19.461	-0.107773	0.0742761	-1.39721	0.162351	0.999994
CKS1B	191.849	181.722	201.975	0.151651	0.101129	1.39708	0.16239	0.999994
ALDH7A1	21.7736	22.515	21.0322	-0.0939657	0.0661768	-1.39681	0.162472	0.999994
C1R	0.279949	0.211202	0.348697	0.155127	0.532323	1.39597	0.162725	0.999994
COQ2	25.1148	24.1419	26.0877	0.107548	0.08542	1.39566	0.162817	0.999994
PPP2R1B	23.4097	24.3512	22.4682	-0.111343	0.0785698	-1.39555	0.162852	0.999994
TMEM129	20.2836	19.6091	20.9582	0.0914761	0.0750849	1.39533	0.162915	0.999994
ENSBTAT00000065188.1	4.30089	1.96034	6.64144	1.36808	1.27055	1.39524	0.162943	0.999994
ENSBTAT00000007099.4	0.406149	0.620265	0.192032	-0.442806	1.01102	-1.39506	0.162997	0.999994
SLC12A5	0.115203	0.143314	0.0870913	-0.0727485	0.52454	-1.39318	0.163565	0.999994
CUL3	35.3452	36.5739	34.1164	-0.0975845	0.0675968	-1.39227	0.163839	0.999994
PURG	0.416559	0.28211	0.551008	0.274685	0.717708	1.39139	0.164108	0.999994
FBF1	4.33021	4.67407	3.98635	-0.186399	0.124196	-1.39117	0.164175	0.999994
ENSBTAT00000052700.1	0.383757	0.503647	0.263866	-0.250622	0.683025	-1.39109	0.164199	0.999994
SARNP	145.405	140.416	150.394	0.0983661	0.0733564	1.3908	0.164287	0.999994
TMEM230	51.9389	50.0977	53.78	0.100391	0.0787439	1.39073	0.164308	0.999994
ARL6	2.00048	1.84356	2.1574	0.151039	0.174248	1.39027	0.164446	0.999994
TSPAN4	47.0437	48.9212	45.1662	-0.112816	0.0754598	-1.39024	0.164455	0.999994
C19orf71	43.5931	46.5853	40.601	-0.193898	0.14004	-1.3897	0.16462	0.999994
ENSBTAT00000064623.1	0.728718	1.06604	0.391399	-0.570329	1.07231	-1.38963	0.164642	0.999994
RAC2	20.8803	22.3145	19.4461	-0.189404	0.132043	-1.38895	0.164848	0.999994
SLC4A4	3.4835	3.74024	3.22676	-0.16541	0.15257	-1.38798	0.165143	0.999994
UBE2J2	71.0146	68.9216	73.1076	0.0838833	0.0667825	1.38781	0.165194	0.999994
NAIP	0.091937	0.063205	0.120669	0.0759404	0.665864	1.38749	0.165293	0.999994
ISY1	29.3308	28.241	30.4205	0.103713	0.0840542	1.38726	0.165363	0.999994
NEXN	35.1457	33.8605	36.4309	0.102636	0.0792527	1.3856	0.165869	0.999994
CLCA3	9.89122	10.4262	9.35623	-0.141847	0.104437	-1.38533	0.165951	0.999994
RPL27	1881.84	1827.9	1935.79	0.0826889	0.0586884	1.38525	0.165977	0.999994
KLC4	48.3756	50.0521	46.6991	-0.0980063	0.0655512	-1.38508	0.166029	0.999994
TMEM63C	23.4835	24.3587	22.6083	-0.103185	0.0732013	-1.3849	0.166082	0.999994
SIAE	8.84408	9.4022	8.28597	-0.163765	0.122885	-1.38452	0.166201	0.999994
SOCS4	12.6329	13.2584	12.0075	-0.132475	0.10173	-1.38403	0.166349	0.999994
ELF2	10.9508	10.3871	11.5146	0.136212	0.109748	1.38385	0.166406	0.999994
PAK5	0.0280123	0.0488847	0.00714	-0.0585918	2.01498	-1.38363	0.166472	0.999994
ENSBTAT00000008157.2	0.785535	0.976631	0.594439	-0.309994	0.538301	-1.38343	0.166533	0.999994
ISM1	0.026396	0.0473257	0.00546633	-0.0588453	2.04916	-1.38339	0.166547	0.999994
S1PR2	12.6076	13.1588	12.0564	-0.116942	0.0849268	-1.38311	0.166632	0.999994
CRIM1	92.602	95.7407	89.4632	-0.0967914	0.0658842	-1.38297	0.166673	0.999994
KCNH2	0.300318	0.241354	0.359282	0.13093	0.423614	1.38288	0.166701	0.999994
POLR1B	23.6511	23.0206	24.2816	0.0738137	0.0610048	1.38202	0.166967	0.999994
AKTIP	24.8263	25.9913	23.6613	-0.130245	0.0953485	-1.38195	0.166988	0.999994
TGFBI	177.229	172.75	181.707	0.0725188	0.0592568	1.38164	0.167082	0.999994
CBX6	2.45759	2.66695	2.24823	-0.174925	0.170982	-1.38138	0.167162	0.999994
HOXC6	1.16802	0.908706	1.42733	0.346776	0.478982	1.38023	0.167515	0.999994
CIC	18.8695	19.5488	18.1902	-0.0986821	0.0817444	-1.38005	0.16757	0.999994
NPAS1	4.2526	3.91997	4.58524	0.18297	0.17144	1.3798	0.167647	0.999994
UTRN	9.63903	10.0142	9.26389	-0.101784	0.0781582	-1.37937	0.167782	0.999994
RXYLT1	7.56067	7.02444	8.0969	0.180974	0.151781	1.37908	0.16787	0.999994
SNAPC1	9.28901	8.85087	9.72716	0.122946	0.102927	1.37898	0.1679	0.999994
GRAMD2B	15.8984	16.7536	15.0432	-0.146147	0.105231	-1.3789	0.167927	0.999994
CTC1	5.73008	5.46069	5.99948	0.11556	0.106677	1.37823	0.168132	0.999994
RBMS2	38.5293	37.2044	39.8542	0.0967456	0.0764849	1.37823	0.168132	0.999994
SYN2	0.160399	0.090858	0.229941	0.173125	0.966316	1.37815	0.168158	0.999994
SLC19A3	2.11644	2.30572	1.92715	-0.175469	0.183047	-1.37773	0.168288	0.999994
INPP5K	13.1308	13.6889	12.5727	-0.114015	0.0842992	-1.37728	0.168425	0.999994
CTIF	10.5261	11.134	9.91825	-0.15231	0.117164	-1.37678	0.168579	0.999994
OTUD1	0.990366	1.17244	0.808294	-0.264685	0.379227	-1.37651	0.168663	0.999994
PLOD1	45.5288	44.3058	46.7517	0.0758573	0.0631134	1.37645	0.168684	0.999994
SWT1	6.77734	7.11081	6.44386	-0.123796	0.119505	-1.37639	0.168702	0.999994
RAB5B	99.8962	103.172	96.6203	-0.0937163	0.0645921	-1.37635	0.168715	0.999994
C17H22orf39	113.597	120.055	107.14	-0.162766	0.129099	-1.37626	0.168741	0.999994
VPS33B	20.2638	19.5875	20.94	0.0917994	0.0773877	1.37623	0.168751	0.999994
KIAA0391	5.38618	5.10154	5.67082	0.128691	0.150041	1.37584	0.16887	0.999994
RSU1	72.5464	74.8738	70.2191	-0.0913376	0.0639759	-1.37557	0.168956	0.999994
PIGK	23.8308	22.8045	24.8571	0.119328	0.0966947	1.37514	0.169088	0.999994
ENSBTAT00000064378.1	0.0709512	0.0190003	0.122902	0.140078	2.0284	1.3749	0.169161	0.999994
CABYR	0.411467	0.50491	0.318024	-0.191301	0.467229	-1.37473	0.169215	0.999994
GTF2F1	56.5027	54.9582	58.0471	0.077515	0.063673	1.37456	0.169269	0.999994
MSTO1	28.1092	29.1904	27.0279	-0.107228	0.0753922	-1.3742	0.16938	0.999994
ENSBTAT00000054548.2	2.34332	2.69555	1.99109	-0.305119	0.312707	-1.37409	0.169414	0.999994
FOXE1	10.2262	9.56242	10.8901	0.170816	0.144194	1.37393	0.169464	0.999994
UFC1	138.057	133.721	142.393	0.0900001	0.0699018	1.37324	0.169678	0.999994
FRK	21.4637	22.3894	20.5379	-0.118975	0.0857844	-1.37316	0.169702	0.999994
ECI2	6.17848	6.79786	5.5591	-0.24958	0.178646	-1.37309	0.169723	0.999994
LTV1	32.5971	31.3537	33.8405	0.106832	0.0848352	1.37306	0.169733	0.999994
ADCY6	23.0961	23.836	22.3563	-0.0886192	0.0607392	-1.3727	0.169845	0.999994
NYAP1	0.672997	0.781997	0.563997	-0.188258	0.343127	-1.37232	0.169964	0.999994
TET3	1.80241	1.93374	1.67108	-0.13532	0.150204	-1.37227	0.169981	0.999994
PLCH2	0.332456	0.386389	0.278524	-0.116853	0.356045	-1.37173	0.170149	0.999994
PELO	39.9862	38.7442	41.2281	0.0874578	0.0721818	1.37164	0.170175	0.999994
RSAD2	16.0352	13.693	18.3775	0.399257	0.318944	1.37136	0.170262	0.999994
PSPN	0.236932	0.411785	0.062079	-0.410629	1.93652	-1.37112	0.170337	0.999994
ARV1	10.2553	10.9537	9.55693	-0.179266	0.137712	-1.37098	0.170381	0.999994
PNRC1	15.8711	16.6075	15.1347	-0.126029	0.0932667	-1.37026	0.170607	0.999994
SLC25A38	13.3585	12.6557	14.0614	0.141353	0.1029	1.36993	0.170709	0.999994
KIF22	21.1959	20.4246	21.9672	0.100307	0.0840793	1.36935	0.170889	0.999994
CD207	0.094259	0.029619	0.158899	0.170644	1.70542	1.36909	0.170972	0.999994
ENSBTAT00000023649.5	0.170687	0.288381	0.0529937	-0.291063	1.9396	-1.36897	0.171009	0.999994
KNTC1	1.75575	1.86998	1.64152	-0.119672	0.132757	-1.36874	0.171079	0.999994
ENSBTAT00000053550.2	0.0215975	0.043195	0	-0.0610089	2.39635	-1.36732	0.171525	0.999994
USP7	68.3576	70.2117	66.5035	-0.0771506	0.0526096	-1.36721	0.17156	0.999994
PRRC2B	15.2408	15.9082	14.5734	-0.118642	0.0882574	-1.36701	0.171623	0.999994
ENSBTAT00000010166.5	0.607715	0.227331	0.988098	0.695865	1.57455	1.36656	0.171764	0.999994
GGT7	0.72592	0.618429	0.833412	0.179937	0.324707	1.36649	0.171784	0.999994
AKAP6	3.58804	3.41409	3.76198	0.109445	0.104143	1.36628	0.171851	0.999994
MTMR9	4.68052	4.40455	4.95649	0.140289	0.130382	1.36624	0.171864	0.999994
SHISA5	123.806	120.659	126.953	0.0727672	0.0595791	1.36562	0.172057	0.999994
UBE3A	45.9283	44.6184	47.2382	0.0805602	0.0648345	1.36536	0.172141	0.999994
RNH1	696.208	717.844	674.573	-0.089567	0.060292	-1.36514	0.172209	0.999994
BAG4	9.02136	8.62226	9.42046	0.114972	0.0971217	1.36473	0.172336	0.999994
EIF2D	26.8511	25.9778	27.7244	0.0905057	0.0733574	1.36469	0.172351	0.999994
ALPK2	0.0143648	0.00612567	0.022604	0.0234371	1.42435	1.3645	0.172411	0.999994
ZNF296	11.5028	10.8776	12.128	0.144401	0.124425	1.36443	0.172433	0.999994
NDUFA10	84.2177	81.4109	87.0245	0.09507	0.0743651	1.36428	0.172478	0.999994
DNAJA4	16.8683	17.746	15.9906	-0.141846	0.108282	-1.36361	0.172689	0.999994
PRDX3	85.7909	83.3369	88.2449	0.0816052	0.0648705	1.36354	0.172712	0.999994
HMGN4	16.4892	15.8178	17.1606	0.110828	0.0891583	1.36343	0.172748	0.999994
SLC22A17	1.54992	1.74339	1.35645	-0.219343	0.25258	-1.36302	0.172875	0.999994
CYP51A1	134.849	130.786	138.911	0.0863157	0.0672586	1.3628	0.172946	0.999994
UBE2B	226.317	233.701	218.934	-0.0937535	0.0654203	-1.36265	0.172992	0.999994
SERINC3	46.3956	47.8862	44.9049	-0.0907801	0.0624862	-1.36228	0.173111	0.999994
DCAKD	10.1833	9.39048	10.976	0.204889	0.170178	1.36225	0.173118	0.999994
MMD	24.8218	26.1126	23.531	-0.144357	0.110004	-1.36223	0.173124	0.999994
ZWILCH	18.0625	17.4115	18.7135	0.0985769	0.0818338	1.36191	0.173225	0.999994
ENSBTAT00000052988.2	0.322169	0.448014	0.196324	-0.275468	0.894697	-1.36191	0.173228	0.999994
ENSBTAT00000008997.5	0.125381	0.212933	0.0378287	-0.224932	1.92764	-1.36054	0.173658	0.999994
VPS72	30.1648	31.3994	28.9302	-0.114365	0.0815467	-1.36027	0.173744	0.999994
ENSBTAT00000039065.4	0.932638	0.691217	1.17406	0.362329	0.57255	1.36023	0.173757	0.999994
CLCN3	21.6383	22.4236	20.853	-0.100129	0.0716498	-1.36008	0.173804	0.999994
C3H1orf146	1.11695	0.837825	1.39608	0.382677	0.551577	1.35989	0.173865	0.999994
PDK2	2.36867	2.58806	2.14928	-0.188185	0.195643	-1.35966	0.173938	0.999994
EFCAB5	0.599286	0.675595	0.522978	-0.137778	0.2685	-1.3586	0.174272	0.999994
LMCD1	6.07887	5.64817	6.50956	0.175771	0.160388	1.35851	0.1743	0.999994
TSC22D2	24.2622	24.9971	23.5273	-0.0839603	0.0585268	-1.3584	0.174336	0.999994
RSAD1	7.14748	6.75544	7.53952	0.138946	0.122551	1.35837	0.174347	0.999994
BDP1	6.52995	6.83588	6.22402	-0.117293	0.0967288	-1.35831	0.174364	0.999994
DCLK2	1.96198	1.75259	2.17136	0.204312	0.225715	1.35827	0.174377	0.999994
BOLA-DMA	36.8289	38.7542	34.9037	-0.146976	0.111309	-1.35812	0.174425	0.999994
BEX3	25.2107	26.7563	23.665	-0.17035	0.123933	-1.35802	0.174459	0.999994
DAAM1	8.99971	9.34777	8.65166	-0.10047	0.0782159	-1.35794	0.174481	0.999994
ENSBTAT00000022896.5	3.84888	3.18851	4.50926	0.395421	0.370432	1.35791	0.174492	0.999994
TMEM30C	0.0606105	0.105322	0.0158987	-0.121711	2.01741	-1.3573	0.174685	0.999994
THUMPD2	2.74767	2.50342	2.99192	0.188319	0.193416	1.35706	0.174762	0.999994
DIP2C	5.73723	6.04265	5.43181	-0.130892	0.108361	-1.35701	0.174778	0.999994
ENSBTAT00000029807.4	7.44641	5.93836	8.95446	0.52075	0.418302	1.35694	0.174799	0.999994
COX18	16.6741	17.6934	15.6548	-0.166594	0.123443	-1.35663	0.174899	0.999994
PHOSPHO1	47.0304	48.9468	45.1139	-0.115192	0.0793978	-1.35648	0.174945	0.999994
LAMTOR2	193.601	187.313	199.888	0.0932637	0.0695546	1.35639	0.174975	0.999994
ENSBTAT00000063026.1	0.795625	0	1.59125	1.37365	2.44706	1.35567	0.175205	0.999994
MYBPC2	0.465774	0.5379	0.393648	-0.142095	0.334281	-1.35544	0.175276	0.999994
SDHAF2	64.711	62.6127	66.8093	0.092169	0.0755841	1.35517	0.175363	0.999994
AP2B1	74.0238	76.2764	71.7712	-0.0866616	0.0611331	-1.35511	0.175382	0.999994
TRIM33	6.81068	7.13268	6.48868	-0.11902	0.0970748	-1.35502	0.175412	0.999994
HTATIP2	46.5032	45.0517	47.9546	0.088189	0.0728838	1.3548	0.17548	0.999994
CORIN	0.0989522	0.064429	0.133475	0.0906733	0.778493	1.35466	0.175527	0.999994
GTDC1	4.66781	4.29611	5.0395	0.189498	0.17778	1.35461	0.175542	0.999994
TMEM70	42.0424	40.5468	43.5379	0.100297	0.0804532	1.35457	0.175554	0.999994
PHF13	6.67912	6.1256	7.23264	0.208344	0.179958	1.35452	0.17557	0.999994
ZSCAN20	2.10659	2.28168	1.93151	-0.162792	0.173714	-1.3545	0.175578	0.999994
GGT5	0.551309	0.658707	0.44391	-0.200078	0.416861	-1.35427	0.175652	0.999994
DOCK3	1.88343	2.00675	1.76012	-0.123476	0.132816	-1.35339	0.175932	0.999994
CDK7	54.4137	52.4768	56.3507	0.100898	0.0793739	1.35336	0.175941	0.999994
CORO2B	1.22115	1.42811	1.0142	-0.269627	0.364867	-1.35331	0.175958	0.999994
FGF2	18.0297	17.596	18.4633	0.0657665	0.0585951	1.35286	0.1761	0.999994
CHCHD3	89.1506	86.3617	91.9394	0.0892894	0.0717575	1.35281	0.176117	0.999994
ENSBTAT00000065599.1	0.381876	0.671159	0.0925923	-0.613094	1.93946	-1.35227	0.176289	0.999994
OARD1	57.1986	55.1392	59.258	0.102144	0.0800203	1.35208	0.176349	0.999994
KIF23	14.1563	13.6742	14.6385	0.0918205	0.0783129	1.35147	0.176544	0.999994
CNOT3	28.1177	29.218	27.0175	-0.10908	0.0767602	-1.35144	0.176555	0.999994
RPL19	2115.21	2050.8	2179.62	0.0878461	0.0646205	1.35099	0.176697	0.999994
ZYX	725.772	744.008	707.537	-0.0724134	0.0479675	-1.3507	0.176791	0.999994
M-SAA3.2	0.298374	0.471304	0.125443	-0.386603	1.39936	-1.35055	0.176841	0.999994
DSE	13.6037	13.0842	14.1233	0.102689	0.0849048	1.3504	0.176887	0.999994
PXN	157.263	162.854	151.672	-0.101969	0.0717896	-1.35033	0.176909	0.999994
DUSP27	0.538119	0.614348	0.461891	-0.143116	0.292145	-1.35028	0.176926	0.999994
HOXA5	10.9717	11.6335	10.3098	-0.159677	0.119809	-1.35018	0.176959	0.999994
PALB2	1.7801	1.64443	1.91577	0.14092	0.169212	1.34977	0.17709	0.999994
NOXO1	1.07426	1.29932	0.84921	-0.314296	0.450906	-1.34976	0.177094	0.999994
SUPT5H	55.2752	56.982	53.5684	-0.0875385	0.0600116	-1.34976	0.177094	0.999994
UBE2D4	7.86587	7.37341	8.35833	0.160436	0.140489	1.34954	0.177164	0.999994
MEF2D	32.9333	34.1965	31.6701	-0.10746	0.0767875	-1.3492	0.177273	0.999994
PIGT	42.3082	43.6337	40.9826	-0.0883418	0.0613846	-1.34883	0.17739	0.999994
ENSBTAT00000056771.2	0.205221	0.12486	0.285583	0.192677	0.897474	1.34855	0.177481	0.999994
ZNF503	1.35909	1.54717	1.171	-0.230531	0.298465	-1.34794	0.177677	0.999994
PDCD6	91.4504	88.7798	94.121	0.083373	0.0666403	1.34762	0.177781	0.999994
KLHL12	21.6051	20.5676	22.6425	0.132515	0.0904866	1.34752	0.177813	0.999994
FGFR4	0.0851558	0.0533583	0.116953	0.0845726	0.854693	1.34688	0.17802	0.999994
TEC	9.87074	10.3378	9.40368	-0.124047	0.0981417	-1.34599	0.178305	0.999994
MTG1	39.5847	38.2521	40.9173	0.0947759	0.079701	1.34513	0.178584	0.999994
EPHA4	31.7086	32.8351	30.5821	-0.0994151	0.0780582	-1.34441	0.178817	0.999994
ADAMTSL3	0.676347	0.574865	0.77783	0.17489	0.237805	1.34438	0.178827	0.999994
EFR3A	50.4962	52.4766	48.5158	-0.111019	0.0826471	-1.34435	0.178836	0.999994
ZMAT3	20.776	21.988	19.5641	-0.160753	0.123375	-1.34423	0.178874	0.999994
TENM2	0.0341192	0.048533	0.0197053	-0.04022	0.990728	-1.34413	0.178907	0.999994
PLXND1	15.921	15.4641	16.378	0.0779384	0.0672943	1.34286	0.179317	0.999994
ENG	2.15333	1.86588	2.44077	0.263753	0.292698	1.34262	0.179396	0.999994
CSF2	146.419	142.034	150.803	0.0858453	0.0661276	1.34247	0.179443	0.999994
RTKN2	2.00391	2.22909	1.77872	-0.216707	0.233096	-1.34219	0.179533	0.999994
DCTPP1	123.832	128.242	119.423	-0.10196	0.0716222	-1.34218	0.179536	0.999994
PINX1	6.85969	7.47736	6.24203	-0.22722	0.182131	-1.34204	0.179582	0.999994
MAPK4	15.0087	15.7458	14.2716	-0.132945	0.100019	-1.3418	0.179661	0.999994
MSMO1	214.387	208.69	220.085	0.0763454	0.0612514	1.34058	0.180058	0.999994
DUSP8	13.7885	14.5461	13.031	-0.147932	0.110714	-1.34048	0.180089	0.999994
NUDCD3	43.1853	44.538	41.8326	-0.0883616	0.0604002	-1.3402	0.180179	0.999994
EFL1	21.3298	20.7286	21.931	0.0777084	0.0675576	1.33963	0.180364	0.999994
PMPCA	99.7128	102.617	96.8085	-0.0832313	0.0558228	-1.33949	0.180411	0.999994
MAB21L3	7.74432	8.34928	7.13935	-0.199942	0.164367	-1.33943	0.180432	0.999994
ZWINT	11.9473	11.2829	12.6117	0.1482	0.123427	1.3393	0.180473	0.999994
SVEP1	0.751503	0.696757	0.806248	0.090216	0.167615	1.33891	0.180598	0.999994
JAG1	47.4475	48.7468	46.1483	-0.077398	0.0533133	-1.33836	0.180778	0.999994
ENSBTAT00000047705.3	352.684	344.114	361.254	0.0699313	0.0546391	1.33815	0.180846	0.999994
TANGO2	22.978	24.9071	21.0489	-0.232643	0.187281	-1.33767	0.181004	0.999994
AP4E1	4.52805	4.79079	4.26531	-0.137243	0.121594	-1.33748	0.181065	0.999994
KCTD13	3.5301	3.85005	3.21015	-0.204128	0.190503	-1.33719	0.181159	0.999994
BRIP1	0.767656	0.679223	0.856089	0.144472	0.256867	1.3366	0.181355	0.999994
FAM192A	28.9651	27.7886	30.1417	0.113349	0.0950504	1.33652	0.18138	0.999994
CCDC89	0.0949003	0.043714	0.146087	0.13499	1.29316	1.3365	0.181385	0.999994
GYG1	53.4753	51.5859	55.3647	0.100116	0.0794104	1.33625	0.181466	0.999994
LCN15	0.267483	0.449109	0.085857	-0.416332	1.71825	-1.33613	0.181505	0.999994
NFKBIZ	4.59276	4.85552	4.33	-0.135662	0.116691	-1.33603	0.181538	0.999994
VGF	471.107	458.438	483.776	0.077448	0.0615299	1.33556	0.181692	0.999994
ENSBTAT00000052679.2	7.45364	7.02011	7.88717	0.148102	0.130155	1.33548	0.181721	0.999994
SPTB	2.57352	2.71862	2.42843	-0.117218	0.114091	-1.33519	0.181813	0.999994
APOB	0.00828417	0.003752	0.0128163	0.0129697	1.31854	1.3351	0.181843	0.999994
CEP290	4.78902	4.70397	4.87408	0.0423957	0.104697	1.33488	0.181916	0.999994
SUSD2	0.169223	0.216755	0.121691	-0.117363	0.632759	-1.33417	0.182149	0.999994
DTNBP1	15.8505	15.037	16.664	0.139405	0.115337	1.33397	0.182215	0.999994
SPN	0.883915	0.784811	0.983018	0.151926	0.247901	1.33391	0.182232	0.999994
MAU2	16.7944	17.647	15.9418	-0.138356	0.102117	-1.33382	0.182263	0.999994
RIPK1	32.7984	31.933	33.6638	0.0738944	0.062758	1.33382	0.182264	0.999994
NOVA1	0.20007	0.142435	0.257706	0.138683	0.784155	1.33372	0.182294	0.999994
SLC5A6	21.8199	21.1217	22.5181	0.0883071	0.074904	1.33367	0.182313	0.999994
GFPT2	0.636055	0.543021	0.72909	0.164255	0.323712	1.33363	0.182325	0.999994
MRNIP	9.44887	8.90671	9.99103	0.149849	0.127512	1.33326	0.182446	0.999994
LIMD1	8.73505	9.31685	8.15326	-0.172646	0.14295	-1.33316	0.18248	0.999994
KIAA0232	11.1815	11.5871	10.7758	-0.0961194	0.0739646	-1.33275	0.182613	0.999994
KRTCAP3	228.792	223.088	234.497	0.0716454	0.0583638	1.33243	0.182717	0.999994
CHD7	9.85998	10.1695	9.55046	-0.0822578	0.0624516	-1.33221	0.182791	0.999994
SLC16A2	0.0677055	0.113637	0.0217743	-0.124202	1.69859	-1.33221	0.182791	0.999994
NF2	36.9348	35.9424	37.9272	0.0754984	0.0641563	1.33184	0.182913	0.999994
GEMIN7	51.6638	49.3593	53.9682	0.126338	0.0976282	1.33179	0.18293	0.999994
BOLA-DQA2	13.2301	14.2801	12.18	-0.213303	0.167735	-1.33173	0.182948	0.999994
CPT1B	6.21706	6.55291	5.88121	-0.134371	0.10935	-1.3304	0.183385	0.999994
NT5C2	34.0623	35.1418	32.9828	-0.088865	0.0642753	-1.3304	0.183387	0.999994
ENSBTAT00000019759.5	1.17317	0.934675	1.41167	0.317944	0.441192	1.33028	0.183428	0.999994
GPS2	49.5312	51.3445	47.718	-0.103585	0.0735233	-1.33014	0.183473	0.999994
STAR	0.693232	0.596234	0.79023	0.165472	0.316865	1.32986	0.183564	0.999994
ARFGAP1	42.4501	43.9768	40.9235	-0.101421	0.0742184	-1.32944	0.183703	0.999994
BID	41.9633	40.1793	43.7474	0.119883	0.0800623	1.32934	0.183737	0.999994
STX3	61.5545	63.9075	59.2015	-0.108585	0.0783817	-1.329	0.183847	0.999994
RPL22L1	106.788	104.092	109.484	0.0721848	0.0589449	1.32892	0.183874	0.999994
FYB1	1.37676	1.24443	1.5091	0.160823	0.218029	1.32887	0.183891	0.999994
DMTF1	4.97589	5.23694	4.71484	-0.126125	0.109919	-1.32857	0.183989	0.999994
TM7SF2	77.3856	79.7619	75.0093	-0.0874995	0.0600325	-1.32851	0.18401	0.999994
PLCD4	0.208822	0.262645	0.155	-0.128556	0.57103	-1.3285	0.184012	0.999994
ENSBTAT00000026536.4	0.0441512	0.0626153	0.025687	-0.0510289	0.985944	-1.32802	0.184171	0.999994
GABRD	0.0501085	0.0843137	0.0159033	-0.094019	1.71317	-1.32788	0.184218	0.999994
GSTK1	69.968	67.7637	72.1723	0.0896518	0.0733188	1.32766	0.184289	0.999994
TNRC18	15.4242	15.9566	14.8917	-0.0935733	0.0686912	-1.32763	0.184299	0.999994
IL2RA	0.0464897	0.073733	0.0192463	-0.0751325	1.47464	-1.32683	0.184566	0.999994
PMM1	6.6632	7.13423	6.19218	-0.177576	0.144885	-1.32676	0.184587	0.999994
SLC9A3R2	0.667575	0.814275	0.520876	-0.254491	0.408804	-1.32665	0.184624	0.999994
C6H4orf17	0.242717	0.321288	0.164146	-0.182672	0.755427	-1.32636	0.184722	0.999994
CHRNA3	0.125035	0.181023	0.069048	-0.14371	1.07441	-1.32591	0.18487	0.999994
WBP2	120.923	124.443	117.403	-0.0833342	0.0585538	-1.3255	0.185004	0.999994
MEX3A	1.20433	1.39361	1.01505	-0.248373	0.341135	-1.3252	0.185104	0.999994
ENSBTAT00000065205.1	29.1444	31.0499	27.2389	-0.182634	0.136512	-1.32488	0.185212	0.999994
MRPL58	75.1866	72.7782	77.5949	0.0912411	0.076015	1.32466	0.185284	0.999994
P2RY8	0.0636088	0.0144337	0.112784	0.133499	2.06177	1.32457	0.185315	0.999994
MMP15	25.2444	26.1195	24.3694	-0.0962413	0.0697555	-1.32451	0.185333	0.999994
COX14	350.604	338.221	362.987	0.101661	0.0762093	1.32434	0.185391	0.999994
IGFALS	0.924167	1.07579	0.772547	-0.227835	0.35736	-1.32408	0.185478	0.999994
NDUFS8	162.38	158.142	166.619	0.0748741	0.0621179	1.32369	0.185606	0.999994
HS3ST3A1	2.52269	2.86101	2.18437	-0.277969	0.27993	-1.3233	0.185737	0.999994
ENSBTAT00000035669.3	4.4712	5.26451	3.6779	-0.421342	0.388023	-1.32326	0.185749	0.999994
GIT1	24.3863	25.3278	23.4449	-0.107055	0.0787256	-1.32229	0.18607	0.999994
C1QBP	206.609	201.461	211.758	0.0715717	0.0580944	1.32201	0.186166	0.999994
OTUD6B	25.1933	24.0336	26.353	0.127833	0.103104	1.32195	0.186186	0.999994
LARP6	17.0294	16.3193	17.7396	0.113707	0.0971496	1.32182	0.186227	0.999994
FBLIM1	299.345	306.436	292.254	-0.0681385	0.045375	-1.32166	0.186281	0.999994
MINDY2	8.88783	9.31385	8.46182	-0.124393	0.0996017	-1.32136	0.186381	0.999994
ENSBTAT00000017429.5	3.96366	3.62012	4.3072	0.200021	0.198697	1.32117	0.186445	0.999994
REC8	0.86426	0.749085	0.979435	0.178488	0.301406	1.32068	0.18661	0.999994
RAPGEF2	8.45375	8.76282	8.14469	-0.0943637	0.0754387	-1.3206	0.186633	0.999994
CDC123	48.2405	46.7604	49.7207	0.0867617	0.0708669	1.32059	0.186638	0.999994
SPATA18	0.021212	0	0.042424	0.0599422	2.47594	1.32041	0.1867	0.999994
ERN2	1.08002	0.956997	1.20305	0.170862	0.258944	1.32026	0.186749	0.999994
PCK2	100.649	98.5757	102.722	0.0588609	0.0515328	1.32021	0.186766	0.999994
ALOX15B	0.0199725	0.039945	0	-0.0565072	2.34922	-1.31995	0.186851	0.999994
HOXA6	1.90874	1.56225	2.25524	0.345356	0.415161	1.31986	0.186882	0.999994
UQCR10	516.787	499.814	533.759	0.0946139	0.0718474	1.31978	0.186908	0.999994
AP1S1	170.422	166.634	174.21	0.0637731	0.0542961	1.31905	0.187151	0.999994
GRHPR	41.7737	40.152	43.3954	0.109445	0.0888005	1.31897	0.18718	0.999994
ENSBTAT00000034217.3	0.130252	0.0655473	0.194957	0.165364	1.31592	1.31874	0.187255	0.999994
MRPS2	54.603	56.6644	52.5415	-0.107023	0.0761189	-1.31828	0.187411	0.999994
RBMS1	77.7558	79.9939	75.5177	-0.0820198	0.0586146	-1.31795	0.187521	0.999994
LAP3	30.1859	29.2027	31.1692	0.0909994	0.076124	1.31793	0.187528	0.999994
PXDC1	10.2125	9.74417	10.6809	0.120597	0.105993	1.31752	0.187663	0.999994
PRTG	3.14434	3.38226	2.90642	-0.165827	0.155572	-1.31748	0.187677	0.999994
INO80C	41.2237	39.3326	43.1149	0.12932	0.103908	1.31729	0.187742	0.999994
CMPK1	74.0189	71.4875	76.5503	0.0973995	0.0785407	1.31725	0.187755	0.999994
C2CD4B	0.161273	0.0822803	0.240266	0.196576	1.16676	1.3171	0.187806	0.999994
ZNF266	66.1336	68.2603	64.0069	-0.0914365	0.0657425	-1.3168	0.187904	0.999994
SUCLG2	122.466	119.419	125.513	0.0712148	0.0595052	1.31656	0.187986	0.999994
WDR59	5.78652	5.52723	6.04582	0.110297	0.103611	1.31642	0.188032	0.999994
ERBIN	50.8484	52.4344	49.2624	-0.0882874	0.0639836	-1.31587	0.188219	0.999994
DOCK9	31.5789	32.4486	30.7093	-0.0770428	0.0556196	-1.31562	0.188303	0.999994
GIPR	0.0470387	0.0836433	0.010434	-0.100915	2.04481	-1.31557	0.188318	0.999994
TIMM21	26.4406	25.4199	27.4613	0.107373	0.0887577	1.31532	0.188401	0.999994
COL2A1	0.0118562	0.020525	0.00318733	-0.0247205	2.03666	-1.31318	0.189123	0.999994
HCCS	36.2341	34.8504	37.6179	0.10728	0.089761	1.31311	0.189147	0.999994
B4GALT6	12.0432	12.5911	11.4952	-0.121281	0.097529	-1.31293	0.189205	0.999994
CAMK1G	0.410701	0.330442	0.490959	0.164335	0.438552	1.31278	0.189256	0.999994
KREMEN1	74.4717	77.065	71.8784	-0.0991852	0.0713326	-1.31277	0.189259	0.999994
ENSBTAT00000001225.5	0.0466963	0.0933927	0	-0.128812	2.34248	-1.31271	0.18928	0.999994
ABCA12	0.004222	0.008444	0	-0.012131	2.34248	-1.31271	0.18928	0.999994
HJURP	18.6675	19.4778	17.8572	-0.11895	0.09163	-1.31228	0.189424	0.999994
ENSBTAT00000066219.1	1.52466	1.77533	1.27399	-0.287431	0.344513	-1.31213	0.189475	0.999994
TEX2	12.3068	11.8689	12.7448	0.0949974	0.0830546	1.31209	0.189489	0.999994
KCNN2	1.50706	1.33044	1.68368	0.203608	0.274301	1.31205	0.189502	0.999994
SOWAHD	1.6319	1.36383	1.89997	0.294908	0.376389	1.31191	0.18955	0.999994
PTPRM	0.478522	0.542957	0.414087	-0.125827	0.288101	-1.31189	0.189558	0.999994
CA2	43.7559	41.9869	45.525	0.114111	0.0936128	1.31162	0.189648	0.999994
ASB1	7.47848	8.08786	6.86911	-0.20774	0.179786	-1.31144	0.18971	0.999994
ENSBTAT00000036187.3	0.176475	0.091585	0.261364	0.208561	1.18136	1.31131	0.189753	0.999994
HNRNPUL1	87.739	89.922	85.5559	-0.0709972	0.0486255	-1.31106	0.189837	0.999994
NUDT12	7.46843	7.16119	7.77568	0.104731	0.0953113	1.31096	0.189873	0.999994
MSH4	0.318656	0.388564	0.248748	-0.153112	0.480907	-1.31072	0.189954	0.999994
CAMTA2	29.58	30.6261	28.534	-0.0987405	0.0710216	-1.3105	0.190025	0.999994
RAB11FIP1	26.0234	26.9067	25.14	-0.0943488	0.0692873	-1.3102	0.190129	0.999994
MORF4L1	212.202	207.251	217.153	0.0670168	0.0562649	1.31005	0.190178	0.999994
TESC	0.590622	0.803148	0.378097	-0.38784	0.812793	-1.31004	0.190183	0.999994
ERMP1	36.4419	37.5995	35.2843	-0.0892342	0.0663657	-1.30965	0.190314	0.999994
NRP1	4.96446	5.25354	4.67537	-0.139959	0.12473	-1.30952	0.190358	0.999994
RPSA	2925.59	2868.74	2982.43	0.0560552	0.0476784	1.30949	0.19037	0.999994
COPS7B	18.6537	18.0023	19.3051	0.0956657	0.0846365	1.30916	0.19048	0.999994
ENSBTAT00000046708.3	0.0824992	0.143293	0.021705	-0.162217	2.07605	-1.30909	0.190503	0.999994
ATXN7L3	19.8481	20.4918	19.2043	-0.0891239	0.0645652	-1.30883	0.190591	0.999994
ENSBTAT00000052402.1	2.35932	1.97879	2.73984	0.32825	0.363873	1.30856	0.190682	0.999994
GP1BA	0.030511	0.00852967	0.0524923	0.0615562	2.06863	1.30842	0.190732	0.999994
ADAMTS13	0.0335947	0.0494373	0.017752	-0.04423	1.14375	-1.30761	0.191007	0.999994
PANX2	1.40921	1.27407	1.54435	0.162019	0.215455	1.3075	0.191044	0.999994
TRPC4	1.10228	1.00642	1.19814	0.131658	0.251995	1.30695	0.191231	0.999994
FRRS1	11.9783	12.6303	11.3262	-0.145089	0.115653	-1.30646	0.191397	0.999994
RBM15	5.03264	5.33766	4.72762	-0.146014	0.128876	-1.30627	0.191461	0.999994
CCDC110	0.0512358	0.0776503	0.0248213	-0.0725167	1.28172	-1.305	0.191893	0.999994
SLC36A3	0.0262162	0	0.0524323	0.0737275	2.47188	1.30495	0.191909	0.999994
RPL7A	1716.41	1678.43	1754.39	0.0638227	0.0533331	1.30468	0.192001	0.999994
ENTPD3	0.417032	0.304402	0.529663	0.229826	0.616497	1.30453	0.192053	0.999994
GPR107	14.2816	15.1233	13.4399	-0.15908	0.128322	-1.30444	0.192082	0.999994
MXI1	1.53292	1.40276	1.66308	0.148403	0.195211	1.30444	0.192083	0.999994
FAM219A	5.47083	6.06985	4.8718	-0.267877	0.243218	-1.30435	0.192116	0.999994
PHEX	3.58962	3.86017	3.31907	-0.170285	0.167308	-1.30422	0.192159	0.999994
MIER2	8.61227	9.03707	8.18746	-0.127599	0.103349	-1.30407	0.192209	0.999994
MYL4	0.314292	0.179213	0.449371	0.297602	1.05642	1.30352	0.192398	0.999994
PLA2R1	0.828665	0.760595	0.896735	0.107456	0.189817	1.30333	0.192463	0.999994
TCEAL1	10.0535	9.42415	10.6829	0.164473	0.144507	1.30332	0.192466	0.999994
MORN3	12.272	11.6121	12.9318	0.143569	0.125474	1.30308	0.192548	0.999994
CDKN3	10.4833	9.60991	11.3567	0.219877	0.188855	1.30288	0.192616	0.999994
SLC25A34	4.0216	4.29267	3.75053	-0.155907	0.139925	-1.3028	0.192644	0.999994
HMGA2	21.8882	23.2862	20.4903	-0.176451	0.141365	-1.30204	0.192902	0.999994
CTSC	13.7457	14.4323	13.0592	-0.134432	0.103704	-1.30195	0.192932	0.999994
MAK	1.05015	1.18213	0.918171	-0.186008	0.299034	-1.30195	0.192933	0.999994
TLE3	17.5851	18.1608	17.0094	-0.0894102	0.0653292	-1.30193	0.19294	0.999994
PROM1	15.2191	14.6494	15.7888	0.101389	0.0861949	1.3016	0.193052	0.999994
PIGU	15.8434	15.1154	16.5715	0.124798	0.104207	1.30152	0.19308	0.999994
SNX11	18.8985	19.6024	18.1947	-0.102102	0.0775541	-1.3015	0.193088	0.999994
PIAS4	17.0203	17.7984	16.2423	-0.12466	0.0944869	-1.30132	0.193148	0.999994
ENSBTAT00000005580.4	387.752	326.331	449.173	0.459729	0.349063	1.30127	0.193165	0.999994
GALNT18	0.0245847	0.007153	0.0420163	0.049095	1.99321	1.30112	0.193218	0.999994
CCDC125	9.10736	8.63111	9.58362	0.13606	0.124234	1.30096	0.193272	0.999994
BANP	9.36893	8.89374	9.84411	0.132324	0.12075	1.30089	0.193297	0.999994
PRMT1	213.065	207.911	218.219	0.0694889	0.0599824	1.30054	0.193416	0.999994
DENND1C	46.8007	48.2133	45.3881	-0.0852936	0.0600682	-1.30008	0.193573	0.999994
IHH	53.9909	52.4963	55.4854	0.078438	0.066713	1.29952	0.193764	0.999994
NTPCR	57.4245	55.8277	59.0213	0.0788802	0.0675594	1.29919	0.193878	0.999994
GPBP1L1	61.3152	59.7305	62.8999	0.0733909	0.0624318	1.29913	0.193899	0.999994
HAVCR1	0.265349	0.117164	0.413533	0.339464	1.36622	1.29911	0.193905	0.999994
BACH2	0.064514	0.103511	0.0255167	-0.105751	1.24408	-1.2986	0.194083	0.999994
KDM3A	10.0846	10.4489	9.72017	-0.094885	0.0740594	-1.29858	0.194089	0.999994
KMT2D	6.48586	6.94664	6.02508	-0.17783	0.154059	-1.29836	0.194164	0.999994
ENSBTAT00000015900.4	6.49102	7.1673	5.81475	-0.261199	0.231546	-1.29813	0.194243	0.999994
TMA16	52.7011	50.4589	54.9433	0.120545	0.096185	1.29799	0.194289	0.999994
NPTN	125.495	121.894	129.096	0.0821623	0.0663266	1.29778	0.194363	0.999994
MANSC1	45.6726	47.11	44.2352	-0.0888909	0.0642665	-1.29759	0.194427	0.999994
TBC1D24	8.2272	8.7329	7.7215	-0.158293	0.12885	-1.29748	0.194465	0.999994
BOLA-DOA	0.149626	0.2264	0.0728517	-0.192979	1.28236	-1.29745	0.194475	0.999994
ENSBTAT00000057189.1	36.0122	37.7573	34.267	-0.136149	0.10495	-1.29744	0.194479	0.999994
RER1	134.945	131.81	138.08	0.0665512	0.0568764	1.29739	0.194496	0.999994
RNF217	9.3841	9.99165	8.77654	-0.169012	0.14114	-1.29702	0.194624	0.999994
TPGS1	32.6806	34.2093	31.152	-0.131045	0.099354	-1.29657	0.194779	0.999994
SLC25A44	9.15144	9.5763	8.72658	-0.12083	0.101427	-1.29657	0.19478	0.999994
ENSBTAT00000039166.4	5.6784	5.30943	6.04737	0.159575	0.148334	1.29656	0.194784	0.999994
MAGEL2	0.0273705	0.011884	0.042857	0.0434974	1.42137	1.29589	0.195013	0.999994
NCBP2	72.6328	70.2565	75.0091	0.0931512	0.0762411	1.29513	0.195276	0.999994
OPALIN	0.0186913	0	0.0373827	0.0529482	2.61423	1.29511	0.195282	0.999994
TAP2	15.3093	14.5342	16.0843	0.137223	0.118595	1.29469	0.195428	0.999994
ENSBTAT00000048899.3	0.0856717	0.039221	0.132122	0.123527	1.32478	1.29449	0.195496	0.999994
TET1	0.030685	0.0429143	0.0184557	-0.0342375	0.967636	-1.29448	0.195499	0.999994
CNOT6L	9.44167	9.99714	8.8862	-0.153641	0.129278	-1.29443	0.195518	0.999994
GPR19	0.271218	0.350996	0.19144	-0.181317	0.664073	-1.29437	0.195538	0.999994
FMNL2	0.317722	0.394743	0.240701	-0.168843	0.440909	-1.29414	0.195618	0.999994
SOX6	0.436206	0.362465	0.509947	0.148279	0.395051	1.29342	0.195865	0.999994
ATF7IP	6.7957	7.10917	6.48222	-0.116088	0.100172	-1.29306	0.19599	0.999994
RASA1	24.5613	25.3335	23.7891	-0.0871933	0.0656999	-1.29218	0.196296	0.999994
CFL1	1497.63	1529.64	1465.62	-0.0616335	0.0429836	-1.29161	0.196492	0.999994
KLK13	6.01387	5.42662	6.60112	0.242153	0.218829	1.29141	0.196561	0.999994
ENSBTAT00000042741.2	0.093398	0.14596	0.0408357	-0.138815	1.44335	-1.29137	0.196575	0.999994
RELB	10.5645	11.1805	9.94842	-0.153851	0.12273	-1.29129	0.196602	0.999994
BTBD18	0.244651	0.179331	0.309971	0.151566	0.623786	1.29128	0.196608	0.999994
COX7A2	782.326	805.106	759.545	-0.0839347	0.0633173	-1.29118	0.19664	0.999994
DMP1	6.86058	7.20533	6.51583	-0.126628	0.107465	-1.29109	0.196671	0.999994
SALL1	7.69477	8.03667	7.35287	-0.113518	0.0948279	-1.291	0.196702	0.999994
TAF10	119.944	124.887	115.001	-0.117988	0.0866919	-1.29077	0.196782	0.999994
PPFIA2	1.90097	1.75726	2.04468	0.143055	0.180677	1.2903	0.196945	0.999994
BCAS3	6.25875	6.43941	6.07808	-0.0718301	0.119549	-1.29029	0.19695	0.999994
ZFAND6	135.47	140.537	130.404	-0.107177	0.0846683	-1.28995	0.19707	0.999994
BEAN1	0.0862308	0.0279937	0.144468	0.154846	1.99801	1.28973	0.197143	0.999994
MEGF9	4.03652	4.36303	3.71001	-0.187317	0.178117	-1.28932	0.197288	0.999994
DLX3	8.00048	7.66872	8.33224	0.106403	0.102399	1.28896	0.197413	0.999994
ENSBTAT00000064490.1	0.309517	0.173299	0.445735	0.301232	1.06952	1.28857	0.197547	0.999994
ENSBTAT00000015470.3	1.29983	1.0108	1.58886	0.36455	0.496929	1.2879	0.197781	0.999994
ENSBTAT00000057439.1	0.378691	0.19879	0.558593	0.378665	1.14544	1.28783	0.197807	0.999994
HIP1R	35.6962	36.8136	34.5788	-0.0878861	0.0627119	-1.28758	0.197893	0.999994
ZFAND2B	17.3401	16.5239	18.1564	0.128505	0.112642	1.28753	0.197911	0.999994
TOPBP1	12.7911	12.3626	13.2196	0.0896835	0.078339	1.28715	0.198041	0.999994
SNCAIP	0.0122302	0	0.0244603	0.0348641	2.61542	1.2864	0.198302	0.999994
ENSBTAT00000000191.3	0.785828	0	1.57166	1.3627	2.48803	1.28633	0.198329	0.999994
CCDC88B	6.98037	6.72689	7.23384	0.0916769	0.0911668	1.2863	0.198339	0.999994
C1GALT1C1	20.4582	19.6279	21.2886	0.111707	0.096888	1.28607	0.198417	0.999994
SLC7A1	17.4896	18.3562	16.623	-0.135336	0.107451	-1.28597	0.198453	0.999994
C4H7orf25	12.349	11.8256	12.8724	0.113198	0.101535	1.28524	0.19871	0.999994
DAZAP2	107.836	105.527	110.145	0.0612239	0.053302	1.28511	0.198756	0.999994
LETM1	95.3148	93.3874	97.2421	0.0577471	0.0508254	1.28491	0.198824	0.999994
DHFR	13.1791	12.682	13.6762	0.101193	0.0911656	1.28463	0.19892	0.999994
AAED1	4.35641	3.89508	4.81774	0.249126	0.243722	1.28433	0.199027	0.999994
CDK5R1	1.07026	1.30256	0.837947	-0.325146	0.488954	-1.28404	0.19913	0.999994
IRAK4	23.8873	23.1619	24.6127	0.0841293	0.0726696	1.28394	0.199164	0.999994
SHMT2	68.6689	67.1794	70.1585	0.0617016	0.0544089	1.2839	0.199176	0.999994
FBXW4	12.3027	12.8839	11.7216	-0.126129	0.100113	-1.28377	0.199222	0.999994
ATP5F1E	137.957	144.488	131.426	-0.135714	0.102711	-1.28365	0.199265	0.999994
ADRA2A	0.126589	0.069608	0.18357	0.146063	1.09753	1.28351	0.199313	0.999994
IL11RA	5.83303	6.24148	5.42459	-0.172679	0.150822	-1.28319	0.199425	0.999994
THAP1	13.5682	12.7957	14.3406	0.153133	0.1324	1.28259	0.199636	0.999994
FAM13B	2.52554	2.72965	2.32142	-0.167237	0.180131	-1.28248	0.199676	0.999994
ZDHHC20	25.0995	26.062	24.137	-0.106454	0.0831094	-1.28233	0.199727	0.999994
FRMD7	0.0397493	0.0794987	0	-0.110361	2.37772	-1.28212	0.1998	0.999994
ENSBTAT00000065139.1	1.44627	1.17698	1.71557	0.318923	0.439021	1.28207	0.19982	0.999994
ETV4	64.8999	66.7755	63.0243	-0.0821435	0.0584846	-1.28199	0.199847	0.999994
OSBP2	0.118096	0.0852757	0.150916	0.0847214	0.657513	1.28195	0.199862	0.999994
PRKRA	1.18365	1.00597	1.36133	0.235302	0.35923	1.28187	0.199889	0.999994
TMED5	37.5809	36.378	38.7838	0.0899892	0.0752058	1.2817	0.199948	0.999994
PDE1A	0.0243592	0.00823167	0.0404867	0.0454313	1.74071	1.28128	0.200094	0.999994
ATXN7	42.112	49.4583	34.7656	-0.49652	0.13886	-1.28058	0.200341	0.999994
TBC1D13	9.65858	10.3149	9.00226	-0.177896	0.144529	-1.27979	0.200619	0.999994
MRPL39	36.1535	34.6069	37.7002	0.120183	0.101026	1.27971	0.200647	0.999994
REV1	7.3968	7.12295	7.67064	0.0941347	0.0910459	1.27901	0.200893	0.999994
WDR25	7.56815	8.07155	7.06475	-0.169719	0.138613	-1.27889	0.200937	0.999994
PLIN4	0.0149917	0.026577	0.00340633	-0.0329359	2.0617	-1.27879	0.200969	0.999994
ESYT1	106.579	109.054	104.103	-0.0664167	0.0459999	-1.27879	0.200972	0.999994
ENSBTAT00000065802.1	1.22953	1.00077	1.45828	0.297092	0.434632	1.27873	0.200992	0.999994
OCEL1	39.3267	37.9252	40.7283	0.100323	0.0851023	1.27851	0.20107	0.999994
ENSBTAT00000056979.2	16.1514	16.8407	15.4621	-0.116024	0.0900873	-1.27843	0.201096	0.999994
KDM2B	3.9055	3.7215	4.0895	0.108278	0.112806	1.2784	0.201109	0.999994
DLX6	9.9296	10.615	9.24418	-0.181185	0.150909	-1.2783	0.201143	0.999994
ADAP1	64.1035	66.4825	61.7245	-0.105484	0.0778126	-1.27824	0.201165	0.999994
ZNF385B	0.0283243	0.0566487	0	-0.0794958	2.46437	-1.27813	0.201203	0.999994
ANXA10	0.0289793	0.0579587	0	-0.0812833	2.46437	-1.27813	0.201203	0.999994
SIK3	9.4255	9.79976	9.05123	-0.103628	0.0829122	-1.27779	0.201322	0.999994
RAB18	77.8987	80.3729	75.4245	-0.0905126	0.0664763	-1.27769	0.201359	0.999994
CHM	4.78449	5.12297	4.44601	-0.169032	0.158113	-1.27761	0.201387	0.999994
SLC27A3	0.490248	0.593025	0.387471	-0.199311	0.477864	-1.27737	0.201472	0.999994
TESK1	11.5979	11.1379	12.0579	0.105403	0.0986711	1.27728	0.201502	0.999994
CTR9	21.6521	21.0521	22.2521	0.076445	0.0674247	1.27719	0.201534	0.999994
PTGR1	13.2757	12.6021	13.9494	0.136255	0.118666	1.27709	0.201571	0.999994
NSG2	0.0168383	0.0336767	0	-0.047785	2.4819	-1.27693	0.201626	0.999994
CD320	227.309	222.638	231.98	0.0590366	0.052489	1.27674	0.201695	0.999994
ENSBTAT00000046284.3	0.0504568	0.0176633	0.0832503	0.0901063	2.00398	1.27666	0.201722	0.999994
PLCH1	5.94093	6.19544	5.68642	-0.105848	0.0904055	-1.27658	0.201751	0.999994
NOSTRIN	7.80018	7.32588	8.27449	0.155666	0.138271	1.27657	0.201755	0.999994
RHOB	112.414	115.344	109.485	-0.0745465	0.0522013	-1.27637	0.201824	0.999994
SPAG4	2.53462	2.81361	2.25562	-0.228224	0.254113	-1.27601	0.201952	0.999994
ZNF282	8.54099	8.77253	8.30945	-0.0700352	0.135958	-1.27573	0.202051	0.999994
DRAM2	31.6598	30.5723	32.7474	0.096114	0.0808541	1.27571	0.20206	0.999994
PSMB2	201.072	196.047	206.098	0.0717691	0.0610157	1.2756	0.202096	0.999994
IQCG	1.14804	1.0009	1.29518	0.197961	0.299402	1.27557	0.202108	0.999994
HERC2	7.0371	7.27855	6.79564	-0.08671	0.0741419	-1.27514	0.20226	0.999994
FAM171B	0.143243	0.189571	0.096915	-0.116989	0.762552	-1.27493	0.202333	0.999994
TMEM14A	62.2907	60.2225	64.3589	0.0943217	0.0796907	1.27488	0.20235	0.999994
HAPLN3	2.85155	3.11534	2.58775	-0.197931	0.200347	-1.27467	0.202426	0.999994
PPP5C	41.6847	40.6015	42.7679	0.0732365	0.0666551	1.27462	0.202444	0.999994
INHA	0.144621	0.215631	0.07361	-0.179235	1.20086	-1.2739	0.202698	0.999994
RIMS2	0.0116298	0.0191447	0.004115	-0.0214343	2.0039	-1.27371	0.202766	0.999994
[truncated: 15,344 more rows]

## Sheet: STR
Symbol	ExpMean	Exp bSTR_Control	Exp bSTR_Treated	log2FC	lfcSE	Stat	p-value	padj
IFI6	590.237	27.9402	1152.53	5.31684	0.114835	47.8096	0	0
OAS1Y	98.1516	1.26913	195.034	6.43282	0.162382	45.6643	0	0
ENSBTAT00000066038.1	80.0448	2.10702	157.983	5.67719	0.122342	51.6601	0	0
ISG15	189.199	7.55623	370.842	5.44157	0.159922	36.0682	7.1515e-285	2.97109e-281
IFI27	1074.41	98.5241	2050.3	4.36535	0.139953	32.5884	5.99399e-233	1.99216e-229
ENSBTAT00000025313.5	397.54	111.286	683.794	2.6085	0.0921077	29.8874	2.86919e-196	7.9467e-193
ENSBTAT00000010544.5	43.4801	4.48061	82.4797	3.92902	0.192403	22.4846	5.87382e-112	1.39444e-108
UBA7	39.5458	17.4619	61.6297	1.7623	0.09424	20.4624	4.65918e-93	9.67828e-90
ZBP1	10.3046	0.930348	19.6789	3.42123	0.226975	19.9483	1.5512e-88	2.8642e-85
DHX58	14.2564	5.17512	23.3378	1.97866	0.115058	19.7828	4.1853e-87	6.95512e-84
XAF1	13.4165	1.53567	25.2973	3.37448	0.21101	19.5489	4.21506e-85	6.3678e-82
PARP14	17.9088	8.01952	27.798	1.67485	0.0982115	19.3194	3.69196e-83	5.11274e-80
USP18	36.3901	14.8609	57.9192	1.89326	0.0991536	18.3919	1.52426e-75	1.94848e-72
MX1	62.0487	0.658712	123.439	6.22923	0.423951	18.0674	5.75184e-73	6.82744e-70
SAMD9	3.39741	0.777278	6.01755	1.9813	0.171604	17.7983	7.28375e-71	8.06943e-68
PARP9	12.9519	5.85157	20.0522	1.61947	0.112631	16.6947	1.43161e-62	1.48691e-59
IRF9	51.5451	20.8007	82.2894	1.93376	0.127958	16.3218	6.90736e-60	6.75215e-57
DDX58	17.17	7.60409	26.7359	1.68866	0.127851	15.043	3.83988e-51	3.54506e-48
ENSBTAT00000015297.5	22.5901	11.5811	33.5992	1.45948	0.111455	14.7823	1.90645e-49	1.66744e-46
DTX3L	15.8393	7.76747	23.9112	1.50656	0.120278	14.3922	5.79028e-47	4.81115e-44
IFITM3	775.878	457.298	1094.46	1.25717	0.0970746	14.3528	1.0226e-46	8.09221e-44
RTP4	16.579	8.16144	24.9966	1.50468	0.121762	14.1884	1.08102e-45	8.16561e-43
OAS1X	22.8501	0.0521747	45.648	5.47037	0.660372	14.1485	1.90784e-45	1.37845e-42
IFIH1	3.03995	0.791253	5.28864	1.81178	0.203981	14.0904	4.34793e-45	3.01058e-42
IFITM2	164.832	63.5811	266.082	2.0481	0.157522	13.969	2.41122e-44	1.60279e-41
HERC6	22.6901	13.7413	31.6389	1.14673	0.0946678	13.8602	1.10353e-43	7.05328e-41
B2M	697.557	467.994	927.121	0.984744	0.0885474	12.4567	1.28571e-35	7.91329e-33
RSAD2	2.0445	0.084286	4.00471	2.20654	0.454301	12.3902	2.95282e-35	1.7525e-32
ENSBTAT00000010367.4	481.485	300.85	662.119	1.13544	0.104792	12.1204	8.23163e-34	4.71701e-31
PARP12	11.4655	6.63229	16.2988	1.18048	0.116207	12.085	1.26693e-33	7.01796e-31
PARP10	31.9328	14.5274	49.3381	1.69683	0.156442	11.9825	4.39067e-33	2.35368e-30
IFIT1	323.015	207.085	438.946	1.08016	0.103824	11.5808	5.15413e-31	2.6766e-28
ENSBTAT00000023500.5	10.1565	5.30944	15.0036	1.34281	0.138906	11.5491	7.46362e-31	3.7585e-28
IFIT5	41.5368	28.0055	55.0681	0.950852	0.0959179	11.2722	1.80016e-29	8.79853e-27
EIF2AK2	33.4314	22.2372	44.6256	0.973409	0.102096	10.9229	8.95787e-28	4.2532e-25
IRF7	24.5496	11.2876	37.8116	1.65928	0.176705	10.4527	1.42382e-25	6.57249e-23
IFI44L	1.95136	0.326697	3.57603	1.78626	0.342016	10.4191	2.02906e-25	9.11322e-23
EIF4E	192.684	141.316	244.052	0.78399	0.0889259	10.0853	6.41428e-24	2.80507e-21
RPL39	1565.67	1002.81	2128.52	1.08504	0.124888	10.0485	9.32602e-24	3.97384e-21
EPSTI1	20.685	11.3221	30.0478	1.33324	0.154647	9.95505	2.39703e-23	9.95848e-21
STAT1	106.473	83.7253	129.221	0.620094	0.0800628	9.2105	3.24604e-20	1.31568e-17
C7H19orf66	21.0707	12.7033	29.4381	1.15135	0.148128	8.97476	2.83971e-19	1.12358e-16
RPS21	1714.05	1089.59	2338.51	1.1011	0.14628	8.80875	1.26548e-18	4.89064e-16
ENSBTAT00000030444.4	20.6917	14.1754	27.208	0.894367	0.111806	8.54869	1.24494e-17	4.7019e-15
ZNFX1	27.5431	21.1265	33.9597	0.65992	0.0960425	8.24791	1.61192e-16	5.95263e-14
LGALS3BP	168.634	138.892	198.376	0.511176	0.0765637	8.12228	4.57497e-16	1.65276e-13
CMPK2	3.08319	1.4181	4.74829	1.24926	0.242161	7.63163	2.31812e-14	8.19627e-12
ENSBTAT00000045066.2	563.461	411.413	715.51	0.796898	0.126544	7.49629	6.56484e-14	2.2728e-11
HERC5	12.1594	9.21976	15.0991	0.655622	0.11246	7.25844	3.91587e-13	1.32804e-10
TREX1	13.3443	9.39059	17.2981	0.816414	0.137265	7.22379	5.05598e-13	1.68041e-10
DTYMK	41.257	24.8343	57.6797	1.18357	0.187847	7.14032	9.31166e-13	3.03414e-10
ERAP1	30.235	24.7068	35.7631	0.516108	0.0900638	7.11657	1.10644e-12	3.53593e-10
PML	10.8113	8.31845	13.3041	0.618263	0.112726	6.96317	3.32694e-12	1.04315e-09
PSME1	318.605	241.802	395.409	0.707208	0.120346	6.89535	5.37318e-12	1.65355e-09
OAS2	0.752215	0.003997	1.50043	1.31642	1.21136	6.78309	1.17635e-11	3.55428e-09
GBP4	1.76574	0.939894	2.59158	0.888642	0.235959	6.64891	2.95265e-11	8.762e-09
TNFSF10	1.93246	0.183468	3.68145	1.98394	0.682525	6.61653	3.67726e-11	1.07208e-08
UBE2L6	9.44398	5.42389	13.4641	1.17095	0.227084	6.33	2.45162e-10	7.02431e-08
ADAR	37.8329	31.2555	44.4102	0.493469	0.0983778	6.27873	3.41345e-10	9.61437e-08
PSME2	175.737	144.822	206.651	0.509949	0.100498	6.26455	3.73909e-10	1.0356e-07
TRIM21	13.0218	9.97982	16.0637	0.636076	0.128538	6.20352	5.52127e-10	1.50109e-07
IFI35	33.2119	23.2764	43.1475	0.862779	0.162127	6.20128	5.60042e-10	1.50109e-07
IFI44	0.930086	0.0586047	1.80157	1.40407	0.83782	6.11128	9.88368e-10	2.6071e-07
GRINA	46.5777	38.7596	54.3959	0.478475	0.0975217	6.10425	1.03286e-09	2.68187e-07
ZNF771	50.8714	37.3927	64.3501	0.767358	0.14908	6.01269	1.82469e-09	4.66503e-07
DPM3	110.636	77.6981	143.574	0.877407	0.175902	6.00511	1.912e-09	4.81418e-07
RPL8	2050.55	1701.74	2399.36	0.495388	0.104278	5.8672	4.43207e-09	1.09929e-06
AGRN	33.3194	28.9752	37.6636	0.367206	0.0830917	5.84015	5.21531e-09	1.27453e-06
ENSBTAT00000032697.4	9.82352	7.60718	12.0399	0.599317	0.13565	5.73305	9.86414e-09	2.37568e-06
PRADC1	38.0245	28.6679	47.381	0.705538	0.147947	5.70441	1.16747e-08	2.77157e-06
CLIC1	430.353	348.35	512.357	0.55529	0.120405	5.56646	2.59965e-08	6.08464e-06
CMTR2	13.9524	11.2247	16.6802	0.532337	0.125198	5.39298	6.92968e-08	1.59941e-05
TRAPPC5	148.662	119.562	177.762	0.568262	0.129315	5.37698	7.57436e-08	1.72426e-05
GUK1	148.794	124.524	173.064	0.471661	0.111008	5.33279	9.67126e-08	2.17185e-05
DGCR6L	90.1007	68.976	111.225	0.681467	0.153442	5.30224	1.14392e-07	2.53463e-05
MX2	0.304411	0.00461967	0.604202	0.675206	1.26636	5.2869	1.2441e-07	2.72032e-05
SMDT1	255.339	196.278	314.399	0.676946	0.154451	5.26807	1.37868e-07	2.97545e-05
SELENOW	298.783	248.209	349.357	0.491469	0.117442	5.17789	2.2441e-07	4.78108e-05
CMTR1	44.0891	39.3159	48.8623	0.3066	0.0822691	5.09998	3.39695e-07	7.14562e-05
RNF181	150.683	122.47	178.897	0.543008	0.134607	5.04977	4.42332e-07	9.18834e-05
RNF31	18.2214	15.8364	20.6064	0.359878	0.096883	5.03699	4.7292e-07	9.6147e-05
SSR2	399.152	332.918	465.387	0.482034	0.119176	5.03638	4.74428e-07	9.6147e-05
SF3B5	137.955	118.506	157.405	0.406539	0.108273	5.02147	5.12788e-07	0.000102669
PIMREG	15.3853	10.632	20.1386	0.861781	0.207893	4.9844	6.21536e-07	0.00012296
ENSBTAT00000016194.5	22.6872	17.125	28.2495	0.690431	0.168123	4.9786	6.40457e-07	0.000125213
C4A	23.7311	21.1399	26.3223	0.303434	0.0849643	4.9565	7.17739e-07	0.000138691
PLSCR2	57.5098	49.2345	65.7851	0.410848	0.109269	4.93164	8.15403e-07	0.000155751
TRIM34	12.6269	10.34	14.9138	0.488854	0.130981	4.92938	8.24912e-07	0.000155777
PSMB3	176.06	150.84	201.281	0.413812	0.109084	4.91875	8.70982e-07	0.000162629
LAMTOR4	211.309	174.328	248.29	0.507769	0.131487	4.9032	9.42902e-07	0.000174102
NOV	753.739	681.62	825.858	0.276556	0.078809	4.84601	1.25971e-06	0.000230042
CKS1B	117.598	95.9803	139.216	0.53189	0.146435	4.83392	1.33868e-06	0.000241807
NUTF2	125.163	106.451	143.876	0.431141	0.11558	4.79615	1.61742e-06	0.000289014
RBCK1	53.813	46.6124	61.0136	0.381247	0.104135	4.77639	1.78473e-06	0.000315518
TMEM147	118.521	99.1175	137.925	0.472616	0.125265	4.76547	1.88415e-06	0.000329587
ASNA1	87.8722	73.0907	102.654	0.484407	0.126399	4.75793	1.95591e-06	0.000338576
ELOB	713.466	584.526	842.407	0.526495	0.146082	4.73699	2.16919e-06	0.000371625
CNP	56.894	49.8067	63.9813	0.355006	0.100435	4.68416	2.81108e-06	0.000475018
GNG10	197.977	177.999	217.956	0.290685	0.0866045	4.6828	2.82987e-06	0.000475018
RPL36	492.723	420.065	565.382	0.427732	0.1213	4.66512	3.08443e-06	0.000512571
ENSBTAT00000019081.5	3.71128	2.59447	4.82808	0.697239	0.214904	4.64239	3.44402e-06	0.00056666
RRM2	7.13996	5.88611	8.39382	0.448023	0.133565	4.63303	3.60346e-06	0.000587082
ENSBTAT00000045417.2	1010.74	1292.14	729.333	-0.824252	0.144559	-4.61462	3.93817e-06	0.000635384
B9D2	39.7197	30.1261	49.3134	0.692818	0.180059	4.59277	4.37406e-06	0.000698924
EMP3	1035.5	852.801	1218.2	0.513959	0.138833	4.58205	4.60449e-06	0.000719937
ENSBTAT00000011383.3	547.396	466.653	628.14	0.427943	0.130645	4.58196	4.60632e-06	0.000719937
BoLA	88.1617	76.0592	100.264	0.394086	0.111362	4.58064	4.63553e-06	0.000719937
LAMTOR1	79.6443	69.2389	90.0497	0.374385	0.109008	4.54732	5.43333e-06	0.000836029
MIEN1	54.1036	42.6965	65.5108	0.60607	0.163613	4.53829	5.67118e-06	0.00086462
COMMD9	38.4422	30.6899	46.1945	0.574597	0.155981	4.53194	5.84442e-06	0.000882932
MRPS25	57.7703	46.6815	68.8591	0.551018	0.15228	4.52746	5.96961e-06	0.00089372
TINAGL1	81.7355	66.0206	97.4504	0.554793	0.149729	4.50299	6.7003e-06	0.000994156
RABAC1	683.866	576.482	791.25	0.45618	0.128344	4.49106	7.08699e-06	0.00104223
IRF3	99.4088	86.4293	112.388	0.375084	0.10942	4.46877	7.86707e-06	0.0011468
MRPS6	78.6451	65.3756	91.9145	0.485251	0.137135	4.44659	8.72455e-06	0.00126074
TAF10	148.977	123.09	174.864	0.503067	0.14251	4.43703	9.1207e-06	0.00130662
CSTB	77.0991	63.5923	90.6059	0.504078	0.146934	4.42742	9.53669e-06	0.00135454
ST3GAL4	45.1563	36.2883	54.0244	0.561348	0.155354	4.4236	9.70676e-06	0.00136701
NUDT1	35.6925	26.9642	44.4208	0.699772	0.19584	4.38773	1.14538e-05	0.0015906
CLEC3B	112.993	92.575	133.411	0.522456	0.147495	4.38681	1.15024e-05	0.0015906
PSMF1	56.9856	50.4068	63.5644	0.32878	0.102783	4.38532	1.15816e-05	0.0015906
UBE2S	102.731	85.7376	119.725	0.476999	0.13581	4.37789	1.19833e-05	0.00163228
MARCH2	49.9036	41.9226	57.8847	0.456155	0.131973	4.37462	1.21645e-05	0.00163378
AP5S1	19.994	16.9	23.0879	0.428346	0.128926	4.3724	1.22888e-05	0.00163378
NHS	1.72914	2.35268	1.1056	-0.671085	0.223824	-4.37239	1.22893e-05	0.00163378
PSMB4	344.384	285.13	403.637	0.499955	0.142607	4.36496	1.27144e-05	0.00167
TACC3	9.65583	8.1806	11.1311	0.402046	0.125361	4.36414	1.27626e-05	0.00167
MYDGF	91.8222	76.1677	107.477	0.491316	0.141286	4.34065	1.42059e-05	0.00183342
MISP3	26.9771	21.087	32.8672	0.616688	0.174384	4.33878	1.43276e-05	0.00183342
TRIM25	20.5002	18.0982	22.9021	0.323705	0.104259	4.33855	1.43426e-05	0.00183342
MRPL40	81.956	64.1149	99.7971	0.630394	0.177024	4.32364	1.53472e-05	0.00194687
PFDN4	125.098	110.906	139.291	0.326132	0.105341	4.32083	1.55444e-05	0.00195695
OVCA2	20.7131	16.9763	24.4499	0.501559	0.14772	4.31824	1.57281e-05	0.00196519
PPIB	902.281	756.283	1048.28	0.470494	0.136979	4.30928	1.63786e-05	0.0020312
GLI3	14.8572	17.7397	11.9746	-0.530402	0.105718	-4.30591	1.66303e-05	0.00204713
COX5B	860.554	758.973	962.136	0.341791	0.114261	4.30244	1.68927e-05	0.00206414
ATP6V1F	236.71	198.029	275.39	0.473726	0.141807	4.28995	1.78715e-05	0.00216781
BIRC5	35.27	30.4174	40.1226	0.388369	0.119149	4.28689	1.81193e-05	0.00218193
KIFC1	17.5614	13.9764	21.1464	0.564387	0.166217	4.2849	1.82823e-05	0.00218572
TOMM40	45.7546	36.6603	54.8488	0.568483	0.161757	4.2804	1.86561e-05	0.00221448
HYI	46.5588	38.7184	54.3993	0.480061	0.145353	4.23956	2.23954e-05	0.00263948
MRPS34	90.0245	75.3951	104.654	0.467794	0.139224	4.2345	2.29061e-05	0.00268066
PRMT1	213.272	182.028	244.515	0.423747	0.127743	4.22257	2.41534e-05	0.00280687
THAP7	54.9846	42.8733	67.0959	0.634227	0.18415	4.21072	2.5456e-05	0.00293769
PSMB8	39.7788	31.7079	47.8496	0.57871	0.169658	4.20199	2.64578e-05	0.00303225
C3	111.087	128.345	93.8291	-0.447826	0.0826987	-4.19354	2.74633e-05	0.00312322
PSMB6	219.478	192.267	246.688	0.357926	0.11391	4.19108	2.77634e-05	0.00312322
PSMB7	192.888	166.106	219.671	0.401134	0.124737	4.19018	2.78727e-05	0.00312322
ISOC2	44.5483	37.4445	51.6522	0.453717	0.137883	4.18912	2.80034e-05	0.00312322
PNPT1	20.8885	18.5955	23.1816	0.303392	0.101609	4.18753	2.8201e-05	0.0031243
HAGHL	53.044	42.3276	63.7604	0.579824	0.170306	4.17699	2.95388e-05	0.00325084
UNC119	38.2458	31.1304	45.3611	0.528976	0.157788	4.17544	2.97412e-05	0.00325158
CCDC107	38.4699	32.5251	44.4148	0.437921	0.137078	4.17242	3.01388e-05	0.00327351
ETV2	13.8256	10.6355	17.0157	0.630723	0.189791	4.16396	3.1277e-05	0.00335629
ARPC4	202.987	176.24	229.733	0.38052	0.120797	4.16318	3.1384e-05	0.00335629
MCM2	9.24666	8.04359	10.4497	0.340347	0.116651	4.16229	3.15068e-05	0.00335629
PDLIM2	85.8169	71.6	100.034	0.476798	0.144097	4.14883	3.34181e-05	0.00353721
HAX1	102.691	86.1455	119.236	0.464366	0.141366	4.14112	3.45613e-05	0.00363506
WDR34	27.6625	22.5331	32.7919	0.521985	0.157248	4.13804	3.50283e-05	0.003661
TDRD7	13.2307	11.6756	14.7858	0.316574	0.107601	4.13302	3.58021e-05	0.00370708
ECT2	8.10535	6.99797	9.21273	0.352662	0.123095	4.1323	3.59153e-05	0.00370708
ASIP	370.022	332.01	408.035	0.296658	0.112758	4.12216	3.75339e-05	0.00385024
H1FX	282.757	248.188	317.326	0.353274	0.117841	4.11766	3.82731e-05	0.00390197
NR1H3	29.9145	26.0427	33.7864	0.363281	0.118619	4.09745	4.17734e-05	0.00420871
BCAP31	201.847	179.9	223.794	0.313408	0.103883	4.09651	4.19416e-05	0.00420871
PYCARD	44.3914	35.5271	53.2557	0.570807	0.172973	4.09596	4.20415e-05	0.00420871
RHEB	126.748	113.814	139.682	0.293136	0.100435	4.09314	4.2557e-05	0.00422239
CCNA2	12.9357	10.8438	15.0276	0.436425	0.143217	4.09237	4.26986e-05	0.00422239
SPC24	208.619	172.971	244.267	0.495506	0.153665	4.09106	4.29404e-05	0.00422239
DRAM1	26.8551	24.4425	29.2677	0.250537	0.0905716	4.07683	4.56547e-05	0.00446288
COMMD4	86.8782	70.9799	102.776	0.527813	0.16158	4.07372	4.62676e-05	0.00446308
EEF1B2	594.66	537.221	652.099	0.279103	0.0972031	4.0734	4.6331e-05	0.00446308
FAM212A	36.0444	28.3656	43.7232	0.606895	0.18261	4.07274	4.64625e-05	0.00446308
UBE2M	94.3209	79.3299	109.312	0.457579	0.141669	4.0626	4.85295e-05	0.00463485
ENSBTAT00000022896.5	3.71615	2.87284	4.55945	0.52155	0.192895	4.06015	4.90406e-05	0.00465349
TBCB	175.924	152.156	199.691	0.389973	0.126455	4.05899	4.92848e-05	0.00465349
TK1	23.4948	18.2595	28.7302	0.62636	0.192111	4.04317	5.27325e-05	0.00495089
CCNB2	13.5532	11.0513	16.0551	0.501021	0.162107	4.04034	5.33739e-05	0.00498296
SLAMF9	14.2224	11.5884	16.8563	0.504338	0.163257	4.02923	5.59609e-05	0.00519529
FABP3	140.266	122.338	158.195	0.368182	0.123936	4.02339	5.73659e-05	0.00529615
CACNA1G	16.4442	18.9151	13.9733	-0.411465	0.0823711	-4.0201	5.81745e-05	0.00534113
RPS8	3798.02	3328.75	4267.29	0.358243	0.12083	4.01548	5.93237e-05	0.00541671
ENSBTAT00000005971.4	20.1059	17.9621	22.2497	0.294091	0.104408	4.00208	6.27882e-05	0.00570171
CDCA3	19.4393	15.9159	22.9626	0.502405	0.161144	3.99493	6.47133e-05	0.0058446
ENSBTAT00000057315.2	111.447	92.1259	130.768	0.500743	0.156228	3.98541	6.73641e-05	0.00605112
NME2	842.851	773.078	912.625	0.239124	0.0985884	3.971	7.15721e-05	0.00639454
PLEKHA4	51.341	46.3232	56.3587	0.277466	0.098339	3.96386	7.37471e-05	0.00655225
TACC1	40.3969	47.9812	32.8126	-0.53467	0.109306	-3.96264	7.41258e-05	0.00655225
ENSBTAT00000035337.3	272.033	245.113	298.953	0.285417	0.114644	3.96058	7.47673e-05	0.00657398
ENSBTAT00000054453.2	56.5591	49.448	63.6702	0.358305	0.121719	3.95813	7.55373e-05	0.00660673
MRPL23	206.866	181.056	232.677	0.360136	0.129346	3.95474	7.66194e-05	0.00665375
ENSBTAT00000012738.4	19.5297	16.482	22.5774	0.431539	0.144846	3.95394	7.68757e-05	0.00665375
SMAD6	15.4138	12.743	18.0846	0.473706	0.154972	3.95045	7.80041e-05	0.00671644
NDUFB7	223.955	198.35	249.56	0.32985	0.120771	3.94824	7.87266e-05	0.0067437
SNRPD3	254.921	226.459	283.384	0.322232	0.116331	3.9446	7.99336e-05	0.00681198
ENSBTAT00000065565.1	108.466	99.3257	117.605	0.241478	0.0923026	3.94288	8.05102e-05	0.00682612
MVD	70.176	58.1144	82.2376	0.493726	0.154938	3.94022	8.14059e-05	0.00686702
MRPL11	130.441	116.029	144.853	0.317648	0.112006	3.93698	8.25145e-05	0.00692538
ZNF593	41.9945	36.0575	47.9314	0.400996	0.135355	3.93167	8.43581e-05	0.00704454
PKDCC	71.7785	62.3559	81.2011	0.375678	0.126416	3.92866	8.5419e-05	0.00709746
CAPG	103.8	90.866	116.733	0.357919	0.121243	3.92535	8.66045e-05	0.00716017
LRP1	361.222	419.844	302.599	-0.471117	0.0929178	-3.91307	9.11294e-05	0.00749697
MIF	362.538	320.201	404.876	0.337565	0.121988	3.90364	9.47572e-05	0.00775702
A4GALT	19.7861	15.9721	23.6002	0.535505	0.173487	3.89129	9.97118e-05	0.00808961
RUNDC3A	10.6184	8.66834	12.5684	0.488907	0.165906	3.89109	9.97936e-05	0.00808961
CACNA1C	8.16709	9.71891	6.61526	-0.493193	0.115716	-3.88257	0.000103358	0.0083237
MOB2	23.4233	18.6012	28.2454	0.577269	0.185272	3.88181	0.000103683	0.0083237
RPL13A	4106.12	3652.68	4559.57	0.319865	0.115094	3.87068	0.00010853	0.00867093
EIF5A	612.48	524.4	700.56	0.41715	0.13789	3.86382	0.000111628	0.00886432
BID	44.6241	38.9466	50.3016	0.360931	0.127973	3.86297	0.000112018	0.00886432
UXT	51.6408	44.3958	58.8858	0.399656	0.140552	3.85898	0.00011386	0.00896742
RECQL4	1.56597	1.11178	2.02016	0.516165	0.255451	3.85237	0.000116981	0.00916974
NDUFB10	201.895	174.282	229.508	0.395141	0.136154	3.84465	0.000120726	0.00941893
R3HCC1	24.5459	21.4091	27.6827	0.356092	0.126639	3.83565	0.000125233	0.00972489
INO80B	40.8293	35.7244	45.9343	0.353906	0.12405	3.83369	0.000126237	0.0097481
SCO2	18.285	14.3051	22.2649	0.604144	0.196131	3.83278	0.000126705	0.0097481
JUNB	72.8823	61.7558	84.0088	0.437863	0.145273	3.83033	0.000127972	0.00980018
ENSBTAT00000064386.1	12.103	8.14629	16.0598	0.89934	0.294713	3.82661	0.000129919	0.00988936
MCM5	8.74226	7.26905	10.2155	0.439698	0.156386	3.82584	0.000130327	0.00988936
TNXB	4.08762	4.79379	3.38145	-0.4031	0.104223	-3.82437	0.000131105	0.00990322
CAPNS1	809.672	743.803	875.541	0.234964	0.0910451	3.82048	0.000133191	0.0100152
ROMO1	491.408	440.759	542.057	0.297843	0.12087	3.81863	0.000134195	0.0100453
MAD2L2	13.3504	11.0413	15.6596	0.46836	0.161933	3.81532	0.000136008	0.0101353
IFT20	42.39	36.8633	47.9167	0.369527	0.127803	3.80738	0.000140448	0.0104195
UBE2C	38.5991	32.1877	45.0106	0.471317	0.16196	3.80009	0.000144646	0.0106652
C8G	29.2583	23.4623	35.0543	0.559613	0.184491	3.7994	0.000145044	0.0106652
ZNF213	12.7373	10.1391	15.3356	0.552383	0.188497	3.79483	0.000147745	0.010816
AES	885.482	802.094	968.869	0.27222	0.105151	3.79007	0.000150607	0.0109771
MRM1	12.2068	9.69957	14.7141	0.554507	0.190047	3.78609	0.000153039	0.0111057
MVB12A	54.8186	47.2921	62.3451	0.391448	0.135342	3.7842	0.000154202	0.0111084
FAAP20	27.2323	22.305	32.1595	0.508779	0.169894	3.78386	0.000154414	0.0111084
ANKRD1	53.6772	49.4881	57.8664	0.221502	0.0888215	3.76263	0.000168137	0.0120435
CA2	249.138	228.782	269.493	0.235323	0.0943223	3.75935	0.000170357	0.0121502
DPY19L3	10.7471	13.2802	8.21398	-0.632117	0.152696	-3.75753	0.000171602	0.0121867
ENSBTAT00000003305.4	506.704	449.033	564.376	0.32918	0.118823	3.75461	0.000173613	0.012277
PSMA2	121.38	111.588	131.171	0.231356	0.0912342	3.75003	0.000176814	0.0124029
MAP1A	71.4768	82.6221	60.3316	-0.447254	0.0905915	-3.74911	0.000177465	0.0124029
COA3	122.686	109.178	136.193	0.316371	0.117358	3.74887	0.000177632	0.0124029
FAAP24	14.2192	11.6175	16.821	0.498156	0.160145	3.74765	0.000178502	0.0124115
ANKRD9	9.61859	7.90167	11.3355	0.470668	0.170767	3.7433	0.000181619	0.0125756
AMOTL1	19.0008	22.0943	15.9074	-0.449877	0.0979557	-3.73976	0.000184196	0.0127012
HSPG2	134.78	155.386	114.175	-0.441291	0.0902005	-3.73846	0.000185148	0.012714
MZT2B	41.7757	33.0969	50.4545	0.593656	0.196044	3.73638	0.000186691	0.0127672
CDPF1	29.7085	24.8584	34.5586	0.459569	0.159764	3.73043	0.000191154	0.0130188
TALDO1	548.429	504.585	592.273	0.230742	0.0917338	3.72811	0.000192919	0.0130854
PCNA	18.1496	16.0503	20.2489	0.317588	0.119016	3.72371	0.00019632	0.0132425
MPG	112.311	94.0141	130.607	0.470023	0.159601	3.72305	0.000196828	0.0132425
DCTN3	195.26	165.42	225.1	0.442132	0.154114	3.71684	0.000201727	0.0135173
SDF2	87.1963	75.4159	98.9768	0.387719	0.137568	3.71549	0.000202807	0.0135351
EBP	54.1469	48.4051	59.8887	0.301515	0.114235	3.71126	0.000206234	0.013705
COMMD5	23.2519	18.5777	27.926	0.563151	0.189088	3.71032	0.000207001	0.013705
MYL6	3491.88	3093.25	3890.5	0.330736	0.123045	3.70821	0.000208729	0.0137645
AUP1	112.428	104.254	120.602	0.208296	0.0865927	3.70645	0.000210185	0.0138058
SPON1	44.4255	51.0937	37.7574	-0.426637	0.0886845	-3.70407	0.000212165	0.0138809
GCHFR	32.6978	27.3249	38.0708	0.464019	0.164621	3.70261	0.000213392	0.0139065
NDUFS7	124.998	106.616	143.379	0.423964	0.148953	3.69731	0.000217898	0.0141447
CHD3	73.9895	83.5989	64.38	-0.37179	0.0736123	-3.69258	0.00022199	0.014334
C11H9orf16	168.434	144.075	192.793	0.417718	0.151763	3.69134	0.000223076	0.014334
KIF2C	5.20864	4.35544	6.06184	0.399039	0.158446	3.69097	0.000223402	0.014334
ARPC3	313.379	289.399	337.359	0.220521	0.0920605	3.68857	0.00022552	0.0143813
FAM92A	62.9387	74.5967	51.2806	-0.532046	0.115893	-3.68817	0.000225871	0.0143813
TAX1BP3	137.957	124.781	151.133	0.274423	0.106242	3.68634	0.0002275	0.0144297
INA	13.6176	12.3146	14.9206	0.257889	0.103913	3.68398	0.00022962	0.0145089
PBK	23.5395	20.8662	26.2128	0.315585	0.119497	3.67103	0.000241577	0.0151916
POLD4	61.0076	50.7397	71.2756	0.482237	0.166917	3.67031	0.000242254	0.0151916
ENSBTAT00000064013.1	37.8312	31.6513	44.0111	0.463139	0.161674	3.66879	0.000243701	0.0152249
ARPC1B	237.931	205.37	270.493	0.395678	0.139318	3.65589	0.00025629	0.0159514
POC1A	22.2042	19.3285	25.0798	0.359427	0.133669	3.65318	0.000259009	0.0160086
SLC2A4RG	45.3451	37.5085	53.1816	0.492627	0.169642	3.65235	0.000259855	0.0160086
NDUFS6	175.962	152.879	199.044	0.378521	0.136588	3.65211	0.000260098	0.0160086
DNPEP	69.3749	61.3117	77.438	0.332049	0.12246	3.65097	0.000261249	0.0160201
C7H19orf53	74.053	64.9086	83.1975	0.353309	0.131397	3.64845	0.000263823	0.0161184
CDC20	20.1204	17.2797	22.9611	0.390452	0.143532	3.63345	0.000279657	0.0170232
APRT	127.06	113.975	140.144	0.295851	0.112699	3.63244	0.000280752	0.0170275
PPIA	2241.24	2089.67	2392.8	0.195333	0.0927686	3.62553	0.000288374	0.0174262
PIH1D1	67.6518	59.8275	75.476	0.330283	0.124264	3.6232	0.000290985	0.0175202
ENSBTAT00000004659.5	25.8629	21.2239	30.502	0.50333	0.175658	3.61258	0.000303163	0.0181876
TXN2	113.744	103.253	124.235	0.264554	0.106663	3.60837	0.000308132	0.0184192
AK1	103.539	91.9573	115.122	0.320997	0.123615	3.60703	0.000309719	0.0184477
HEBP2	99.686	91.5084	107.864	0.234866	0.0963626	3.60399	0.000313366	0.0185449
ATP9A	9.58501	11.5593	7.61075	-0.544541	0.135066	-3.60307	0.00031448	0.0185449
RARRES2	55.1071	45.6892	64.5249	0.488954	0.170595	3.60289	0.000314698	0.0185449
SLC35E4	5.91314	4.25469	7.57159	0.705959	0.262856	3.59843	0.000320149	0.0187994
CNPY3	79.7741	72.3133	87.2349	0.267275	0.108728	3.59476	0.000324687	0.0189987
NYNRIN	22.5075	26.0425	18.9725	-0.437215	0.0965398	-3.59243	0.000327603	0.0191021
CHD4	90.5249	103.291	77.7583	-0.405117	0.084498	-3.58567	0.000336213	0.0195356
ENSBTAT00000063821.1	2.49897	3.21742	1.78053	-0.601003	0.207654	-3.58392	0.000338475	0.0195651
VPS25	142.741	128.176	157.306	0.293371	0.115366	3.58271	0.00034005	0.0195651
SERTAD1	35.7177	30.5301	40.9052	0.410401	0.150064	3.58255	0.000340252	0.0195651
ABCA5	9.82046	11.506	8.13491	-0.453157	0.110024	-3.57849	0.000345585	0.0198032
SOGA1	4.68586	5.76044	3.61128	-0.55195	0.157348	-3.57754	0.000346845	0.0198071
TRIM38	30.2907	27.6803	32.901	0.241266	0.100524	3.57568	0.000349324	0.0198804
PDE6D	33.0918	28.7715	37.4121	0.367631	0.13936	3.56773	0.00036009	0.0204231
TRAPPC6A	14.8247	11.0197	18.6298	0.707648	0.246033	3.56203	0.000367998	0.0208006
PPP1R16A	11.839	10.3098	13.3682	0.34531	0.135934	3.55979	0.000371146	0.0209075
PPA1	70.6757	65.603	75.7485	0.20455	0.0901539	3.55766	0.000374167	0.0209615
DHPS	24.5372	21.8959	27.1785	0.299507	0.118878	3.55734	0.000374628	0.0209615
NPM3	21.8974	18.6504	25.1445	0.411949	0.156145	3.55325	0.000380498	0.0212185
PSENEN	198.313	183.069	213.558	0.221119	0.0991548	3.55204	0.000382255	0.0212452
ENSBTAT00000012736.5	4.43584	3.2911	5.58057	0.616864	0.245918	3.55115	0.00038355	0.0212461
NUBP2	28.4486	23.3761	33.5211	0.502011	0.179267	3.5498	0.000385525	0.0212616
NCOR2	40.4226	45.9615	34.8836	-0.388153	0.0820205	-3.54921	0.000386389	0.0212616
TAP1	6.73315	5.76373	7.70256	0.363621	0.147539	3.53931	0.000401175	0.0219094
C18H19orf33	33.0946	26.9917	39.1975	0.52211	0.195952	3.53903	0.000401605	0.0219094
MYBL2	14.7525	12.8785	16.6264	0.344889	0.135155	3.53869	0.000402116	0.0219094
ENSBTAT00000063044.1	693.982	604.924	783.039	0.371788	0.147707	3.53693	0.000404804	0.0219838
JSP.1	3.11809	2.08557	4.15062	0.739212	0.318133	3.53544	0.000407097	0.0220332
CDKN2AIP	10.9614	9.77899	12.1438	0.286156	0.1191	3.53293	0.000410974	0.0220332
PLP2	403.979	370.172	437.785	0.241425	0.102782	3.53251	0.000411639	0.0220332
NFIX	74.4457	87.1478	61.7435	-0.49046	0.107633	-3.53222	0.000412089	0.0220332
TMED3	91.2024	79.8647	102.54	0.356608	0.134951	3.53206	0.000412343	0.0220332
LSM1	50.8297	44.7831	56.8762	0.338154	0.132214	3.52348	0.000425917	0.0226855
PHPT1	112.626	96.5144	128.737	0.411903	0.154868	3.5218	0.000428632	0.0226921
ZNF444	35.0285	29.6509	40.4062	0.433918	0.164299	3.52171	0.000428771	0.0226921
FAM195A	21.1054	16.7722	25.4386	0.573019	0.208183	3.52005	0.000431467	0.0227012
RPLP1	5028.16	4595.38	5460.94	0.248916	0.111283	3.51992	0.000431676	0.0227012
SERPINH1	1825.97	1635.7	2016.24	0.301595	0.117154	3.51561	0.000438738	0.0229998
UBE2F	36.1587	32.4057	39.9116	0.292413	0.116765	3.51071	0.000446906	0.0233543
SNX8	25.9462	23.0468	28.8456	0.311675	0.124866	3.50841	0.000450789	0.0234712
TPI1	563.559	492.697	634.421	0.364086	0.13707	3.5076	0.000452174	0.0234712
AHNAK	334.3	387.029	281.572	-0.457549	0.0994772	-3.50636	0.000454276	0.0234712
COL14A1	80.8563	92.2636	69.449	-0.404735	0.0862316	-3.50606	0.000454791	0.0234712
TRMT2A	28.8967	25.0898	32.7036	0.369416	0.141039	3.50143	0.000462767	0.0238089
AURKA	7.59331	6.35064	8.83598	0.420198	0.16914	3.49913	0.000466785	0.0238842
IFIT3	4.76843	3.78029	5.75657	0.499194	0.202328	3.49894	0.000467106	0.0238842
TRIR	208.117	183.547	232.688	0.340598	0.131352	3.4962	0.000471943	0.0240575
B3GAT3	65.5468	57.0482	74.0455	0.370515	0.140052	3.49395	0.000475938	0.0241856
AMDHD2	26.6757	22.2269	31.1245	0.467874	0.171638	3.49302	0.000477598	0.0241856
ERI3	39.816	36.1865	43.4456	0.257262	0.111261	3.49233	0.000478822	0.0241856
PPP1CA	165.641	149.245	182.037	0.284821	0.114723	3.48814	0.000486388	0.0243666
ADM	322.78	302.33	343.23	0.182482	0.0996333	3.48814	0.000486393	0.0243666
VPS29	122.213	113.445	130.98	0.205669	0.0928442	3.48791	0.000486803	0.0243666
NDUFV2	162.911	149.225	176.597	0.241476	0.103006	3.48379	0.000494369	0.024671
GFER	60.9231	52.4153	69.4308	0.398953	0.150264	3.47719	0.000506697	0.0252105
CEBPD	137.895	125.292	150.497	0.262529	0.108064	3.472	0.000516605	0.0256267
RER1	98.3367	89.6201	107.053	0.253841	0.106622	3.46906	0.000522273	0.0257751
RHOD	40.31	33.0257	47.5943	0.514163	0.186802	3.4681	0.000524153	0.0257751
NHP2	64.518	57.8179	71.2181	0.296104	0.121181	3.46805	0.000524251	0.0257751
BZW2	55.9904	50.6724	61.3084	0.270033	0.110481	3.46663	0.000527025	0.0258351
ATP6V0B	135.981	120.16	151.801	0.334744	0.132118	3.45995	0.000540268	0.0264064
C25H7orf50	20.1333	17.6266	22.6399	0.343859	0.136566	3.45823	0.000543735	0.0264979
SMARCA2	26.6028	30.4322	22.7734	-0.402895	0.0904408	-3.45732	0.00054557	0.0265096
MMP23	33.0582	28.3013	37.8151	0.405653	0.154468	3.44852	0.000563667	0.0272892
ENSBTAT00000007369.2	101.483	85.6698	117.296	0.448799	0.173289	3.44793	0.000564898	0.0272892
TOMM22	137.504	122.623	152.385	0.311207	0.124588	3.44494	0.00057118	0.0275127
CHMP1A	49.456	44.605	54.3071	0.278273	0.11419	3.44067	0.000580279	0.0278702
RREB1	7.55397	8.83575	6.27219	-0.435644	0.112224	-3.4398	0.00058215	0.0278795
COL7A1	4.98878	5.80785	4.1697	-0.39712	0.109094	-3.43881	0.000584274	0.0279008
MOV10	36.3548	33.857	38.8526	0.193223	0.0881333	3.43226	0.000598566	0.0284608
ILF2	100.726	92.6185	108.834	0.230463	0.100357	3.43187	0.000599428	0.0284608
FKBP8	241.708	213.268	270.147	0.339655	0.131899	3.43092	0.000601546	0.0284801
GAS7	37.7351	45.0769	30.3932	-0.553592	0.125823	-3.42643	0.000611563	0.028872
SDHAF2	81.8714	74.2738	89.4689	0.265274	0.111056	3.42174	0.000622226	0.0292922
S100A2	591.328	422.386	760.269	0.846432	0.294432	3.42093	0.000624079	0.0292964
XRN2	44.5632	41.6203	47.5061	0.186626	0.0870289	3.41946	0.000627464	0.0293698
NEK9	26.1654	30.1906	22.1402	-0.430708	0.0984128	-3.41798	0.000630871	0.0293698
TAGLN	2133.95	1917.56	2350.34	0.293459	0.118455	3.41795	0.000630943	0.0293698
ENSBTAT00000009299.5	4.15341	3.09621	5.21061	0.600447	0.255593	3.41676	0.000633704	0.0294159
PDCD1	43.4856	37.5693	49.402	0.386029	0.148094	3.40659	0.000657807	0.0304497
DCHS1	7.48072	8.62274	6.3387	-0.390924	0.098842	-3.40406	0.000663918	0.0306472
TMUB1	22.1352	18.9298	25.3407	0.402369	0.157909	3.40127	0.000670737	0.0308762
SLC4A4	8.10924	10.0141	6.20444	-0.612388	0.169682	-3.38975	0.000699566	0.0321143
PCLAF	11.3473	9.62293	13.0717	0.405618	0.162152	3.38355	0.000715543	0.0327195
ARL6IP4	67.478	61.1564	73.7995	0.267124	0.113863	3.38285	0.000717387	0.0327195
MAP4K4	72.4129	81.9647	62.8611	-0.37756	0.0816162	-3.38236	0.000718657	0.0327195
TMEM106A	29.4633	27.0715	31.8552	0.227016	0.10162	3.3815	0.000720907	0.0327323
ADAMTS5	22.7348	26.4267	19.0429	-0.45249	0.106452	-3.37464	0.00073911	0.0334674
SLC8A1	20.4123	24.0359	16.7887	-0.493036	0.120255	-3.37239	0.000745195	0.0336241
ISCA2	12.3736	10.2867	14.4605	0.453956	0.179157	3.37131	0.000748106	0.0336241
EPB41L1	41.256	46.8115	35.7005	-0.381558	0.0840753	-3.37112	0.000748641	0.0336241
CNIH4	177.22	162.434	192.006	0.239943	0.108286	3.3691	0.000754127	0.0337138
MPST	29.5213	25.2252	33.8174	0.408856	0.160847	3.3689	0.000754697	0.0337138
CYTB	1148.99	1098.05	1199.93	0.127891	0.0724123	3.36387	0.000768585	0.0341596
KIF4A	5.45254	4.83967	6.06541	0.274887	0.128041	3.3638	0.000768786	0.0341596
DAXX	52.4444	49.1888	55.7	0.175984	0.0832572	3.35193	0.000802509	0.035481
MCAT	20.9374	18.1587	23.7162	0.367458	0.1478	3.35183	0.000802795	0.035481
POLR2A	44.7734	51.2069	38.3398	-0.408251	0.0915574	-3.34952	0.000809509	0.0356828
TPRG1L	158.46	137.808	179.113	0.375815	0.147582	3.34154	0.000833161	0.0366282
DCTPP1	24.2078	20.8952	27.5204	0.381379	0.15527	3.33976	0.000838509	0.0367661
MEA1	118.165	104.294	132.035	0.337389	0.138245	3.33785	0.000844306	0.0368098
HERC2	10.3119	11.8638	8.75995	-0.398374	0.100761	-3.3377	0.000844741	0.0368098
TYMS	40.8212	37.7668	43.8757	0.211114	0.0988817	3.33656	0.000848234	0.0368098
FAM98C	17.9122	15.2411	20.5834	0.410276	0.170224	3.33651	0.000848366	0.0368098
ITSN1	81.717	93.6666	69.7675	-0.419769	0.0933062	-3.33412	0.000855701	0.0369341
NACAD	14.1912	16.2624	12.12	-0.395863	0.0951102	-3.33392	0.000856304	0.0369341
UBL4A	72.4285	60.9233	83.9336	0.455854	0.175684	3.3333	0.000858232	0.0369341
KIF20A	25.0062	22.8843	27.1282	0.235955	0.107463	3.33269	0.000860121	0.0369341
MDN1	3.48345	4.12898	2.83793	-0.418343	0.128487	-3.32999	0.000868499	0.0371977
PRRC2A	76.7836	85.8693	67.698	-0.338578	0.0714953	-3.32599	0.00088106	0.0376282
MRPL38	50.834	45.6578	56.0101	0.289099	0.121841	3.32535	0.000883078	0.0376282
MXRA5	37.8281	43.5085	32.1477	-0.425172	0.0985036	-3.32246	0.000892269	0.0379226
FLNC	101.02	113.603	88.4372	-0.357697	0.0766229	-3.32058	0.000898314	0.0380821
MACF1	35.2313	40.7898	29.6727	-0.446193	0.105128	-3.31794	0.000906828	0.0383452
MRPS7	52.5515	48.1719	56.9311	0.236505	0.107041	3.31641	0.000911806	0.0384578
FAM229B	26.8071	23.0127	30.6014	0.396187	0.161701	3.31488	0.000916821	0.0385715
PSMB9	10.7304	8.54179	12.9191	0.544731	0.218771	3.3134	0.000921686	0.0386209
LRP2	1.45196	1.77543	1.12849	-0.382879	0.163652	-3.31311	0.000922643	0.0386209
CCM2	39.5848	36.6843	42.4853	0.206563	0.0969639	3.31231	0.000925305	0.038635
PAFAH1B3	101.853	93.3313	110.375	0.239613	0.11013	3.30851	0.000937923	0.0390637
GYPC	27.2639	22.9806	31.5471	0.440661	0.175054	3.30452	0.000951391	0.0393519
PPP1R35	22.4164	19.2648	25.5681	0.39072	0.158275	3.30371	0.000954154	0.0393519
TMEM223	39.6641	34.4534	44.8748	0.371777	0.152089	3.30346	0.000954984	0.0393519
OAZ1	720.398	654.653	786.143	0.263692	0.114351	3.30313	0.000956104	0.0393519
TIMP1	1859.17	1732.97	1985.38	0.196063	0.0957	3.30296	0.000956685	0.0393519
MXD3	3.80201	2.34191	5.26211	0.905976	0.393434	3.3006	0.000964768	0.0395833
CLIP3	48.9868	55.8452	42.1284	-0.398401	0.0895093	-3.29993	0.000967073	0.0395833
SPP1	340.035	317.142	362.928	0.193984	0.0938532	3.29687	0.000977674	0.0399189
DIP2C	13.9877	16.1494	11.8259	-0.419101	0.102485	-3.29507	0.000983966	0.0400773
CSKMT	40.3101	33.7185	46.9016	0.46437	0.18003	3.2939	0.000988067	0.040146
NCAM1	80.3076	91.2687	69.3465	-0.391362	0.0868462	-3.29221	0.000994028	0.0402897
PDLIM4	123.069	111.255	134.884	0.275592	0.118705	3.28829	0.00100798	0.0407558
MRPS11	41.8186	36.5278	47.1094	0.35836	0.147623	3.28243	0.00102918	0.0415119
CCND2	43.8874	39.972	47.8028	0.252327	0.115541	3.27743	0.00104758	0.0420612
EMC7	119.919	109.689	130.15	0.244714	0.110079	3.27735	0.00104786	0.0420612
DKKL1	43.4693	38.7153	48.2233	0.309647	0.132681	3.27642	0.00105131	0.0420981
NELFE	85.6977	76.5666	94.8289	0.305025	0.128802	3.27412	0.0010599	0.04234
HES2	14.7629	12.2427	17.283	0.465312	0.188122	3.2697	0.00107662	0.0429047
TPP1	36.9401	42.6357	31.2444	-0.436459	0.102819	-3.26684	0.00108755	0.0432367
WRAP53	31.3096	27.3565	35.2627	0.354806	0.14717	3.26349	0.0011005	0.0436471
TEX264	52.6826	46.7129	58.6522	0.322197	0.134604	3.26177	0.00110719	0.0438077
TSPAN4	85.6776	77.034	94.3211	0.288693	0.124262	3.26016	0.00111349	0.0439525
ENSBTAT00000066135.1	50.2563	43.9711	56.5414	0.3556	0.148371	3.25502	0.00113385	0.0445691
CHMP2A	233.417	214.243	252.592	0.236541	0.108472	3.25486	0.00113448	0.0445691
COL6A3	376.46	427.547	325.372	-0.392936	0.0848169	-3.25339	0.00114038	0.0446953
C7H19orf70	230.261	203.545	256.977	0.334826	0.148684	3.25203	0.00114583	0.0448035
CTSH	135.524	126.434	144.614	0.192395	0.0945421	3.25079	0.00115084	0.044843
THOC6	32.6979	28.6143	36.7815	0.351386	0.147331	3.25045	0.00115224	0.044843
COL11A1	157.367	177.29	137.443	-0.36493	0.0800465	-3.24696	0.00116645	0.0452898
VPS13D	6.34198	7.33664	5.34732	-0.393319	0.106788	-3.24526	0.00117345	0.0454554
BIRC6	9.87956	11.299	8.46016	-0.378599	0.0951313	-3.24255	0.00118467	0.0457833
GOLGA3	23.3804	27.3155	19.4453	-0.469825	0.116664	-3.24052	0.00119311	0.0460025
MRPL12	64.7727	54.8821	74.6633	0.437209	0.165649	3.23848	0.00120169	0.0462262
ESR1	33.779	39.4908	28.0673	-0.478198	0.115825	-3.23723	0.00120697	0.0462409
SH3PXD2B	49.7864	58.3922	41.1806	-0.493692	0.119962	-3.23674	0.00120903	0.0462409
C18H19orf48	33.0263	29.4746	36.5781	0.302284	0.130493	3.23641	0.00121042	0.0462409
CMTM4	6.90782	8.22487	5.59077	-0.485081	0.140418	-3.23514	0.00121583	0.046331
SNRPF	50.684	46.3744	54.9936	0.241153	0.111654	3.23455	0.00121836	0.046331
RPL35A	2263.69	2072.6	2454.78	0.244041	0.124254	3.23175	0.00123036	0.0465425
LRBA	3.1017	3.66203	2.54136	-0.396654	0.129856	-3.2314	0.00123186	0.0465425
SRP14	191.425	178.222	204.628	0.198284	0.0977511	3.23129	0.00123232	0.0465425
POLR2E	80.3855	71.0225	89.7485	0.333427	0.140109	3.23039	0.00123622	0.046584
LURAP1L	20.6291	18.4995	22.7588	0.285027	0.12734	3.22971	0.00123916	0.0465889
RHOC	230.591	207.952	253.23	0.282959	0.123964	3.22805	0.00124639	0.046755
JAK1	44.1744	49.9148	38.4341	-0.368642	0.0834633	-3.22736	0.0012494	0.0467624
ZNF609	12.8815	15.1911	10.572	-0.48456	0.126588	-3.22147	0.00127536	0.0475227
RBM42	94.7191	88.1425	101.296	0.198563	0.0965812	3.22	0.0012819	0.0475227
ENTR1	52.6471	47.6642	57.6299	0.268777	0.120193	3.21949	0.00128418	0.0475227
AOX1	127.098	142.983	111.212	-0.359667	0.0793905	-3.21935	0.00128483	0.0475227
SCLY	18.0319	15.3163	20.7475	0.414538	0.171644	3.21894	0.00128667	0.0475227
ENSBTAT00000028060.5	8.6929	10.2887	7.09712	-0.479394	0.130685	-3.21889	0.00128687	0.0475227
CCNB1	24.929	22.1372	27.7209	0.311887	0.135905	3.21797	0.00129099	0.0475681
NOTCH2	77.6141	91.8231	63.4052	-0.527305	0.130221	-3.21735	0.00129382	0.0475681
ENSBTAT00000006571.5	40.7392	36.5813	44.8971	0.288389	0.125845	3.21456	0.00130645	0.0477538
DBNDD2	26.2812	21.8417	30.7206	0.473748	0.190557	3.21453	0.00130657	0.0477538
PDPR	15.1067	17.5774	12.636	-0.446131	0.112768	-3.21433	0.0013075	0.0477538
PEBP1	276.864	258.11	295.618	0.195038	0.0964277	3.21268	0.00131501	0.0479229
RPS15A	2999.64	2850.1	3149.19	0.143919	0.0907838	3.21079	0.00132372	0.0481348
GCAT	14.6286	12.3298	16.9275	0.427523	0.179197	3.20639	0.0013441	0.0487689
RAB31	86.2913	98.426	74.1565	-0.403725	0.0903459	-3.20464	0.00135233	0.0488012
TCTEX1D2	16.5343	13.3146	19.7539	0.535901	0.21644	3.20453	0.00135283	0.0488012
MTFP1	6.29007	4.91103	7.66912	0.552476	0.236234	3.20395	0.00135555	0.0488012
ORAI2	10.8514	9.23521	12.4676	0.395949	0.171638	3.2037	0.00135673	0.0488012
IL27RA	53.4899	48.1031	58.8768	0.286183	0.125205	3.20108	0.00136912	0.049095
ODC1	113.521	107.427	119.615	0.153681	0.082677	3.20073	0.00137081	0.049095
CD63	1174.1	1078.22	1269.99	0.235969	0.110732	3.19486	0.001399	0.0499971
DSN1	7.54213	6.62096	8.4633	0.312371	0.144302	3.1923	0.00141146	0.050334
MYH9	427.039	482.509	371.568	-0.376039	0.0846137	-3.19055	0.00142002	0.05052
OGFR	56.0967	50.8528	61.3406	0.265752	0.119208	3.18999	0.00142276	0.05052
B3GALT4	14.1465	11.7306	16.5624	0.464189	0.193302	3.1867	0.00143904	0.050935
HMCN1	1.73288	2.07408	1.39167	-0.362134	0.145393	-3.1864	0.00144057	0.050935
UBA3	93.5128	88.8474	98.1782	0.142547	0.0804798	3.18459	0.00144958	0.0511445
ADAM12	60.1943	70.9093	49.4793	-0.510486	0.126263	-3.18383	0.00145341	0.0511711
ENSBTAT00000065830.1	14.7261	17.4024	12.0497	-0.495876	0.130538	-3.17717	0.00148722	0.0522506
PRSS23	110.713	102.882	118.545	0.202604	0.0991396	3.17625	0.00149194	0.0523062
EXOSC5	13.9918	10.8259	17.1577	0.618629	0.249206	3.17307	0.00150838	0.052771
COX1	13510.9	12849.7	14172.2	0.141322	0.0794414	3.17231	0.00151231	0.0527972
ATP5MF	443.169	411.629	474.708	0.205232	0.118515	3.17167	0.00151563	0.0528023
ENSBTAT00000020662.4	1234.52	1153.5	1315.53	0.18948	0.0979007	3.16954	0.00152681	0.0530805
SPSB3	60.8789	54.5365	67.2214	0.296789	0.13081	3.16836	0.00153301	0.053185
MIB1	44.4707	51.7771	37.1642	-0.467691	0.114623	-3.16556	0.00154786	0.0534457
CACNA1D	1.31681	1.65375	0.979872	-0.422627	0.204195	-3.16487	0.00155151	0.0534457
YIF1A	121.482	111.955	131.009	0.224885	0.107487	3.16477	0.00155205	0.0534457
EIF3A	110.247	124.429	96.0647	-0.369856	0.0845371	-3.16452	0.00155339	0.0534457
FBN1	242.53	277.062	207.997	-0.411922	0.0958919	-3.16133	0.00157049	0.0539222
AK2	93.1385	87.8341	98.4428	0.162753	0.0871201	3.15863	0.00158515	0.0543134
SLC16A3	6.82412	5.72966	7.91858	0.406279	0.183433	3.1563	0.00159787	0.0546366
CYHR1	58.1421	54.5865	61.6978	0.17368	0.0885999	3.15497	0.00160513	0.0547721
FES	24.0154	21.8852	26.1456	0.246303	0.116443	3.1524	0.00161932	0.055143
ALAD	45.6212	40.9297	50.3127	0.291343	0.131094	3.14871	0.00163995	0.055534
CD9	611.144	579.39	642.898	0.149809	0.0868208	3.14855	0.0016408	0.055534
COL12A1	502.606	578.313	426.898	-0.437078	0.104306	-3.14785	0.00164476	0.055534
TENM3	6.77981	7.9093	5.65033	-0.421887	0.120015	-3.14768	0.00164573	0.055534
NOL3	41.5743	36.4024	46.7462	0.352257	0.151627	3.14736	0.00164751	0.055534
EMC10	184.732	163.477	205.987	0.331654	0.14111	3.14442	0.00166419	0.0559827
MRPL17	115.452	107.389	123.515	0.200109	0.102331	3.14206	0.00167764	0.0563212
UAP1L1	29.28	26.0345	32.5256	0.310465	0.137849	3.13976	0.00169087	0.056651
RPL18A	2044.73	1892.71	2196.75	0.214817	0.109682	3.13916	0.00169431	0.056652
LAMB1	307.001	345.08	268.922	-0.358563	0.0809127	-3.13783	0.00170202	0.0567957
SMIM12	38.5185	32.7778	44.2592	0.422137	0.17581	3.13603	0.00171254	0.0570319
PSMC3	177.882	166.045	189.719	0.191215	0.0958249	3.13536	0.00171644	0.0570475
LIMD1	10.2273	12.3638	8.09068	-0.555872	0.156957	-3.13385	0.00172528	0.0571987
ARID5B	41.3552	49.061	33.6494	-0.530855	0.136285	-3.13341	0.00172787	0.0571987
PHB	132.783	99.4452	166.121	0.734482	0.27476	3.12775	0.00176152	0.0581967
GNPTG	32.4969	29.3793	35.6146	0.269331	0.124592	3.12572	0.00177369	0.0584825
FAM207A	55.8041	47.6841	63.9242	0.415307	0.17451	3.1237	0.00178593	0.0587695
HDHD5	17.5394	15.1373	19.9416	0.37597	0.163974	3.12274	0.00179173	0.0588438
MVK	75.7586	68.9926	82.5247	0.255	0.118705	3.12204	0.00179605	0.0588695
COMMD7	54.8139	50.2812	59.3466	0.234843	0.113285	3.11861	0.00181703	0.0592517
ENSBTAT00000030106.2	2258.74	2065.66	2451.81	0.247134	0.120443	3.11846	0.00181799	0.0592517
RAP1B	103.585	98.1218	109.049	0.150871	0.0837196	3.11828	0.0018191	0.0592517
ENSBTAT00000061583.2	37.7833	34.721	40.8456	0.228302	0.110571	3.11781	0.00182198	0.0592517
ZBTB7A	19.1043	22.6285	15.58	-0.511084	0.137995	-3.11711	0.00182634	0.0592776
PDZD11	157.428	147.715	167.141	0.177122	0.0938209	3.1156	0.00183569	0.0594648
NCAPH2	23.5645	21.3361	25.7929	0.262473	0.122942	3.11345	0.00184912	0.0597561
DPCD	33.3533	28.83	37.8765	0.382133	0.16519	3.11301	0.00185187	0.0597561
SVEP1	49.0126	55.5558	42.4693	-0.379678	0.0896763	-3.10925	0.00187564	0.060321
RPS19BP1	125.349	112.675	138.023	0.290405	0.131975	3.10909	0.00187664	0.060321
CARHSP1	114.189	105.493	122.885	0.218247	0.111196	3.10829	0.00188175	0.0603687
VCAN	131.398	147.318	115.477	-0.348641	0.110188	-3.10514	0.00190187	0.0607877
TPRA1	36.8039	34.0739	39.5338	0.208727	0.105198	3.10468	0.00190488	0.0607877
ENSBTAT00000002684.5	38.0788	44.87	31.2876	-0.506572	0.12705	-3.10453	0.00190579	0.0607877
RPUSD3	38.9828	35.9861	41.9795	0.216668	0.108782	3.10105	0.00192834	0.0613893
EEFSEC	25.3103	21.9136	28.7071	0.374606	0.162105	3.09814	0.00194739	0.0617878
TROAP	8.43586	7.33007	9.54165	0.339699	0.157187	3.098	0.0019483	0.0617878
HDGF	365.357	341.915	388.799	0.184878	0.0988029	3.09583	0.00196265	0.0621245
SLC16A2	1.9145	2.63186	1.19714	-0.725082	0.332706	-3.09406	0.00197441	0.0623777
SLIT3	7.86874	9.21614	6.52135	-0.441787	0.128437	-3.09281	0.00198268	0.0625204
PLEC	81.1537	92.5927	69.7148	-0.404384	0.0971449	-3.09121	0.00199346	0.0627411
TCF20	10.6245	12.0982	9.15081	-0.367774	0.096302	-3.09058	0.00199767	0.0627548
MFSD13A	11.1459	10.1642	12.1275	0.233703	0.117826	3.08947	0.00200512	0.06287
FAM72A	1.67542	1.22718	2.12366	0.48802	0.286691	3.08878	0.00200979	0.0628978
TUBA1A	779.05	741.343	816.757	0.139586	0.080071	3.08662	0.00202447	0.0632094
COL4A5	10.2084	11.6912	8.72569	-0.383953	0.103394	-3.08514	0.0020346	0.0632094
FARP1	88.0921	98.769	77.4152	-0.347458	0.0797106	-3.08509	0.00203489	0.0632094
WDFY3	8.6624	10.147	7.17782	-0.446865	0.125022	-3.08508	0.00203496	0.0632094
CGN	9.07725	10.3512	7.80332	-0.366724	0.0981057	-3.08434	0.00204004	0.0632488
ITM2C	135.49	126.271	144.709	0.195193	0.0993453	3.08367	0.00204461	0.0632725
SPTBN1	87.5495	98.624	76.4749	-0.362764	0.0841334	-3.08203	0.00205592	0.0633878
NAPRT	36.1029	32.7963	39.4096	0.257832	0.121978	3.08203	0.00205596	0.0633878
ADAMTS9	27.5746	31.785	23.3642	-0.428271	0.108894	-3.07954	0.00207322	0.0638014
MED21	49.6946	45.4212	53.9681	0.243811	0.120767	3.07721	0.00208951	0.0641838
FYCO1	16.9079	19.8656	13.9501	-0.480968	0.128784	-3.07383	0.00211327	0.064794
REXO2	128.048	120.028	136.067	0.17954	0.0953848	3.07258	0.00212214	0.064946
EEF1D	163.622	124.614	202.63	0.696953	0.263431	3.07119	0.00213209	0.0651307
ENSBTAT00000013298.5	11.7655	13.7106	9.82047	-0.443089	0.120337	-3.06682	0.00216347	0.0659679
KIDINS220	53.0336	60.9815	45.0857	-0.427519	0.105883	-3.06412	0.00218314	0.066446
ZNF408	12.7225	11.565	13.88	0.243963	0.12163	3.06349	0.00218771	0.0664633
RNF114	53.2621	49.9551	56.5691	0.176069	0.0929048	3.06169	0.00220094	0.0666551
DST	25.3703	29.0106	21.7301	-0.400868	0.100616	-3.06122	0.00220439	0.0666551
PRICKLE2	11.7054	13.9993	9.41157	-0.526708	0.14875	-3.06071	0.00220811	0.0666551
DLG5	72.1295	80.6696	63.5894	-0.338502	0.0773581	-3.06015	0.00221225	0.0666551
PIEZO1	31.3897	35.1436	27.6359	-0.335915	0.0791086	-3.05958	0.00221648	0.0666551
POLR2F	118.815	107.227	130.403	0.279937	0.13453	3.05936	0.00221809	0.0666551
APOBEC3Z3	21.2079	18.2299	24.1858	0.389259	0.152938	3.058	0.0022282	0.0668381
IGF2R	133.746	150.805	116.687	-0.367263	0.0857172	-3.05642	0.00223996	0.0670697
MSLN	307.274	279.104	335.444	0.264402	0.123257	3.05391	0.00225877	0.0675111
RPS18	3585.07	3334.03	3836.1	0.202319	0.111762	3.05275	0.00226755	0.067652
ITPA	63.9209	58.2647	69.5771	0.252026	0.121851	3.05189	0.00227407	0.0677249
PEF1	67.0252	62.0672	71.9831	0.210672	0.106308	3.05022	0.00228674	0.0677296
ENSBTAT00000046004.3	0.448553	0.811711	0.0853957	-0.739132	1.04606	-3.04987	0.0022894	0.0677296
RBKS	28.5205	25.1988	31.8422	0.32605	0.150053	3.04933	0.00229353	0.0677296
NT5C	98.4313	86.6495	110.213	0.343511	0.154266	3.04932	0.00229361	0.0677296
MRPL46	22.1222	19.7742	24.4701	0.294009	0.139509	3.04919	0.00229461	0.0677296
RNF126	41.6771	37.4537	45.9005	0.286481	0.133067	3.04788	0.0023046	0.0679039
CRYL1	33.3929	29.9909	36.7949	0.286345	0.134216	3.04734	0.00230878	0.0679068
PSMB10	44.9494	38.2981	51.6006	0.420619	0.17837	3.04604	0.00231876	0.0680797
BCS1L	16.9126	14.649	19.1762	0.366589	0.16307	3.04504	0.00232648	0.0681859
COQ4	48.8098	43.8505	53.7691	0.288239	0.134558	3.04433	0.00233199	0.0682271
TTPAL	9.487	11.1582	7.81584	-0.463754	0.131902	-3.04155	0.00235367	0.0686673
GPAA1	86.9953	80.0959	93.8947	0.226698	0.110555	3.04134	0.0023553	0.0686673
VPS51	41.3632	38.0578	44.6685	0.225587	0.112457	3.03989	0.00236667	0.0687915
TCAF1	25.1366	28.4365	21.8368	-0.366246	0.0894622	-3.03974	0.00236784	0.0687915
UBE2A	28.99	26.8824	31.0975	0.203104	0.105358	3.03791	0.00238228	0.0689911
PTRH2	40.3901	36.9484	43.8318	0.240485	0.121011	3.03781	0.00238301	0.0689911
SIRT7	21.2492	19.2818	23.2166	0.255811	0.125159	3.03654	0.00239308	0.0690996
HSPBP1	34.1383	29.7344	38.5422	0.363537	0.160251	3.03629	0.00239508	0.0690996
MAPKAPK2	76.7837	72.2758	81.2915	0.167406	0.0931482	3.03281	0.00242284	0.0697795
MBD3	127.88	116.664	139.096	0.251743	0.128814	3.03128	0.00243515	0.0700128
FPGS	13.6775	12.0201	15.3349	0.32722	0.155431	3.02952	0.00244939	0.0703005
SH3GLB2	83.0677	76.8944	89.241	0.212263	0.10579	3.02881	0.00245521	0.070346
KAT6A	11.67	13.6446	9.69547	-0.453368	0.125208	-3.02702	0.00246979	0.0706182
TRRAP	11.3135	12.8046	9.82232	-0.351143	0.0906248	-3.0263	0.00247568	0.0706182
TUBB3	14.0428	12.7007	15.3848	0.258111	0.127156	3.02608	0.00247746	0.0706182
PRRX2	161.107	145.265	176.949	0.282883	0.134879	3.02455	0.00249005	0.0708556
RWDD1	111.48	105.89	117.07	0.143511	0.0871805	3.0221	0.00251028	0.0712803
MYO5A	28.2564	32.7486	23.7643	-0.446566	0.115816	-3.02147	0.00251553	0.0712803
ARHGEF12	26.9163	31.6397	22.1929	-0.492944	0.13063	-3.02119	0.00251784	0.0712803
RHBDD3	21.1404	18.0941	24.1867	0.399537	0.175817	3.01789	0.00254544	0.0717163
AVPI1	101.643	90.3205	112.965	0.319577	0.144012	3.01735	0.00254992	0.0717163
NME4	75.2132	67.5667	82.8597	0.290469	0.136443	3.01735	0.00254995	0.0717163
FGD5	13.1428	14.9819	11.3038	-0.377328	0.0988401	-3.01728	0.00255051	0.0717163
P3H4	101.379	93.4828	109.275	0.222978	0.112167	3.01647	0.00255738	0.071788
BAIAP3	0.21658	0.107524	0.325635	0.259346	0.566827	3.01523	0.00256786	0.0719607
COX14	388.695	359.663	417.728	0.215363	0.120754	3.01425	0.00257614	0.0720712
PDCD4	45.8586	51.7774	39.9399	-0.366415	0.0883279	-3.01301	0.00258674	0.0721774
CNN2	547.875	516.215	579.535	0.166617	0.0964033	3.01272	0.00258919	0.0721774
ENSBTAT00000061585.2	140.647	157.347	123.947	-0.34177	0.0800335	-3.01228	0.00259297	0.0721774
SH3PXD2A	34.2042	39.959	28.4494	-0.475942	0.1241	-3.01095	0.00260432	0.0723314
ZKSCAN1	11.0255	13.8512	8.19979	-0.690905	0.210345	-3.01061	0.0026072	0.0723314
ALDH1L2	216.034	241.974	190.094	-0.346517	0.0793587	-3.00285	0.00267467	0.0739327
SELENOO	37.5013	33.0822	41.9205	0.33265	0.149345	3.00246	0.00267806	0.0739327
USF1	55.3536	50.6641	60.0431	0.240666	0.119	3.00171	0.00268467	0.0739327
SERPINB8	30.2093	28.0159	32.4027	0.203121	0.10855	3.00154	0.00268618	0.0739327
RPS17	3607.09	3418.22	3795.97	0.151179	0.0974612	3.00143	0.00268717	0.0739327
MAL2	2.13577	1.73337	2.53816	0.372317	0.218582	3.00076	0.00269303	0.0739714
ARL2	61.1829	55.9864	66.3794	0.241691	0.119856	2.9969	0.00272744	0.074793
RAB20	67.9795	60.4823	75.4767	0.314849	0.145107	2.99624	0.00273328	0.0748299
ATP2B1	19.5781	22.62	16.5362	-0.42967	0.114439	-2.99472	0.00274699	0.0750814
WTIP	17.6454	15.3105	19.9802	0.363233	0.165578	2.99276	0.00276466	0.0753175
EMC9	10.3717	8.56214	12.1813	0.463087	0.21092	2.99276	0.00276469	0.0753175
CASP4	56.0829	52.9209	59.2449	0.159995	0.09132	2.98839	0.00280455	0.0762105
FANCD2	2.32796	2.02555	2.63038	0.262925	0.163888	2.98652	0.00282169	0.0762105
NOTCH1	6.29201	7.23254	5.35148	-0.374243	0.109769	-2.98624	0.0028243	0.0762105
SMOC1	86.2449	81.1462	91.3436	0.168818	0.0930805	2.98624	0.00282433	0.0762105
TOMM6	209.726	192.352	227.101	0.238443	0.124844	2.98593	0.00282717	0.0762105
BSG	1272.23	1199.87	1344.59	0.164162	0.0918981	2.9857	0.00282927	0.0762105
PRR5	42.4242	38.3955	46.4529	0.268463	0.128489	2.98567	0.00282958	0.0762105
SIGMAR1	34.3416	31.2469	37.4363	0.253309	0.124746	2.98436	0.00284174	0.0764143
MRGPRF	95.7668	86.6451	104.888	0.272801	0.128718	2.98315	0.00285295	0.0765919
TSPAN32	9.40602	7.32859	11.4834	0.583873	0.261911	2.98264	0.00285774	0.0765965
ZNF407	4.41107	5.09525	3.72689	-0.366795	0.115646	-2.97791	0.00290223	0.0776638
FAM120A	59.4323	67.0484	51.8163	-0.365576	0.087712	-2.97623	0.00291818	0.077965
SBF2	27.9272	31.2993	24.5551	-0.33789	0.111135	-2.97482	0.00293156	0.0781969
SLC38A5	66.5597	62.3819	70.7375	0.178657	0.0976125	2.9723	0.00295573	0.0787153
PREX1	13.1334	14.982	11.2848	-0.379573	0.101009	-2.96942	0.00298366	0.0793069
ENDOG	30.5645	26.4935	34.6355	0.374225	0.167606	2.96902	0.00298749	0.0793069
ABHD16A	76.042	69.9193	82.1647	0.229793	0.115396	2.9682	0.00299548	0.0793922
ILK	249.176	234.916	263.436	0.164647	0.0929855	2.96693	0.00300785	0.079593
KIAA0100	16.4439	18.5567	14.3311	-0.351201	0.0894583	-2.96443	0.00303243	0.0801159
KIRREL1	59.2222	68.3804	50.064	-0.442221	0.112524	-2.96389	0.0030378	0.0801304
MRC2	181.959	202.334	161.584	-0.322669	0.0735578	-2.96169	0.00305951	0.0802702
HMOX1	74.3546	69.0789	79.6304	0.202344	0.106152	2.96029	0.00307345	0.0802702
APEH	34.0992	30.454	37.7443	0.300739	0.14146	2.96027	0.00307366	0.0802702
BRD4	28.6618	32.4555	24.8681	-0.371069	0.0924693	-2.96008	0.00307555	0.0802702
FSTL3	25.1855	22.7148	27.6563	0.273065	0.132543	2.96008	0.00307558	0.0802702
FAHD1	17.2246	15.3451	19.1041	0.298629	0.145008	2.9598	0.00307839	0.0802702
KAT5	19.5785	17.8484	21.3085	0.243151	0.125009	2.95943	0.00308211	0.0802702
ACP6	10.7659	9.6085	11.9232	0.284746	0.143191	2.95927	0.0030837	0.0802702
PUF60	85.0434	77.0976	92.9891	0.267215	0.128663	2.95898	0.00308657	0.0802702
ATG101	54.3937	47.8889	60.8984	0.340396	0.155345	2.95727	0.00310379	0.0804945
KRT18	453.475	422.221	484.728	0.198738	0.10549	2.95716	0.00310488	0.0804945
STOML2	119.445	108.385	130.505	0.265695	0.129315	2.9553	0.00312369	0.0808558
TAGLN2	937.907	870.198	1005.62	0.208441	0.109119	2.95271	0.00314993	0.0813311
PHKB	27.0436	30.5999	23.4874	-0.367884	0.0925512	-2.95253	0.00315184	0.0813311
CNTNAP1	8.95618	10.2181	7.69427	-0.36769	0.1031	-2.95113	0.00316612	0.081573
APOA1	146.799	133.738	159.86	0.255652	0.126141	2.94861	0.00319206	0.0821141
PTGFRN	102.481	115.783	89.1793	-0.372958	0.0902126	-2.94446	0.00323514	0.0830937
COL5A1	432.228	481.904	382.551	-0.332318	0.0773179	-2.94318	0.0032486	0.0831311
BOP1	28.3782	25.4758	31.2805	0.285988	0.138179	2.94318	0.00324862	0.0831311
VASP	155.844	141.309	170.378	0.268149	0.128816	2.94289	0.00325161	0.0831311
MLF2	229.414	206.041	252.787	0.293706	0.138761	2.94082	0.00327344	0.0835606
EML1	33.3018	38.1306	28.473	-0.408903	0.105107	-2.93814	0.00330183	0.0841561
CFAP36	192.817	183.763	201.871	0.134889	0.0850753	2.93743	0.00330944	0.0842209
TDRD12	0.0734298	0.138134	0.008726	-0.174136	1.33047	-2.93431	0.00334291	0.0848717
IL17RC	38.5908	35.2423	41.9393	0.244623	0.12621	2.93409	0.00334523	0.0848717
ERC1	17.1687	20.0706	14.2669	-0.464827	0.129129	-2.93098	0.00337893	0.085549
PRC1	24.9525	23.2857	26.6194	0.185575	0.104446	2.93003	0.00338934	0.085549
ARID1B	14.7177	16.7991	12.6363	-0.384351	0.103028	-2.93001	0.00338946	0.085549
SENP3	39.8848	36.5022	43.2675	0.239273	0.122316	2.92934	0.00339681	0.085549
FLNB	149.095	165.749	132.44	-0.32148	0.0742947	-2.92884	0.00340232	0.085549
PRDX5	250.232	224.539	275.924	0.296113	0.142461	2.92871	0.00340373	0.085549
H2AFX	25.745	22.4379	29.0522	0.358631	0.165958	2.92776	0.00341412	0.085549
NF1	18.574	21.6828	15.4653	-0.462173	0.132899	-2.92764	0.00341541	0.085549
ENSBTAT00000043331.3	159.611	136.571	182.65	0.416789	0.196243	2.92659	0.00342705	0.085549
BCOR	7.78888	8.86082	6.71694	-0.353678	0.100106	-2.9265	0.00342804	0.085549
COPRS	29.9687	26.0356	33.9017	0.368437	0.170731	2.92645	0.00342855	0.085549
DEPDC1	2.75237	2.28825	3.2165	0.358725	0.208384	2.92563	0.00343757	0.0856454
LAMC1	100.554	114.401	86.7067	-0.395896	0.0986572	-2.92223	0.00347531	0.086456
HASPIN	0.847583	0.611596	1.08357	0.370567	0.317933	2.92143	0.00348424	0.0865487
AP5Z1	30.3427	27.4478	33.2377	0.267266	0.130771	2.91952	0.00350566	0.086834
NPC2	155.095	146.311	163.878	0.162533	0.0940822	2.91948	0.00350617	0.086834
MYO10	3.46305	4.02826	2.89783	-0.367389	0.126104	-2.91803	0.00352247	0.0871078
ZDHHC12	38.4605	35.3165	41.6045	0.230381	0.122389	2.91678	0.00353665	0.0872841
SPEN	13.2728	15.74	10.8055	-0.503842	0.114936	-2.91618	0.00354343	0.0872841
STK16	63.3092	59.4511	67.1673	0.173312	0.0976679	2.91601	0.00354536	0.0872841
SMARCA4	43.0561	48.0676	38.0447	-0.329643	0.0794525	-2.91396	0.00356878	0.0877308
CTU2	18.0007	15.9685	20.0328	0.309787	0.149375	2.91168	0.00359486	0.0879651
KIAA1549	11.4817	13.3997	9.56366	-0.446934	0.128474	-2.91148	0.00359716	0.0879651
MCC	11.2757	12.793	9.75846	-0.358462	0.0977381	-2.91139	0.00359826	0.0879651
AP1M2	0.180407	0.026224	0.33459	0.379051	1.23091	2.91128	0.00359948	0.0879651
NUDT14	12.1853	9.6372	14.7334	0.564715	0.254723	2.90847	0.00363202	0.0885295
DLGAP5	5.20087	4.57907	5.82268	0.290313	0.155251	2.90837	0.00363324	0.0885295
IGF1R	75.147	84.4366	65.8573	-0.353769	0.0852465	-2.90726	0.00364607	0.0886022
ENSBTAT00000061254.2	19.6254	23.1831	16.0677	-0.502733	0.141112	-2.90698	0.00364941	0.0886022
ZNF598	35.2589	32.6084	37.9093	0.211293	0.112118	2.90674	0.00365221	0.0886022
PPIH	61.8677	57.0756	66.6598	0.220368	0.118821	2.90494	0.00367323	0.0889822
CPTP	17.5547	15.6832	19.4261	0.292017	0.144813	2.90446	0.00367886	0.0889888
MAPK11	21.2667	18.652	23.8814	0.340393	0.163735	2.90347	0.00369057	0.0891424
FIBP	100.192	93.5321	106.852	0.190177	0.105108	2.90278	0.00369871	0.0892091
ENSBTAT00000025891.3	0.938615	0.666484	1.21075	0.407726	0.335726	2.90186	0.00370955	0.089341
PTPRB	0.345166	0.462498	0.227835	-0.252318	0.3137	-2.89986	0.0037333	0.0897829
MYO18A	19.7037	22.0953	17.3122	-0.334799	0.0844588	-2.89835	0.0037513	0.0900855
FN1	1050.31	1187.13	913.485	-0.377661	0.0933333	-2.89647	0.00377389	0.0904971
HERC1	7.44692	8.58322	6.31061	-0.390519	0.115359	-2.89397	0.00380404	0.0910421
AGO1	10.2993	12.031	8.56758	-0.445718	0.13033	-2.89368	0.00380757	0.0910421
KMT2D	8.59793	10.0494	7.14646	-0.439723	0.130825	-2.8931	0.0038146	0.0910791
BRMS1	43.0268	38.787	47.2666	0.278729	0.137396	2.89209	0.00382688	0.0911728
ENSBTAT00000052050.2	1149.37	1081.98	1216.75	0.16922	0.122336	2.89188	0.0038295	0.0911728
CCDC85B	43.1198	38.5801	47.6594	0.297943	0.143511	2.89136	0.00383579	0.0911796
SELENOV	9.83489	8.64651	11.0233	0.317752	0.162142	2.89056	0.00384558	0.0911796
TMEM259	90.8761	85.8279	95.9243	0.158701	0.0942362	2.88933	0.00386065	0.0911796
IGFBP6	2076.37	1886.02	2266.72	0.265128	0.131888	2.88932	0.00386072	0.0911796
NTMT1	38.2962	33.3491	43.2433	0.365184	0.17055	2.88923	0.00386181	0.0911796
LUZP1	22.0869	25.6539	18.52	-0.449392	0.122306	-2.88916	0.00386271	0.0911796
MTOR	14.6553	16.5255	12.7851	-0.346342	0.0911435	-2.88664	0.00389382	0.0917836
DECR2	18.5493	16.3368	20.7617	0.327953	0.159411	2.88535	0.00390977	0.0920292
NIN	6.7858	8.03592	5.53567	-0.467338	0.146755	-2.88419	0.00392423	0.0920943
COL3A1	9370.48	10415	8325.99	-0.322929	0.0735011	-2.88391	0.00392774	0.0920943
RERE	16.2137	18.4978	13.9297	-0.385124	0.103661	-2.88379	0.00392917	0.0920943
ABCA10	1.64424	2.0089	1.27957	-0.400474	0.19077	-2.88288	0.0039406	0.0922323
CHID1	118.772	107.18	130.364	0.280129	0.133619	2.88214	0.00394983	0.0923183
SETX	11.7847	13.5276	10.0417	-0.395826	0.110782	-2.87997	0.00397716	0.0928265
MGST3	72.1419	65.5204	78.7634	0.261931	0.131751	2.87543	0.0040348	0.0940398
ATP6	3128.51	3018.06	3238.95	0.101875	0.0796765	2.87154	0.00408478	0.09506
NR1D2	25.441	29.9268	20.9552	-0.494299	0.137333	-2.87113	0.00409002	0.09506
TRABD	43.2097	38.7404	47.6789	0.29269	0.144782	2.87016	0.00410262	0.0952196
STBD1	54.4008	62.1118	46.6898	-0.40423	0.103099	-2.86621	0.00415415	0.0962814
NFIC	68.042	79.2298	56.8542	-0.471717	0.120855	-2.86553	0.00416317	0.0963559
TLN2	1.57891	1.88033	1.27748	-0.338792	0.15795	-2.86303	0.00419605	0.0969819
BRK1	102.377	93.3624	111.392	0.252251	0.128629	2.86205	0.00420911	0.0970388
KIAA1671	6.02949	7.02971	5.02928	-0.413362	0.128975	-2.86161	0.00421497	0.0970388
KIF22	14.3453	13.2403	15.4503	0.208138	0.11612	2.86153	0.00421603	0.0970388
SUCLG1	160.751	149.661	171.84	0.198128	0.108484	2.85854	0.00425592	0.0978214
MRTO4	60.3976	55.8764	64.9187	0.212858	0.113617	2.85725	0.00427336	0.0980865
ATXN1	6.92019	8.17101	5.66937	-0.459531	0.145623	-2.85642	0.00428446	0.0982058
GRIA3	6.12771	7.25447	5.00095	-0.459983	0.148861	-2.85595	0.00429082	0.0982161
SLC2A6	21.0358	18.5112	23.5604	0.332036	0.162475	2.85363	0.00432228	0.098679
BCL2L12	64.3464	59.0357	69.6571	0.235013	0.12544	2.85358	0.00432292	0.098679
ENSBTAT00000064533.1	0.843741	1.68748	0	-1.42625	1.72685	-2.85271	0.0043348	0.0988145
AFAP1	21.7807	25.191	18.3705	-0.435208	0.119715	-2.85126	0.00435468	0.0989298
ND2	1401.31	1349.32	1453.29	0.107021	0.0796211	2.85084	0.00436036	0.0989298
NCS1	51.956	47.1344	56.7777	0.263444	0.13841	2.85058	0.00436389	0.0989298
CEP350	7.08589	8.27972	5.89206	-0.429145	0.132399	-2.85018	0.0043695	0.0989298
DSEL	34.9143	39.3567	30.472	-0.358737	0.0912503	-2.85017	0.00436963	0.0989298
ATP2B4	39.4151	45.7852	33.045	-0.458609	0.124052	-2.84915	0.00438361	0.0991112
CD151	429.75	406.158	453.342	0.158189	0.0936859	2.84811	0.00439797	0.099301
CCDC184	15.3566	14.0937	16.6196	0.223238	0.121714	2.8464	0.00442172	0.0996774
VEGFC	68.6204	64.8729	72.3679	0.155465	0.094161	2.84604	0.00442664	0.0996774
TSC1	20.638	23.4317	17.8443	-0.374627	0.102811	-2.84406	0.00445433	0.100165
ENSBTAT00000000774.5	10.36	11.6879	9.0322	-0.338815	0.092964	-2.84309	0.00446787	0.100299
RALGAPB	20.1761	22.5746	17.7777	-0.328213	0.0835397	-2.84277	0.00447233	0.100299
PTPN1	32.627	30.7233	34.5307	0.163523	0.098853	2.84172	0.00448712	0.100495
SNRPB	111.785	102.044	121.527	0.249841	0.128371	2.83877	0.00452878	0.101291
EIF4G3	48.8203	55.1945	42.446	-0.371208	0.0914425	-2.83648	0.00456134	0.101882
GDF15	59.526	55.4051	63.6468	0.196752	0.111415	2.83591	0.00456956	0.101929
TBRG4	29.0871	26.1475	32.0267	0.282817	0.144504	2.83168	0.00463042	0.103148
DOCK1	22.4525	25.3025	19.6025	-0.352382	0.0921885	-2.83046	0.00464816	0.103404
ANKRD11	30.6616	34.4747	26.8485	-0.34919	0.0892525	-2.82978	0.00465799	0.103485
STK35	4.90577	6.24577	3.56577	-0.666281	0.245332	-2.82917	0.00466683	0.103543
IMP4	24.8976	22.8273	26.968	0.23116	0.125101	2.82753	0.00469092	0.103851
LIMS2	39.6996	36.7211	42.6781	0.211537	0.113472	2.82737	0.00469324	0.103851
TRMU	40.7586	36.9193	44.5979	0.266036	0.13597	2.82662	0.0047042	0.103955
PTTG1	30.4184	27.4737	33.3631	0.27123	0.142956	2.82576	0.00471681	0.103966
ENSBTAT00000064313.1	2.45597	4.91194	0	-2.56363	1.80454	-2.8255	0.00472068	0.103966
LYST	5.32959	6.12135	4.53782	-0.362833	0.113746	-2.82494	0.00472897	0.103966
ANO6	40.3785	46.6265	34.1304	-0.439046	0.118461	-2.82489	0.00472972	0.103966
PYCR1	264.859	246.595	283.122	0.198528	0.109788	2.82426	0.00473893	0.104031
NEK2	4.45792	3.6018	5.31404	0.456365	0.235644	2.82313	0.00475577	0.104263
LSM3	85.993	79.5645	92.4215	0.213611	0.120332	2.82246	0.00476566	0.104342
HSD17B10	41.9652	29.4383	54.492	0.866391	0.359772	2.82158	0.00477877	0.104442
SPR	34.499	31.1374	37.8606	0.274052	0.138695	2.82026	0.00479841	0.104442
COX7A1	127.097	112.911	141.283	0.320852	0.175806	2.81993	0.00480343	0.104442
ASPH	117.066	132.954	101.177	-0.390671	0.100062	-2.81965	0.00480759	0.104442
BRWD3	3.06994	3.7199	2.41997	-0.464772	0.179092	-2.81958	0.00480863	0.104442
AFF2	2.99625	3.66758	2.32492	-0.489356	0.198489	-2.81932	0.00481261	0.104442
PPM1M	61.4548	56.5839	66.3257	0.225492	0.12178	2.81861	0.00482315	0.104442
FBL	75.2269	68.4542	81.9995	0.257041	0.132585	2.81821	0.00482916	0.104442
NAV1	24.8539	28.0418	21.666	-0.357601	0.0893548	-2.81816	0.00482994	0.104442
BLOC1S1	189.149	172.968	205.33	0.246129	0.137729	2.81766	0.00483745	0.104442
IRF1	16.6551	15.6266	17.6836	0.16828	0.100928	2.81754	0.00483937	0.104442
P4HTM	6.93577	5.95225	7.91929	0.359449	0.186139	2.81685	0.00484965	0.104528
MARCH6	30.547	34.4565	26.6374	-0.359428	0.0924715	-2.81538	0.00487197	0.104783
CRNKL1	31.0338	34.9523	27.1153	-0.35473	0.0914229	-2.81524	0.00487406	0.104783
MUL1	18.6358	17.1628	20.1088	0.216853	0.11919	2.81309	0.00490683	0.1053
CDKN2A	109.849	78.1841	141.514	0.847821	0.35807	2.81283	0.00491079	0.1053
ACOX1	35.3615	40.4385	30.2846	-0.405519	0.108181	-2.81195	0.00492421	0.105452
C14H8orf33	15.3026	13.3758	17.2293	0.342617	0.171949	2.81112	0.00493696	0.105589
MYH11	0.738391	0.947894	0.528887	-0.349434	0.260013	-2.80657	0.00500724	0.106954
ENSBTAT00000027320.4	0.651365	1.30273	0	-1.20334	1.76544	-2.80603	0.00501562	0.106996
ADRM1	87.1537	81.5351	92.7723	0.184155	0.104921	2.80422	0.00504383	0.107373
CKS2	48.849	43.6375	54.0605	0.302761	0.157799	2.80368	0.00505227	0.107373
SLC25A6	1341.9	1258.45	1425.34	0.179527	0.103362	2.80365	0.0050527	0.107373
ENSBTAT00000066025.1	3.4045	4.89254	1.91646	-1.01467	0.436812	-2.80099	0.00509464	0.108126
DHRS7B	20.6689	17.7462	23.5917	0.391578	0.189936	2.79572	0.00517846	0.109743
AAK1	4.94394	6.04548	3.84241	-0.540974	0.192573	-2.79537	0.00518406	0.109743
SERGEF	9.70902	8.4915	10.9265	0.329467	0.168501	2.79427	0.00520166	0.109976
IGSF8	15.7275	14.5665	16.8885	0.200588	0.115047	2.79335	0.00521656	0.110069
PLCG1	19.913	22.4695	17.3566	-0.354484	0.0948105	-2.79318	0.0052193	0.110069
EEF1E1	62.4983	59.1574	65.8392	0.151953	0.0948478	2.79125	0.00525041	0.110535
BOD1L1	9.45529	10.6766	8.23395	-0.338604	0.0952757	-2.79099	0.00525469	0.110535
FCGRT	94.8715	87.2136	102.529	0.230967	0.123186	2.78865	0.00529288	0.110966
ENSBTAT00000065799.1	2384.35	2232.36	2536.34	0.184101	0.108421	2.78856	0.00529432	0.110966
MDK	77.27	72.4236	82.1163	0.178887	0.109529	2.7885	0.00529521	0.110966
ENSBTAT00000063463.1	3.50256	4.35947	2.64565	-0.555914	0.214755	-2.78786	0.00530569	0.111045
PRPF8	69.4562	77.5972	61.3152	-0.334894	0.0832225	-2.78652	0.00532775	0.111354
PDGFRB	153.169	170.461	135.876	-0.32501	0.0787089	-2.78615	0.00533383	0.111354
MON1A	17.5433	15.9539	19.1326	0.247922	0.134886	2.78445	0.00536179	0.111797
RRNAD1	11.3758	10.1609	12.5907	0.28417	0.152262	2.78111	0.00541729	0.112701
ABCC1	41.099	46.0077	36.1903	-0.337971	0.0857477	-2.78103	0.00541872	0.112701
ATF7	15.7075	18.4258	12.9892	-0.473655	0.139054	-2.77944	0.00544522	0.113111
UBE2D2	138.864	132.94	144.787	0.122275	0.0836555	2.77816	0.00546672	0.113416
DDOST	248.308	234.37	262.245	0.161478	0.0994223	2.77713	0.00548413	0.113635
NUDT8	10.1847	7.92772	12.4417	0.590349	0.279147	2.7755	0.00551177	0.114066
KMT2C	8.07524	9.36713	6.78335	-0.413554	0.127037	-2.7713	0.00558321	0.115223
WDR74	20.6184	18.6195	22.6173	0.267558	0.141327	2.77113	0.00558614	0.115223
DDR2	66.9223	77.1207	56.7238	-0.436538	0.118145	-2.771	0.00558852	0.115223
INHBE	59.5648	54.9208	64.2089	0.221683	0.122061	2.76776	0.00564425	0.116228
HES4	0.76422	0.261862	1.26658	0.84496	0.864673	2.76703	0.00565697	0.116346
DUSP15	27.1028	23.3327	30.8729	0.38943	0.191687	2.76592	0.0056763	0.116599
CSDE1	177.19	198.608	155.772	-0.348502	0.0885806	-2.7653	0.00568705	0.116676
ADAM17	39.3351	44.2848	34.3853	-0.355876	0.0928251	-2.76363	0.00571623	0.11713
HMGB2	61.8668	57.0985	66.6351	0.219271	0.123688	2.76253	0.00573552	0.11738
RNF166	16.8129	15.4897	18.1361	0.214726	0.124811	2.75923	0.00579371	0.118425
UFC1	151.223	143.137	159.309	0.153411	0.0979612	2.75841	0.00580831	0.118505
USP24	9.71133	11.1205	8.30218	-0.381806	0.112419	-2.75818	0.00581236	0.118505
CCDC167	74.0811	67.8259	80.3362	0.240946	0.139372	2.75781	0.00581898	0.118505
EIF4B	416.978	462.824	371.132	-0.317763	0.0759085	-2.75678	0.00583728	0.118686
PIGL	31.8625	29.5058	34.2192	0.207278	0.118875	2.75651	0.00584215	0.118686
ORMDL2	90.3451	82.1959	98.4943	0.2581	0.138265	2.75561	0.0058582	0.118866
ST6GALNAC6	107.169	101.778	112.559	0.143905	0.0950311	2.7546	0.00587634	0.119041
SZRD1	59.166	54.4718	63.8602	0.22558	0.129983	2.75409	0.00588562	0.119041
TIMM17B	56.0726	49.216	62.9291	0.348326	0.174673	2.75394	0.0058883	0.119041
DGKZ	24.1344	22.6905	25.5783	0.16594	0.10169	2.75345	0.0058971	0.119074
ELMSAN1	11.6055	13.3609	9.85001	-0.40445	0.119341	-2.752	0.00592332	0.119458
CLIC3	4.2705	3.67696	4.86403	0.326321	0.183777	2.75136	0.0059349	0.119547
ZNRD1	65.6991	61.2431	70.1551	0.193053	0.119407	2.75005	0.0059587	0.119742
DENND5A	45.8443	51.6267	40.0619	-0.357995	0.0929849	-2.74982	0.00596282	0.119742
UBE3B	19.5794	22.0885	17.0704	-0.353544	0.0957897	-2.74963	0.00596622	0.119742
HUWE1	26.9465	30.633	23.2601	-0.382847	0.104183	-2.7482	0.00599227	0.11977
GAN	2.28886	2.88963	1.6881	-0.533047	0.238041	-2.74801	0.00599581	0.11977
TPGS1	47.0415	41.6766	52.4063	0.323564	0.16319	2.74779	0.00599986	0.11977
TMEM121	12.9756	10.542	15.4092	0.507608	0.242702	2.74753	0.00600459	0.11977
NOSIP	33.0174	29.4935	36.5413	0.299974	0.151187	2.74685	0.00601698	0.11977
GNAS	0.311396	0.534386	0.0884053	-0.495446	0.915259	-2.7468	0.00601795	0.11977
TMEM134	18.8298	16.0274	21.6321	0.410512	0.200973	2.7468	0.00601807	0.11977
BNC2	22.1123	25.6547	18.5699	-0.445754	0.12787	-2.74606	0.00603158	0.119896
THAP11	31.9638	29.7507	34.177	0.194015	0.112625	2.744	0.00606955	0.120425
ZNF521	8.47806	9.653	7.30312	-0.359534	0.107587	-2.74346	0.00607952	0.120425
NCAPG2	4.24937	3.8312	4.66755	0.230342	0.141483	2.7434	0.00608064	0.120425
AFF4	19	22.6466	15.3534	-0.532042	0.160404	-2.74305	0.00608721	0.120425
ENSBTAT00000025708.5	1.77996	2.2448	1.31512	-0.487045	0.237151	-2.74191	0.00610826	0.120698
RPL31	3370.53	3137.43	3603.64	0.199815	0.131435	2.73947	0.00615378	0.121318
CLTB	143.082	129.6	156.564	0.270779	0.141362	2.73945	0.00615422	0.121318
IL11RA	59.9984	54.149	65.8479	0.277549	0.142555	2.73792	0.006183	0.121741
KIAA0232	12.7546	14.5023	11.0069	-0.368619	0.106021	-2.73613	0.00621669	0.121991
KDM5A	8.96378	10.5299	7.39765	-0.457324	0.143656	-2.73582	0.00622249	0.121991
DCTN2	365.229	346.51	383.949	0.14761	0.0944174	2.73574	0.00622401	0.121991
CDC42BPA	12.6167	14.6437	10.5897	-0.432735	0.129809	-2.73506	0.00623685	0.121991
GGT7	4.53543	3.92282	5.14804	0.320642	0.180574	2.73502	0.00623771	0.121991
GMPPA	56.2121	52.3648	60.0594	0.194325	0.112278	2.73491	0.00623977	0.121991
SMAD3	55.0839	63.0234	47.1444	-0.411231	0.108718	-2.73411	0.00625497	0.122145
COX7A2L	170.074	160.558	179.59	0.160668	0.100597	2.73173	0.00630021	0.122773
SMG1	10.8568	12.711	9.00263	-0.454955	0.139586	-2.73164	0.00630194	0.122773
SSBP4	58.5413	52.9664	64.1162	0.270954	0.142128	2.73009	0.00633179	0.122925
PMPCA	64.0185	59.9786	68.0583	0.179512	0.106039	2.72992	0.00633502	0.122925
NT5M	17.4279	14.8647	19.9912	0.403964	0.201245	2.72988	0.00633579	0.122925
YLPM1	20.2991	22.6989	17.8993	-0.326492	0.0861306	-2.72932	0.00634658	0.122925
MICALL2	22.7263	20.4598	24.9928	0.276474	0.145134	2.72931	0.00634672	0.122925
PTPN13	16.9107	19.4931	14.3284	-0.418934	0.12073	-2.72781	0.00637558	0.12334
NBEA	5.24199	6.01741	4.46658	-0.3603	0.117888	-2.72717	0.00638801	0.123437
CUL3	35.9296	40.3653	31.4938	-0.348256	0.0925606	-2.72659	0.00639935	0.123513
ZFP36L1	149.893	166.338	133.449	-0.315707	0.0774929	-2.72601	0.00641054	0.123585
CCDC34	10.7929	9.43982	12.146	0.332531	0.177354	2.72499	0.00643032	0.123637
TMEM50A	148.159	140.342	155.976	0.151351	0.0985086	2.72463	0.00643741	0.123637
RUNX1T1	20.7771	23.7461	17.8081	-0.395847	0.110971	-2.72411	0.00644741	0.123637
RPS27	5484.21	5201.42	5767	0.148887	0.118909	2.72396	0.00645049	0.123637
SHISA5	74.546	69.6555	79.4364	0.187045	0.10919	2.72392	0.00645115	0.123637
ENSBTAT00000020915.4	8.80754	7.65881	9.95627	0.339516	0.178657	2.72332	0.00646299	0.123637
ZFAND2B	39.0342	35.3406	42.7278	0.26697	0.142887	2.72303	0.00646864	0.123637
SELENOS	60.5102	57.0153	64.0052	0.16412	0.102941	2.72282	0.00647273	0.123637
ATRX	9.88971	11.4327	8.34672	-0.411606	0.124553	-2.72222	0.0064845	0.123719
FAM129A	18.414	21.1611	15.667	-0.41103	0.117575	-2.72009	0.00652648	0.124364
LHPP	28.2139	25.7006	30.7272	0.248847	0.134518	2.71974	0.00653324	0.124364
AKAP12	22.9286	26.0475	19.8097	-0.378243	0.104395	-2.71928	0.0065424	0.12438
PLXND1	33.0066	36.8251	29.1882	-0.325359	0.0847253	-2.71854	0.00655708	0.12438
ANAPC15	62.4468	57.8149	67.0787	0.211022	0.124269	2.71811	0.00656558	0.12438
OAF	151.363	138.923	163.803	0.23611	0.132189	2.71784	0.00657105	0.12438
KIAA2013	36.4555	34.149	38.762	0.177907	0.106986	2.71781	0.00657151	0.12438
SLC52A2	46.5181	41.6177	51.4184	0.298619	0.152685	2.71652	0.0065972	0.124724
MINK1	32.7807	36.4028	29.1585	-0.31058	0.079156	-2.71533	0.00662099	0.124926
NUPR2	15.5528	12.2856	18.8201	0.577096	0.281172	2.71523	0.00662293	0.124926
CIB1	119.16	108.706	129.614	0.251659	0.136791	2.71469	0.00663379	0.124989
PARP3	40.8523	38.3663	43.3384	0.171597	0.105585	2.71369	0.00665378	0.125224
MAN1A2	37.3499	43.8284	30.8713	-0.492158	0.141295	-2.71164	0.00669503	0.125858
THBS2	28.5278	31.9166	25.1389	-0.332614	0.0875781	-2.71096	0.00670894	0.125943
PARD3	26.5894	29.8341	23.3447	-0.340917	0.0904421	-2.71067	0.00671474	0.125943
ENSBTAT00000016141.5	58.0348	53.8863	62.1832	0.203095	0.123286	2.70949	0.00673868	0.12625
NINJ1	20.5338	18.5867	22.4808	0.261612	0.141642	2.70905	0.00674756	0.126274
PDZRN3	40.3732	45.4062	35.3403	-0.352746	0.0943083	-2.70777	0.00677371	0.12662
KHK	10.7461	9.4847	12.0075	0.311061	0.168121	2.70711	0.00678723	0.126731
ERCC6	4.06099	4.71589	3.40609	-0.375479	0.133417	-2.70603	0.00680929	0.127
ZBTB38	21.7981	25.1246	18.4716	-0.424038	0.121502	-2.70467	0.00683722	0.127116
GAREM2	3.92843	4.82469	3.03217	-0.530623	0.208989	-2.70452	0.00684038	0.127116
BCAS4	61.001	54.2793	67.7228	0.314048	0.160314	2.70421	0.00684663	0.127116
PRKDC	5.49084	6.21691	4.76478	-0.324117	0.101795	-2.70413	0.00684839	0.127116
EIF3I	160.758	150.756	170.76	0.178635	0.108834	2.70384	0.0068544	0.127116
NID1	73.2304	82.0313	64.4295	-0.343713	0.0889689	-2.70321	0.00686736	0.127116
SPTAN1	216.051	240.29	191.812	-0.323573	0.0811691	-2.70253	0.00688144	0.127116
IGFBP4	1102.73	1017.05	1188.42	0.224446	0.123479	2.70225	0.00688722	0.127116
AVEN	57.5271	53.3494	61.7049	0.206314	0.120251	2.70202	0.00689203	0.127116
RNF121	33.3894	30.9473	35.8315	0.205248	0.120508	2.70168	0.00689894	0.127116
SMARCC2	51.6824	57.5954	45.7695	-0.325219	0.0828247	-2.70163	0.00690014	0.127116
RPL3	1623.05	1536.12	1709.97	0.154579	0.098708	2.70128	0.00690732	0.127116
COQ3	32.9056	30.4823	35.329	0.206581	0.121705	2.69918	0.00695106	0.12778
GALNS	21.6684	20.0994	23.2375	0.200037	0.11863	2.69814	0.00697284	0.127947
TAPBP	141.81	136.186	147.435	0.113698	0.0821125	2.69801	0.00697554	0.127947
TOP2A	16.4107	15.2489	17.5725	0.192829	0.118319	2.69742	0.00698799	0.128034
GET4	46.7819	42.9862	50.5775	0.22969	0.13197	2.69448	0.00704979	0.128859
GHDC	36.0523	33.3463	38.7582	0.211099	0.120427	2.69432	0.00705317	0.128859
FAAH	10.4209	9.47081	11.3711	0.240598	0.139824	2.69418	0.00705628	0.128859
POLD1	7.48625	6.59717	8.37533	0.303407	0.169115	2.69297	0.00708185	0.129184
NUDT2	21.6001	19.4687	23.7316	0.27294	0.151274	2.69223	0.00709751	0.129327
DES	299.087	282.641	315.533	0.158292	0.0983369	2.69094	0.00712517	0.129689
PLAC8	0.223046	0	0.446093	0.53216	1.79238	2.69014	0.0071421	0.129768
SHCBP1	6.17045	5.5176	6.82331	0.26344	0.154357	2.68948	0.00715625	0.129768
ENSBTAT00000018503.4	16.06	18.3503	13.7696	-0.389719	0.112624	-2.68945	0.00715697	0.129768
THAP4	41.1278	38.1631	44.0924	0.203388	0.11055	2.68928	0.00716073	0.129768
TOR1A	37.622	35.0526	40.1914	0.19224	0.114949	2.68854	0.00717662	0.129914
OTUD7B	11.9884	14.0757	9.90097	-0.467772	0.145431	-2.68793	0.00718964	0.129917
BUB1B	9.7297	9.00118	10.4582	0.196213	0.120704	2.68754	0.00719808	0.129917
NQO2	47.6184	43.6376	51.5993	0.236784	0.132852	2.68744	0.00720024	0.129917
QTRT1	37.8899	34.3193	41.4606	0.265667	0.143597	2.6867	0.0072162	0.130064
RRP7A	28.3115	24.8763	31.7468	0.339724	0.180112	2.68511	0.00725062	0.130449
SAT1	385.07	366.123	404.017	0.141719	0.0957352	2.68499	0.00725326	0.130449
INTS11	42.7099	40.1568	45.2629	0.168725	0.104147	2.68428	0.00726857	0.130547
PHF5A	46.7201	43.3513	50.0888	0.204032	0.120707	2.68352	0.00728524	0.130547
TOR4A	9.72762	8.27081	11.1844	0.394271	0.206624	2.6832	0.00729209	0.130547
SUPT6H	28.5321	31.7545	25.3096	-0.316104	0.0823537	-2.68303	0.0072958	0.130547
ZBED6	8.77297	10.5775	6.96842	-0.53896	0.178622	-2.68293	0.00729797	0.130547
HEATR5A	16.3075	18.6087	14.0062	-0.385932	0.112709	-2.68044	0.00735245	0.13138
SYNPO	24.4837	27.5365	21.4308	-0.347325	0.0937284	-2.67903	0.00738359	0.131698
BDKRB1	15.3686	13.8218	16.9154	0.273479	0.15141	2.67892	0.00738611	0.131698
FADS3	60.9256	56.8773	64.9738	0.188896	0.111811	2.67568	0.00745787	0.132812
NOC2L	41.7449	39.2331	44.2567	0.16975	0.105585	2.67537	0.0074646	0.132812
SMC1A	9.69239	11.3875	7.99727	-0.461326	0.147087	-2.67359	0.00750445	0.133279
MAVS	10.1683	11.8066	8.52987	-0.426362	0.133164	-2.67323	0.00751237	0.133279
USP9X	37.0795	41.8583	32.3007	-0.364021	0.0982223	-2.67312	0.00751486	0.133279
DCXR	14.3529	12.5423	16.1635	0.341877	0.1787	2.67197	0.00754079	0.133501
JMY	1.80624	2.29421	1.31827	-0.506882	0.254359	-2.67185	0.00754349	0.133501
RASSF2	31.1318	35.8103	26.4533	-0.423127	0.120881	-2.67093	0.00756422	0.133726
TMEM132A	30.2108	27.4677	32.954	0.254257	0.138155	2.66563	0.00768443	0.135706
ENSBTAT00000029408.4	14.0882	12.7691	15.4073	0.252901	0.143487	2.66374	0.0077277	0.136326
MGA	4.55048	5.28853	3.81243	-0.385958	0.135554	-2.6632	0.00774005	0.136399
SAMM50	111.79	104.723	118.856	0.181012	0.110178	2.66258	0.00775432	0.136464
ITPR1	38.585	43.4632	33.7067	-0.357399	0.0963073	-2.66233	0.00776018	0.136464
ITGA11	7.22077	8.24611	6.19544	-0.361765	0.115324	-2.66151	0.00777918	0.136654
GSTO1	67.1105	62.9795	71.2415	0.175218	0.112619	2.66054	0.00780151	0.136901
NGF	23.1199	20.0113	26.2284	0.373949	0.192941	2.65754	0.00787128	0.13798
FAM83D	3.13368	2.58826	3.6791	0.382944	0.235029	2.65694	0.00788527	0.138079
NOP53	145.842	135.127	156.557	0.210924	0.121544	2.65555	0.00791794	0.138376
ARID5A	2.40825	1.94449	2.87201	0.395065	0.254225	2.65551	0.00791889	0.138376
TNS1	34.3362	39.085	29.5873	-0.39013	0.109135	-2.65456	0.00794113	0.138431
ENSA	59.9957	57.2167	62.7746	0.131548	0.0910221	2.65444	0.00794411	0.138431
ANKRD13D	19.4957	17.6145	21.3768	0.265576	0.145611	2.65431	0.00794697	0.138431
PLIN3	28.7017	25.7092	31.6942	0.291698	0.155696	2.65381	0.00795883	0.138492
CEP72	1.63301	1.21676	2.04927	0.460008	0.333866	2.65339	0.0079688	0.13852
PLXNA1	25.9017	29.1955	22.6079	-0.355064	0.0979524	-2.65229	0.00799489	0.138829
GLRX5	100.218	91.5081	108.927	0.248893	0.137928	2.65093	0.00802698	0.139241
MRPL57	48.9459	44.7362	53.1556	0.243775	0.13902	2.64955	0.00805982	0.139664
MACROD1	36.1399	32.2821	39.9978	0.300797	0.160505	2.64817	0.00809295	0.139861
ERCC1	95.6811	86.7559	104.606	0.267129	0.146515	2.64792	0.00809879	0.139861
MAP3K3	12.4479	14.2724	10.6233	-0.39391	0.118719	-2.64772	0.00810373	0.139861
MYRF	54.5345	60.9046	48.1644	-0.332432	0.0860506	-2.64767	0.00810481	0.139861
NME3	37.758	33.5533	41.9626	0.314258	0.169124	2.64551	0.00815686	0.140613
CCDC22	13.4322	12.3998	14.4646	0.206759	0.124345	2.64428	0.00818656	0.140979
TMEM203	71.8731	65.4266	78.3196	0.255917	0.146073	2.64347	0.00820598	0.141015
ABCA1	3.9689	4.6639	3.27391	-0.40624	0.149351	-2.64305	0.00821636	0.141015
SYNJ1	13.1036	14.9134	11.2938	-0.372311	0.110076	-2.64283	0.00822163	0.141015
PBRM1	15.7144	17.9578	13.471	-0.389629	0.114354	-2.64279	0.00822264	0.141015
ASAP1	9.72158	11.0237	8.4195	-0.352152	0.106654	-2.64159	0.00825171	0.141368
MAGEF1	39.0562	35.8633	42.249	0.230483	0.132194	2.64087	0.00826938	0.141494
ZMYND19	31.9457	28.661	35.2305	0.288636	0.158846	2.64059	0.00827608	0.141494
SQLE	203.53	196.348	210.713	0.101373	0.0800094	2.63994	0.00829209	0.141622
HJURP	8.66741	7.84286	9.49196	0.2467	0.148341	2.63925	0.00830886	0.141715
DICER1	10.7522	12.3498	9.15459	-0.39468	0.120863	-2.63902	0.00831463	0.141715
YARS	105.224	101.09	109.358	0.112355	0.0839137	2.63639	0.0083794	0.142635
CBLB	22.1422	25.3937	18.8907	-0.408098	0.118232	-2.63585	0.00839277	0.142635
AEBP1	229.697	254.552	204.842	-0.312082	0.0819071	-2.63556	0.00839993	0.142635
NSF	19.5134	22.2601	16.7666	-0.388692	0.113417	-2.63529	0.00840666	0.142635
NSD1	11.0293	12.6569	9.40166	-0.392814	0.119854	-2.63509	0.0084115	0.142635
ZNF205	22.6373	20.6305	24.644	0.245554	0.138575	2.63441	0.00842844	0.142777
ENSBTAT00000055977.2	23.507	27.6315	19.3824	-0.490281	0.147098	-2.63225	0.00848225	0.143413
UBR3	15.6434	17.6339	13.6529	-0.346747	0.098468	-2.63221	0.00848324	0.143413
GADD45B	16.1752	14.3346	18.0157	0.3104	0.170383	2.63171	0.00849568	0.143477
MXD4	101.209	91.6933	110.724	0.269406	0.149569	2.63135	0.00850454	0.143481
CTDSP2	133.558	148.425	118.692	-0.320096	0.0801983	-2.63085	0.00851711	0.143547
PCBP4	131.88	124.042	139.718	0.170401	0.106897	2.62921	0.00855832	0.144051
INSIG1	101.856	96.9167	106.796	0.138678	0.0948335	2.62897	0.00856433	0.144051
ENSBTAT00000033361.4	18.0937	15.6556	20.5318	0.370464	0.196967	2.62731	0.00860628	0.144353
DDX39A	41.7988	39.3031	44.2945	0.168446	0.107812	2.627	0.00861404	0.144353
HIP1	8.32951	9.71586	6.94316	-0.431962	0.141474	-2.62657	0.00862515	0.144353
U2AF1L4	51.042	47.7922	54.2919	0.180419	0.114286	2.62644	0.00862827	0.144353
IL17RD	1.11597	1.51556	0.716374	-0.551518	0.365761	-2.62628	0.00863249	0.144353
SETD2	19.1351	21.5356	16.7347	-0.345631	0.0969993	-2.62617	0.00863516	0.144353
ENSBTAT00000044541.2	0.322828	0.183314	0.462342	0.305448	0.542671	2.62586	0.00864312	0.144353
STUB1	180.421	168.95	191.892	0.182686	0.112579	2.62538	0.00865511	0.144408
NBAS	12.2744	13.7265	10.8222	-0.316912	0.0903102	-2.62498	0.00866539	0.144435
KANK1	17.8939	20.1005	15.6873	-0.338527	0.094208	-2.62417	0.00868603	0.144634
ENSBTAT00000056979.2	10.3601	12.0843	8.63587	-0.441354	0.142508	-2.62339	0.00870584	0.144702
XDH	57.2213	63.6771	50.7655	-0.321263	0.0833555	-2.62288	0.00871909	0.144702
PI4KA	33.957	37.5632	30.3508	-0.298725	0.0774944	-2.62279	0.00872134	0.144702
SUMO3	61.5277	57.5079	65.5474	0.185752	0.114922	2.62237	0.00873202	0.144702
KLC4	40.949	37.581	44.3169	0.232161	0.1326	2.62231	0.00873369	0.144702
LSP1	62.2966	56.9865	67.6066	0.24263	0.136635	2.62061	0.00877734	0.145281
EIF2AK3	16.4844	18.5031	14.4656	-0.33464	0.0949592	-2.62017	0.00878866	0.145323
APH1A	55.7515	51.6943	59.8088	0.206634	0.122389	2.61945	0.00880718	0.145485
POLR2J	50.9639	46.3203	55.6074	0.258531	0.155464	2.6183	0.00883694	0.1458
ZFHX4	1.12085	1.35932	0.882372	-0.325821	0.193036	-2.61803	0.0088438	0.1458
LFNG	9.56588	8.50552	10.6262	0.290548	0.163941	2.6151	0.00892013	0.146913
CORO1B	81.1026	76.0847	86.1206	0.176568	0.109046	2.61419	0.00894387	0.147158
CALD1	986.958	1108.45	865.468	-0.356624	0.0919981	-2.61325	0.00896851	0.147417
UQCRB	363.138	348.463	377.814	0.116349	0.102496	2.61138	0.00901775	0.14808
CYB5R1	53.9992	49.8207	58.1777	0.219637	0.126792	2.60933	0.00907204	0.148824
DENND4A	10.144	11.6531	8.63491	-0.393152	0.122861	-2.6088	0.00908603	0.148907
HCFC1	22.0582	24.9156	19.2007	-0.359416	0.101655	-2.60615	0.00915672	0.149918
TMEM120A	66.7211	60.4938	72.9484	0.266079	0.147269	2.60579	0.00916619	0.149925
ENSBTAT00000056243.1	437.336	414.687	459.985	0.149222	0.101263	2.60462	0.00919763	0.15016
NDUFS5	324.09	308.199	339.981	0.141153	0.110958	2.60458	0.00919861	0.15016
PLGRKT	83.9996	79.1872	88.8119	0.163535	0.110092	2.60384	0.00921868	0.15034
XPO5	20.6961	23.3193	18.0729	-0.350577	0.0996088	-2.60325	0.00923444	0.150449
PPP1R37	22.9974	21.649	24.3458	0.162299	0.106183	2.60257	0.0092527	0.150599
CDK10	28.0229	25.3041	30.7416	0.271087	0.15086	2.60184	0.00927261	0.150674
NFATC3	13.1436	14.976	11.3112	-0.375932	0.114806	-2.60101	0.00929506	0.150674
KRT19	198.075	186.509	209.641	0.167824	0.106811	2.60093	0.00929702	0.150674
CERCAM	78.4738	72.4554	84.4922	0.218924	0.126931	2.60086	0.00929906	0.150674
LPGAT1	14.4944	16.9962	11.9926	-0.469999	0.148518	-2.60073	0.00930266	0.150674
TSSC4	40.9355	31.9304	49.9406	0.629395	0.292391	2.59921	0.00934373	0.151192
MARVELD2	10.842	12.5811	9.10285	-0.426838	0.138626	-2.59859	0.00936085	0.151271
HNRNPUL2	152.755	168.928	136.581	-0.304639	0.0761985	-2.59832	0.00936821	0.151271
TMEM14A	51.5724	48.0339	55.1108	0.194499	0.11927	2.59773	0.00938409	0.151271
CLTC	192.94	214.711	171.17	-0.325264	0.0839964	-2.5972	0.00939873	0.151271
BAZ1B	27.4271	30.3902	24.464	-0.301854	0.079399	-2.59695	0.00940547	0.151271
BAK1	82.9547	73.9034	92.0059	0.312291	0.176179	2.59678	0.00941012	0.151271
TMEM208	57.6716	52.3413	63.002	0.262863	0.149001	2.5967	0.00941235	0.151271
RAB34	188.207	180.456	195.959	0.118276	0.0894603	2.59508	0.00945695	0.151841
KIAA0754	11.198	13.3547	9.04132	-0.515571	0.170387	-2.59262	0.00952474	0.152582
CPLANE2	16.3534	13.9382	18.7686	0.40421	0.209343	2.59261	0.00952513	0.152582
TMEM97	67.0969	63.8296	70.3642	0.138548	0.0977027	2.5924	0.009531	0.152582
VPS41	31.242	35.0371	27.4469	-0.341211	0.0937219	-2.59208	0.00953979	0.152582
PSMG2	65.1128	61.7875	68.4381	0.14525	0.102592	2.5912	0.00956427	0.152706
DALRD3	18.4538	16.0998	20.8077	0.350858	0.185312	2.59114	0.00956593	0.152706
ZNF469	4.69796	5.29051	4.1054	-0.301151	0.100277	-2.59027	0.00959	0.152943
MANF	126.262	119.163	133.362	0.161129	0.108102	2.58985	0.00960187	0.152985
IFRD2	42.8158	38.9726	46.6591	0.253739	0.142934	2.58933	0.0096164	0.15307
RBM3	777.013	732.552	821.474	0.165071	0.117168	2.58859	0.00963698	0.15317
ARID1A	15.5913	17.4754	13.7072	-0.329089	0.094109	-2.58844	0.00964112	0.15317
FGF22	2.64737	1.64521	3.64952	0.8137	0.497542	2.58773	0.00966112	0.153239
TSPAN17	66.2031	62.0141	70.3922	0.180092	0.115572	2.58705	0.00968018	0.153239
ACP1	52.0578	49.2948	54.8209	0.150395	0.102027	2.58702	0.0096809	0.153239
ATP5F1D	325.042	302.503	347.581	0.199783	0.123392	2.58697	0.0096823	0.153239
RGS19	11.5251	10.1777	12.8725	0.311602	0.17727	2.58509	0.00973536	0.153715
EGR1	9.43802	10.8207	8.05537	-0.384465	0.125648	-2.58504	0.00973687	0.153715
ZMIZ1	26.6602	30.5636	22.7568	-0.409918	0.120052	-2.58467	0.00974717	0.153715
SERPINB6	101.447	95.7921	107.101	0.159419	0.106556	2.5843	0.00975782	0.153715
ZFHX3	2.30404	2.72168	1.8864	-0.366681	0.160439	-2.58427	0.00975867	0.153715
TCIRG1	30.0515	28.1245	31.9785	0.179291	0.115505	2.58274	0.00980182	0.154249
NDUFA11	150.463	138.124	162.803	0.235594	0.144609	2.58172	0.00983082	0.154553
DNAJB6	114.949	110.88	119.018	0.101303	0.0845299	2.58136	0.00984113	0.154553
PHF19	17.9114	16.5339	19.289	0.210556	0.129359	2.58101	0.00985123	0.154553
FAM198B	5.68195	6.78374	4.58017	-0.480154	0.174381	-2.58076	0.00985833	0.154553
RAD54L2	5.28862	6.21234	4.36491	-0.426913	0.153633	-2.57937	0.00989801	0.154804
MDC1	19.2475	21.5106	16.9843	-0.323871	0.0908343	-2.57927	0.00990082	0.154804
CDC45	7.62159	6.93697	8.30621	0.229607	0.136789	2.57922	0.00990231	0.154804
GAS2L1	36.1182	33.7507	38.4856	0.184286	0.114921	2.57797	0.00993828	0.15522
UPP1	2.15338	1.50925	2.7975	0.597791	0.389286	2.57701	0.00996599	0.15533
TP53BP1	27.2827	30.4014	24.164	-0.319469	0.0871502	-2.57673	0.00997384	0.15533
TNRC18	31.5738	35.0544	28.0933	-0.309487	0.0825259	-2.5766	0.00997765	0.15533
ETV4	3.86179	3.29202	4.43156	0.339712	0.208752	2.57624	0.00998809	0.15533
PHLDA2	0.184429	0	0.368859	0.452973	1.80621	2.57474	0.0100316	0.15533
MAP1B	36.0555	42.2126	29.8983	-0.483923	0.146847	-2.5746	0.0100356	0.15533
GNPAT	33.1068	37.289	28.9247	-0.355594	0.0987267	-2.57458	0.0100362	0.15533
CUX1	15.6742	17.7599	13.5885	-0.362826	0.10726	-2.57454	0.0100374	0.15533
ARF5	36.2524	32.6538	39.851	0.279599	0.156189	2.57424	0.0100462	0.15533
COPS6	214.523	204.607	224.439	0.13285	0.0969916	2.57301	0.0100818	0.15533
PTPN14	13.9368	16.6357	11.238	-0.527138	0.172487	-2.57235	0.0101011	0.15533
DAAM2	13.6411	15.5297	11.7525	-0.374278	0.112963	-2.57225	0.0101041	0.15533
ENSBTAT00000064659.1	40.1154	36.9083	43.3225	0.225524	0.133102	2.57158	0.0101235	0.15533
RPLP2	2030.34	1907.24	2153.44	0.175068	0.128132	2.5709	0.0101435	0.15533
ERH	263.281	251.539	275.024	0.128288	0.0965882	2.5708	0.0101463	0.15533
ENSBTAT00000011730.5	3.23345	3.95544	2.51145	-0.496949	0.209879	-2.57043	0.0101572	0.15533
CASP8AP2	3.77122	4.33611	3.20634	-0.343223	0.126364	-2.57016	0.0101651	0.15533
WIPF2	16.7148	19.6697	13.76	-0.485826	0.153793	-2.56989	0.0101731	0.15533
TMEM160	180.358	133.169	227.547	0.768441	0.353207	2.5697	0.0101786	0.15533
SERHL2	3.86759	2.89174	4.84344	0.586402	0.333095	2.56968	0.0101794	0.15533
TMCO2	0.772096	0.281169	1.26302	0.82079	0.890314	2.5696	0.0101815	0.15533
NMI	53.7219	50.2442	57.1996	0.183621	0.115195	2.56941	0.0101873	0.15533
UTRN	13.5793	15.6402	11.5183	-0.410634	0.127111	-2.56909	0.0101967	0.15533
FAM213B	229.277	208.468	250.087	0.26146	0.149413	2.56908	0.010197	0.15533
SAE1	104.68	100.854	108.506	0.104512	0.0833324	2.56818	0.0102233	0.15533
SVIL	6.7343	7.95508	5.51352	-0.45927	0.150483	-2.56809	0.0102261	0.15533
ZGPAT	34.0059	30.4718	37.54	0.292297	0.16088	2.56803	0.0102278	0.15533
BARX1	14.544	12.7838	16.3042	0.328148	0.184085	2.56798	0.0102292	0.15533
SNTA1	13.5231	12.3861	14.6601	0.226358	0.137962	2.56787	0.0102324	0.15533
PTPN18	9.44345	8.5853	10.3016	0.237632	0.145748	2.56775	0.0102361	0.15533
EP300	17.461	19.8963	15.0256	-0.382868	0.114097	-2.56774	0.0102364	0.15533
ARHGAP42	16.4358	19.0612	13.8104	-0.437798	0.136205	-2.56747	0.0102444	0.15533
ADPGK	43.6457	41.9632	45.3282	0.108789	0.0851208	2.56625	0.0102803	0.155652
METTL27	1.21599	0.692123	1.73986	0.695266	0.569662	2.56612	0.0102844	0.155652
ILDR2	10.827	12.3209	9.33313	-0.366414	0.113413	-2.56574	0.0102957	0.155682
MRPL4	76.0848	70.1518	82.0178	0.222522	0.132156	2.56494	0.0103194	0.155898
CUEDC2	75.8881	70.3366	81.4397	0.208696	0.128199	2.56415	0.0103428	0.156054
ZMYM2	32.2849	36.1143	28.4556	-0.333432	0.0925223	-2.56376	0.0103545	0.156054
RFXANK	74.6493	70.5594	78.7393	0.15615	0.110665	2.56353	0.0103614	0.156054
CDC42EP2	73.0478	68.6364	77.4592	0.172101	0.110587	2.56333	0.0103673	0.156054
MYH10	175.722	197.019	154.426	-0.349405	0.0938424	-2.56263	0.0103881	0.156226
FAM89B	35.62	31.4137	39.8262	0.332889	0.178675	2.56191	0.0104098	0.15641
LTBP4	53.9981	59.5494	48.4468	-0.292235	0.0748884	-2.56133	0.0104273	0.156532
PSMG4	176.353	158.501	194.206	0.291429	0.168618	2.56062	0.0104486	0.156629
ANKRD50	5.19377	6.00685	4.3807	-0.380972	0.13399	-2.55968	0.0104769	0.156629
UTP20	6.41581	7.27098	5.56065	-0.33422	0.10839	-2.55929	0.0104887	0.156629
BAD	86.1895	78.1151	94.2638	0.267976	0.150542	2.55881	0.010503	0.156629
LYRM4	44.7549	41.9121	47.5978	0.179508	0.116912	2.5588	0.0105034	0.156629
LZTR1	31.7404	30.4279	33.053	0.115736	0.0882031	2.5587	0.0105065	0.156629
RITA1	7.84267	6.9483	8.73705	0.292839	0.171607	2.55848	0.010513	0.156629
FMNL2	3.86404	4.57801	3.15007	-0.426615	0.165351	-2.55821	0.0105214	0.156629
UHRF1BP1	5.84255	6.90316	4.78194	-0.450877	0.1616	-2.55787	0.0105316	0.156629
SKA1	6.94019	5.8911	7.98929	0.383473	0.222085	2.55761	0.0105393	0.156629
CLASP1	10.5004	11.9116	9.08918	-0.35586	0.110719	-2.55754	0.0105417	0.156629
TSPAN31	262.099	250.585	273.613	0.126354	0.0945532	2.55736	0.0105469	0.156629
SLIT2	10.3587	11.7373	8.98004	-0.351941	0.107473	-2.55587	0.0105922	0.157162
TLK1	23.0236	25.9498	20.0974	-0.353207	0.102894	-2.55487	0.0106228	0.157475
CDK2AP1	82.9912	77.6824	88.2999	0.182617	0.115062	2.55272	0.0106887	0.158224
MANBAL	80.4596	74.2511	86.6682	0.22034	0.136376	2.5526	0.0106923	0.158224
UBR4	27.9161	31.003	24.8293	-0.3092	0.0951738	-2.55228	0.0107021	0.158227
ENSBTAT00000064616.1	121.317	153.885	88.7494	-0.787223	0.281144	-2.55159	0.0107231	0.158398
CALM3	252.247	235.119	269.374	0.19544	0.119543	2.55091	0.0107443	0.158402
TMEM256	171.113	130.137	212.089	0.70038	0.337586	2.55074	0.0107493	0.158402
TBC1D10A	40.507	37.4243	43.5896	0.214688	0.130711	2.55066	0.010752	0.158402
DNM1	5.17747	6.06541	4.28953	-0.417633	0.154218	-2.55011	0.0107687	0.158508
ATP7A	7.60741	9.06411	6.15072	-0.493059	0.171478	-2.54897	0.0108042	0.158874
ATP8A1	0.131893	0.213583	0.050204	-0.208603	0.772676	-2.54801	0.0108338	0.158874
PRRC2B	23.9494	27.2617	20.6372	-0.385337	0.113606	-2.54765	0.010845	0.158874
SCRIB	25.7507	24.3111	27.1903	0.155429	0.104526	2.54763	0.0108457	0.158874
UBR1	11.9217	13.5991	10.2443	-0.376689	0.117171	-2.5476	0.0108467	0.158874
ZHX2	12.7175	14.5141	10.9209	-0.38008	0.11838	-2.54746	0.010851	0.158874
ARHGAP35	33.5439	38.2493	28.8384	-0.395496	0.115296	-2.54709	0.0108625	0.158903
KLK13	0.372746	0.0922987	0.653192	0.597887	1.21329	2.54464	0.010939	0.159881
TIMM50	64.8845	60.6099	69.1591	0.187468	0.120382	2.54378	0.010966	0.160135
CRYBB1	14.2173	12.1535	16.2812	0.393758	0.213774	2.54278	0.0109973	0.160451
FKBP11	93.2913	87.5592	99.0234	0.175623	0.117894	2.54224	0.0110144	0.160559
ENSBTAT00000065404.1	26.1112	23.1614	29.0609	0.315182	0.170572	2.54146	0.0110391	0.160707
IGSF3	0.345609	0.484688	0.206529	-0.299298	0.444622	-2.54131	0.0110439	0.160707
MPDU1	40.9828	38.4847	43.4808	0.171887	0.112795	2.54037	0.0110735	0.160874
ARL14EP	61.987	59.1319	64.8422	0.130881	0.096352	2.54024	0.0110775	0.160874
LY6E	56.6685	53.0947	60.2423	0.179042	0.115217	2.54003	0.0110844	0.160874
TOP2B	72.8474	81.4859	64.2089	-0.33908	0.0931552	-2.53662	0.0111928	0.162305
SLC38A1	29.3946	34.908	23.8812	-0.529253	0.166457	-2.53627	0.0112041	0.162327
VPS13C	7.93395	9.04941	6.81848	-0.36215	0.117244	-2.53476	0.0112525	0.162776
NNAT	26.8407	24.4761	29.2054	0.24566	0.148217	2.53437	0.0112648	0.162776
PTPRS	68.0218	74.9606	61.0831	-0.291051	0.0741445	-2.53412	0.0112731	0.162776
DDI2	9.61775	11.6732	7.56227	-0.565719	0.198936	-2.53408	0.0112742	0.162776
DRAP1	299.947	278.397	321.496	0.206963	0.130509	2.53351	0.0112927	0.162902
LRP3	8.85155	7.8265	9.87659	0.301313	0.174195	2.53214	0.0113369	0.163262
FER	16.0049	18.2989	13.7109	-0.391631	0.119061	-2.53213	0.0113373	0.163262
RPL7A	2208.8	1802.64	2614.97	0.536437	0.2606	2.53121	0.0113671	0.163533
ENSBTAT00000032930.4	0.310179	0.158072	0.462286	0.336501	0.664024	2.53094	0.0113758	0.163533
BOLA-NC1	7.47448	6.38548	8.56348	0.372843	0.212983	2.53045	0.0113917	0.163543
MLLT6	10.1454	11.6326	8.65824	-0.387317	0.124484	-2.53031	0.0113962	0.163543
KDM3B	15.2773	17.192	13.3627	-0.340975	0.100635	-2.52792	0.0114741	0.164308
H1F0	21.7149	20.3175	23.1123	0.177727	0.117379	2.52765	0.0114828	0.164308
DDX6	54.0802	59.8231	48.3373	-0.30194	0.0790179	-2.52736	0.0114923	0.164308
LRRFIP1	55.1423	61.2488	49.0358	-0.315085	0.0865021	-2.52716	0.0114989	0.164308
RNASEH2A	45.556	42.359	48.7529	0.198449	0.125319	2.52716	0.011499	0.164308
SH3KBP1	69.012	77.2407	60.7833	-0.340703	0.0935048	-2.52606	0.011535	0.16468
PIP4P1	36.4604	33.5661	39.3548	0.223384	0.136326	2.52477	0.0115774	0.165145
TM4SF1	157.342	151.503	163.18	0.106444	0.0858382	2.52442	0.0115888	0.165166
HMBS	32.1148	29.8941	34.3356	0.193794	0.121579	2.52349	0.0116197	0.165372
SAFB2	39.481	44.0569	34.9051	-0.327559	0.0917837	-2.52338	0.0116232	0.165372
CHTF18	2.8342	2.36914	3.29926	0.351705	0.235743	2.52217	0.0116633	0.1658
EP400	6.81042	7.66891	5.95193	-0.318438	0.102136	-2.52041	0.0117219	0.166491
DESI1	47.824	44.3775	51.2704	0.204015	0.133199	2.5189	0.0117721	0.167062
PKM	2639.56	2568.12	2711	0.0780829	0.0742096	2.51824	0.0117942	0.167232
ATP1B4	8.55374	9.72243	7.38505	-0.354741	0.113876	-2.51773	0.0118114	0.167246
PIK3R1	21.6361	24.87	18.4022	-0.41506	0.125933	-2.51761	0.0118153	0.167246
PMF1	15.2659	13.6326	16.8992	0.290706	0.166969	2.51665	0.0118476	0.167561
MPC1	81.2343	76.0175	86.451	0.18329	0.121564	2.51617	0.0118637	0.167645
ENSBTAT00000063840.1	21.9693	19.7781	24.1605	0.276097	0.166425	2.51572	0.0118789	0.1677
CST6	260.895	234.876	286.914	0.287608	0.178432	2.51546	0.0118877	0.1677
COL5A2	1395.2	1545.32	1245.08	-0.311442	0.0809806	-2.5125	0.011988	0.16897
FAHD2A	28.5071	26.4135	30.6008	0.205076	0.128104	2.51082	0.0120451	0.169632
GBF1	32.8931	36.3899	29.3964	-0.29875	0.0801308	-2.51017	0.0120675	0.169677
AP5B1	9.01826	8.15235	9.88417	0.250018	0.154617	2.51013	0.0120687	0.169677
TMEM9B	91.2358	87.4693	95.0023	0.117893	0.0921999	2.50899	0.0121078	0.170012
ENSBTAT00000037049.4	0.981609	1.23801	0.725209	-0.375444	0.261806	-2.50884	0.012113	0.170012
SRPRB	71.1095	68.4589	73.76	0.106108	0.0876042	2.50809	0.0121385	0.170205
GALE	25.9514	23.919	27.9837	0.217994	0.134836	2.50784	0.0121473	0.170205
RPL29	2119.39	2032.98	2205.79	0.117641	0.0982672	2.50731	0.0121653	0.170314
TAF11	20.5884	19.1786	21.9981	0.188691	0.124312	2.50461	0.0122588	0.171062
FAT4	9.03891	10.3065	7.77134	-0.366281	0.117931	-2.50459	0.0122593	0.171062
SYNE3	15.9728	18.2352	13.7104	-0.386907	0.118653	-2.50433	0.0122683	0.171062
TPX2	22.3238	21.079	23.5686	0.154141	0.108588	2.50411	0.0122758	0.171062
TP53RK	16.9785	15.4163	18.5408	0.251363	0.150745	2.50411	0.0122762	0.171062
BBX	16.737	19.6484	13.8256	-0.477939	0.155538	-2.50393	0.0122824	0.171062
CEP112	9.9476	11.4852	8.40996	-0.407962	0.133131	-2.50368	0.0122907	0.171062
MTG1	37.7278	34.9778	40.4779	0.205237	0.129273	2.5025	0.012332	0.171365
DIP2B	16.9494	18.8811	15.0177	-0.311734	0.0883227	-2.50246	0.0123332	0.171365
ZC3HC1	24.672	23.2988	26.0453	0.154491	0.107136	2.50135	0.012372	0.171652
CHD9	9.25959	10.6075	7.91169	-0.381286	0.123553	-2.50105	0.0123824	0.171652
TNIK	25.1653	28.5219	21.8088	-0.372193	0.109804	-2.50099	0.0123848	0.171652
THRAP3	89.7565	99.9385	79.5744	-0.325083	0.0869965	-2.50047	0.0124028	0.171686
CCNQ	16.9094	15.4411	18.3777	0.237088	0.145758	2.49997	0.0124205	0.171686
NCOA3	21.1877	23.9911	18.3843	-0.366526	0.109219	-2.49959	0.0124336	0.171686
CARS2	63.4049	58.1551	68.6547	0.235718	0.140173	2.49944	0.0124389	0.171686
RRAS	212.236	198.61	225.863	0.18464	0.121205	2.49944	0.0124389	0.171686
PHC3	6.02209	7.21268	4.8315	-0.493987	0.183016	-2.49845	0.0124739	0.171812
KIF23	7.82685	7.25087	8.40284	0.18855	0.128682	2.49834	0.0124778	0.171812
VDAC3	208.691	201.848	215.534	0.0941991	0.0881078	2.49826	0.0124804	0.171812
ADAM15	29.9011	27.3825	32.4196	0.23569	0.142248	2.4978	0.0124966	0.171812
PKIG	77.3166	72.5371	82.0961	0.176309	0.118533	2.49771	0.0124998	0.171812
PCNX1	7.37602	8.45707	6.29498	-0.374489	0.125135	-2.49636	0.0125475	0.172081
FGD6	5.34057	6.11111	4.57003	-0.352388	0.125033	-2.49631	0.0125491	0.172081
FAM13B	7.16164	8.41218	5.91111	-0.445612	0.155691	-2.49618	0.0125538	0.172081
ZFPM2	1.18209	1.48296	0.881208	-0.400404	0.256529	-2.49599	0.0125607	0.172081
AKAP11	18.8605	21.5027	16.2183	-0.38616	0.117917	-2.49479	0.0126032	0.17252
KIF3C	5.88792	6.73273	5.04311	-0.355687	0.122972	-2.49389	0.0126353	0.172818
CASC3	28.7219	31.779	25.6647	-0.297842	0.0807308	-2.49321	0.0126594	0.172864
ZNF428	89.6109	81.4489	97.7729	0.260616	0.156078	2.49307	0.0126642	0.172864
PAPPA	0.837014	1.09807	0.57596	-0.412831	0.320936	-2.49292	0.0126699	0.172864
TULP4	5.26212	6.1446	4.37963	-0.409345	0.149602	-2.49164	0.0127154	0.173063
BNC1	6.46611	7.50486	5.42735	-0.404063	0.14514	-2.49134	0.0127262	0.173063
TOLLIP	51.3332	47.0849	55.5814	0.234742	0.138477	2.49131	0.0127273	0.173063
ENSBTAT00000020343.4	0.125385	0	0.250769	0.322815	1.82348	2.49105	0.0127365	0.173063
ATP6V1G2	58.6962	65.9065	51.486	-0.350212	0.0991189	-2.49105	0.0127366	0.173063
GNA11	60.5223	57.128	63.9166	0.159354	0.112258	2.48944	0.0127944	0.173708
PPP6R3	41.7543	46.2186	37.2899	-0.302392	0.0809634	-2.48726	0.0128731	0.174633
C1QTNF3	45.1843	43.5579	46.8106	0.10165	0.0857715	2.48615	0.0129134	0.175036
PAPD5	14.8661	17.4334	12.2988	-0.47103	0.153926	-2.48559	0.0129335	0.175079
USP34	24.2113	27.3658	21.0568	-0.362927	0.107776	-2.48548	0.0129376	0.175079
FAM167B	2.95912	2.1344	3.78383	0.609975	0.38786	2.48485	0.0129607	0.175249
ENSBTAT00000057490.2	25.5282	30.0074	21.0491	-0.491889	0.155892	-2.48435	0.0129789	0.175335
ABHD17A	76.4771	61.7238	91.2305	0.556232	0.272852	2.48387	0.0129962	0.175335
PHF3	19.1501	21.3032	16.9969	-0.309502	0.0879974	-2.4838	0.0129987	0.175335
TAF15	73.4551	82.1632	64.7471	-0.339019	0.0938474	-2.48343	0.0130126	0.175379
ADAMTS12	1.26664	1.55603	0.977245	-0.370411	0.22597	-2.48278	0.0130361	0.175554
IBA57	13.2734	11.9998	14.547	0.258143	0.157723	2.48219	0.0130576	0.17568
MIIP	32.9576	30.0585	35.8567	0.246936	0.149472	2.48146	0.0130846	0.17568
PIGT	40.1542	38.3134	41.995	0.12915	0.0974099	2.48125	0.0130921	0.17568
PRMT7	24.8879	23.7657	26.0101	0.125158	0.0968473	2.48064	0.0131147	0.17568
ZFYVE26	5.97753	6.8108	5.14426	-0.346232	0.120101	-2.48055	0.0131181	0.17568
ZC3H13	12.0578	13.6354	10.4801	-0.350328	0.109512	-2.48047	0.0131211	0.17568
DUSP1	114.807	110.017	119.598	0.119426	0.0917702	2.48025	0.0131291	0.17568
TMEM245	9.52573	11.2396	7.81187	-0.474034	0.16325	-2.48	0.0131383	0.17568
C3H1orf122	77.1304	69.8653	84.3955	0.269081	0.159138	2.47984	0.0131442	0.17568
SETD5	31.2261	35.192	27.2601	-0.356903	0.109801	-2.47942	0.0131597	0.17568
KIAA1211	1.94906	2.40993	1.48819	-0.454645	0.23294	-2.47936	0.0131618	0.17568
NAMPT	19.1107	17.9087	20.3127	0.172663	0.119555	2.47784	0.0132179	0.17619
EPM2AIP1	26.7666	31.4805	22.0526	-0.494646	0.157771	-2.47776	0.0132211	0.17619
KRT8	743.67	717.723	769.617	0.100579	0.0842366	2.47675	0.0132586	0.176543
SYTL1	15.209	14.1052	16.3129	0.196808	0.128345	2.47647	0.0132689	0.176543
PEX19	87.9145	84.8071	91.0219	0.10088	0.0859974	2.47552	0.0133043	0.176873
C14H8orf59	45.79	41.5277	50.0523	0.263573	0.168468	2.47338	0.0133842	0.177793
SDK1	34.616	38.3925	30.8394	-0.307109	0.0852346	-2.47266	0.0134113	0.17801
GPANK1	55.2506	51.4867	59.0145	0.19336	0.123979	2.4723	0.0134246	0.178018
CCS	52.2549	46.8715	57.6384	0.292679	0.166377	2.47207	0.0134333	0.178018
CACNA1A	6.00831	6.84742	5.1692	-0.347136	0.120752	-2.47129	0.0134625	0.178263
DUSP3	10.3903	11.7157	9.06501	-0.337258	0.106915	-2.46974	0.0135212	0.178898
NUDT16L1	20.6447	18.9388	22.3507	0.227888	0.141322	2.46904	0.0135475	0.179103
IDH3B	71.0455	65.5476	76.5434	0.220617	0.135382	2.46806	0.0135847	0.179388
SEL1L	68.3311	78.2266	58.4357	-0.414655	0.123191	-2.46733	0.0136125	0.179388
FKBP1A	514.889	494.641	535.136	0.113305	0.0911515	2.46721	0.0136171	0.179388
ENSBTAT00000054963.2	44.9742	42.1514	47.7969	0.177382	0.120646	2.46713	0.0136199	0.179388
DYNC1H1	92.1475	102.579	81.7163	-0.324482	0.0892718	-2.46705	0.0136231	0.179388
YEATS4	19.2336	17.9731	20.4941	0.179981	0.122198	2.46541	0.0136856	0.179988
ARAP2	2.5472	2.97893	2.11547	-0.352933	0.157684	-2.46529	0.0136902	0.179988
SLC25A25	5.40524	5.03226	5.77822	0.168207	0.134326	2.46448	0.013721	0.18025
MOCS2	37.9002	36.3701	39.4302	0.113549	0.0918353	2.46408	0.0137365	0.180311
TSNARE1	6.7709	6.03078	7.51101	0.275645	0.176658	2.46325	0.0137684	0.180486
SRA1	142.206	136.262	148.151	0.119838	0.0956916	2.46317	0.0137716	0.180486
ENSBTAT00000003953.5	40.6747	38.8844	42.465	0.124031	0.0953674	2.46192	0.0138194	0.180843
IGFBP5	110.998	125.366	96.6294	-0.372225	0.101913	-2.46171	0.0138278	0.180843
SLC25A1	385.336	369.456	401.216	0.118671	0.0946856	2.46122	0.0138465	0.180843
BOLA	34.1251	25.203	43.0472	0.749315	0.359186	2.46107	0.0138525	0.180843
DPYD	7.65282	8.73955	6.5661	-0.364306	0.122845	-2.46105	0.0138532	0.180843
ENSBTAT00000063443.1	39.5712	36.1568	42.9855	0.243399	0.154443	2.46068	0.0138674	0.180886
PEX16	29.5743	27.2421	31.9064	0.220521	0.139749	2.46001	0.0138933	0.181081
ESRRA	20.3826	18.0748	22.6904	0.312637	0.178152	2.45841	0.0139553	0.181747
POMC	17.3379	14.8849	19.7909	0.388297	0.215334	2.45746	0.0139922	0.181946
ODF2	31.8581	35.5614	28.1548	-0.326589	0.0923652	-2.45746	0.0139925	0.181946
UBAP2L	50.0895	56.1196	44.0595	-0.342156	0.096785	-2.45599	0.0140498	0.182291
NCOA6	10.6921	11.9939	9.39019	-0.322616	0.10012	-2.45598	0.0140501	0.182291
ENSBTAT00000064878.1	68.1679	52.7148	83.6209	0.655693	0.321999	2.45593	0.0140519	0.182291
ACAA1	66.4481	61.1382	71.7581	0.227627	0.139673	2.45448	0.0141088	0.182886
MFGE8	1488.03	1444.48	1531.58	0.0844139	0.0788705	2.45416	0.0141212	0.182905
DOCK7	19.0765	21.3647	16.7883	-0.330294	0.0971496	-2.45243	0.0141893	0.183644
SYNE1	37.9616	41.1662	34.7569	-0.237865	0.113916	-2.45065	0.0142597	0.184411
TRAK1	9.26932	10.7675	7.77113	-0.423973	0.145078	-2.44979	0.0142938	0.184708
UBE4A	30.5418	34.6953	26.3884	-0.382171	0.114571	-2.44849	0.0143458	0.185069
SCNN1G	0.0480928	0	0.0961857	0.132492	1.84826	2.44845	0.0143472	0.185069
CSRP1	721.39	673.904	768.877	0.189947	0.121619	2.44807	0.0143624	0.185069
POLDIP2	88.8567	84.6583	93.0552	0.134914	0.100609	2.44797	0.0143663	0.185069
KIF11	9.28456	8.75063	9.81849	0.149932	0.111769	2.44745	0.014387	0.185192
SLC36A1	9.14494	10.7416	7.54832	-0.45791	0.162232	-2.44687	0.0144101	0.185346
LIN52	12.4998	11.7182	13.2815	0.167257	0.118002	2.44626	0.0144347	0.185519
VEPH1	0.11066	0.19392	0.0274003	-0.216707	1.12043	-2.44566	0.0144587	0.185684
ZDHHC20	43.5558	49.4264	37.6852	-0.382395	0.112985	-2.44514	0.0144795	0.185807
PRRC2C	19.4769	22.4078	16.546	-0.415852	0.131773	-2.44361	0.0145413	0.186456
KIAA0355	10.4277	11.8911	8.96443	-0.371512	0.121549	-2.44292	0.0145688	0.186665
ENSBTAT00000048901.2	29.2881	25.5572	33.0189	0.357235	0.200019	2.4413	0.0146343	0.18736
ATP5ME	694.508	538.818	850.198	0.657022	0.345012	2.44069	0.0146591	0.187397
SCUBE1	0.524598	0.358664	0.690532	0.315288	0.4386	2.44066	0.0146606	0.187397
FAM208B	18.1585	20.4699	15.8472	-0.349804	0.106449	-2.4404	0.0146711	0.187397
HK1	66.5024	73.3535	59.6514	-0.293858	0.0785179	-2.43971	0.0146992	0.187613
TTR	0.831692	0.299118	1.36427	0.863861	0.936375	2.43934	0.0147141	0.187658
RAI1	18.7888	20.9383	16.6394	-0.314653	0.0918163	-2.43764	0.0147836	0.188392
NTN4	31.6762	30.6342	32.7181	0.0920396	0.083167	2.43738	0.0147943	0.188392
TSFM	33.9022	31.2102	36.5943	0.222998	0.143743	2.43684	0.0148161	0.188498
WRNIP1	48.4354	46.0301	50.8407	0.140502	0.103853	2.43662	0.0148253	0.188498
SLC25A29	44.5752	42.1583	46.9921	0.153157	0.108811	2.43575	0.0148609	0.188806
CHD2	21.3891	23.6199	19.1584	-0.288446	0.0886622	-2.43162	0.0150316	0.190733
ENO1	1591.24	1524.02	1658.46	0.121886	0.0955883	2.43152	0.0150355	0.190733
EIF3K	271.856	258.393	285.319	0.142484	0.107348	2.43121	0.0150483	0.19075
CAPN10	20.0101	17.9466	22.0736	0.284302	0.167858	2.43023	0.0150893	0.190998
TTC1	58.2757	55.859	60.6924	0.117704	0.094368	2.43019	0.0150909	0.190998
NLGN2	55.4138	60.9916	49.8359	-0.286226	0.0767946	-2.42966	0.0151129	0.191131
ADSSL1	7.90227	7.00117	8.80338	0.293068	0.180202	2.42742	0.0152066	0.192009
TRMT1	16.8816	15.6815	18.0816	0.193936	0.13047	2.42718	0.0152167	0.192009
UQCRC1	177.822	166.964	188.68	0.175415	0.118052	2.42717	0.015217	0.192009
ETV3	9.72017	11.5145	7.92589	-0.487527	0.17379	-2.42681	0.0152323	0.192056
TEDC2	9.70547	8.74294	10.668	0.260128	0.165139	2.4256	0.0152832	0.192552
GSDMD	48.2056	38.3229	58.0883	0.587502	0.294519	2.42462	0.0153243	0.192685
VAMP8	156.05	124.339	187.761	0.590732	0.298818	2.42462	0.0153243	0.192685
HNRNPA3	171.617	189.973	153.262	-0.307989	0.0804935	-2.42452	0.0153285	0.192685
B3GNT8	9.49581	8.55001	10.4416	0.260714	0.163163	2.42425	0.0153401	0.192685
YBEY	67.2091	62.4596	71.9586	0.201238	0.131718	2.42322	0.0153835	0.193084
PEAR1	61.0723	67.349	54.7957	-0.292766	0.0797212	-2.42274	0.0154038	0.193193
AGPAT2	38.5265	35.617	41.4359	0.21277	0.141416	2.42224	0.0154253	0.193316
FN3KRP	28.2967	26.5177	30.0757	0.175424	0.120926	2.42075	0.0154883	0.19396
TJP1	43.4712	48.9023	38.0402	-0.354145	0.103388	-2.42034	0.0155061	0.194027
KDM4A	106.178	116.801	95.555	-0.286929	0.0752029	-2.42008	0.015517	0.194027
ANKRD13A	53.5243	60.0569	46.9918	-0.347366	0.100323	-2.41881	0.0155713	0.19455
SLC35C2	60.7775	57.9984	63.5565	0.129888	0.10113	2.41856	0.0155823	0.19455
SASH1	14.3803	16.353	12.4077	-0.372123	0.119175	-2.41792	0.0156096	0.194745
HRAS	79.4432	62.8591	96.0273	0.603498	0.300356	2.41607	0.0156891	0.19559
MSI2	13.6467	16.8003	10.4931	-0.631134	0.224355	-2.41484	0.0157419	0.196102
NES	107.618	118.647	96.5881	-0.294007	0.080112	-2.41357	0.0157972	0.196425
APBA3	17.9945	16.9005	19.0885	0.16637	0.118414	2.41349	0.0158005	0.196425
TBC1D22A	28.4595	26.5266	30.3923	0.189581	0.125867	2.41327	0.0158103	0.196425
GNA13	42.3723	49.1644	35.5803	-0.455596	0.142649	-2.41315	0.0158152	0.196425
NAA38	46.434	41.9763	50.8916	0.271959	0.1653	2.41203	0.015864	0.196884
CYP2D14	31.4709	29.5996	33.3423	0.166474	0.116953	2.41099	0.0159094	0.197146
RNASET2	38.4766	36.5593	40.394	0.140254	0.104326	2.41083	0.0159161	0.197146
ANAPC11	107.537	99.6404	115.434	0.210304	0.139481	2.41051	0.0159304	0.197146
GTSE1	9.9064	9.21521	10.5976	0.183107	0.140714	2.41046	0.0159325	0.197146
ENSBTAT00000012120.3	139.762	131.436	148.088	0.170862	0.140707	2.40856	0.0160157	0.197538
CENPM	21.7784	19.4637	24.0931	0.294224	0.178155	2.4084	0.0160225	0.197538
VAX2	31.11	28.5495	33.6705	0.230575	0.147183	2.40817	0.0160329	0.197538
CLCC1	40.833	45.9414	35.7246	-0.354114	0.105633	-2.40811	0.0160354	0.197538
NAXE	110.407	103.915	116.899	0.168332	0.11823	2.40784	0.0160472	0.197538
ACADSB	24.2758	27.3328	21.2189	-0.350686	0.10482	-2.40772	0.0160523	0.197538
ERP44	152.522	148.482	156.562	0.0759509	0.0780652	2.4077	0.0160536	0.197538
PPL	24.3047	26.8872	21.7221	-0.295509	0.0841523	-2.40756	0.0160593	0.197538
TSTA3	41.0776	37.1432	45.012	0.270585	0.162054	2.40657	0.016103	0.197703
SMIM4	60.923	56.7314	65.1145	0.195609	0.144895	2.40653	0.0161048	0.197703
ARHGAP21	28.764	32.0115	25.5166	-0.316073	0.0909548	-2.4062	0.0161195	0.197703
ENSBTAT00000019184.5	372.06	353.231	390.89	0.145758	0.108592	2.40618	0.0161203	0.197703
YIPF2	85.1417	79.6891	90.5943	0.182883	0.122667	2.40519	0.016164	0.198092
ENSBTAT00000031857.2	77.5127	71.7922	83.2332	0.210606	0.139304	2.40444	0.0161971	0.198304
CIAPIN1	50.9215	48.2599	53.583	0.148037	0.108821	2.40426	0.0162051	0.198304
CREBBP	15.9515	17.7372	14.1657	-0.305096	0.0906628	-2.40258	0.0162799	0.19901
EXOC1	24.9744	28.006	21.9427	-0.338316	0.101062	-2.40242	0.0162868	0.19901
SFT2D3	13.6326	11.9403	15.3248	0.335191	0.206028	2.40214	0.0162996	0.19902
SIK2	17.9453	20.3314	15.5591	-0.365349	0.11434	-2.40137	0.0163339	0.199293
CDC34	116.114	109.895	122.332	0.153352	0.115671	2.39983	0.0164025	0.199809
GUCA1A	0.725326	0.3761	1.07455	0.592214	0.683997	2.39964	0.0164114	0.199809
QSER1	12.3701	14.224	10.5162	-0.40268	0.133404	-2.39952	0.0164166	0.199809
IL6ST	56.4736	65.3408	47.6063	-0.448753	0.140445	-2.3991	0.0164356	0.199809
GLYCTK	18.2434	16.2904	20.1965	0.293855	0.174004	2.39908	0.0164364	0.199809
HMMR	12.4749	11.7181	13.2317	0.162232	0.120197	2.39879	0.0164492	0.199819
DNAJC16	7.21588	8.10179	6.32997	-0.312344	0.103349	-2.39745	0.0165096	0.200407
RAC3	16.069	14.0421	18.096	0.344262	0.20723	2.39715	0.0165232	0.200425
OXSR1	19.8971	22.4669	17.3272	-0.356638	0.108934	-2.39641	0.0165565	0.200451
REST	10.3425	11.6016	9.08337	-0.32163	0.101585	-2.39633	0.0165604	0.200451
UBXN6	108.628	101.258	115.997	0.194251	0.128791	2.3963	0.0165615	0.200451
BANF1	370.825	349.302	392.349	0.167211	0.120328	2.39567	0.0165901	0.200651
IRF2BP1	39.4588	36.475	42.4426	0.213182	0.136001	2.39423	0.0166551	0.201291
SERTAD2	11.5368	13.8333	9.24032	-0.534582	0.190421	-2.39292	0.016715	0.201686
MFSD12	20.1533	18.5029	21.8037	0.225575	0.14572	2.39283	0.016719	0.201686
AGTRAP	57.0779	52.6322	61.5236	0.221302	0.142911	2.39272	0.0167242	0.201686
ITSN2	7.79763	8.88615	6.70911	-0.358845	0.123152	-2.39238	0.0167394	0.201723
SNX24	10.352	9.5995	11.1044	0.19154	0.132773	2.39168	0.0167715	0.201918
GCDH	17.2371	15.9802	18.494	0.199176	0.135181	2.39123	0.0167919	0.201918
INVS	19.853	22.0613	17.6448	-0.306705	0.0899459	-2.39115	0.0167958	0.201918
ENSBTAT00000015450.1	237.647	219.701	255.593	0.217389	0.175676	2.39096	0.0168042	0.201918
PHB2	189.501	182.691	196.311	0.103191	0.0918989	2.39055	0.016823	0.201997
YWHAQ	292.801	285.129	300.474	0.0753679	0.0775139	2.38982	0.0168568	0.202138
DCTN1	89.2294	98.158	80.3007	-0.286461	0.0774285	-2.38977	0.016859	0.202138
ARHGEF10	22.1129	24.6259	19.5999	-0.314965	0.0928414	-2.38874	0.0169061	0.202557
GIPC1	34.2943	31.5255	37.0631	0.226821	0.144085	2.3883	0.0169267	0.202657
HHIPL1	50.0478	47.1465	52.9491	0.164168	0.115922	2.38692	0.0169904	0.203001
ENSBTAT00000032977.3	0.195536	0.391072	0	-0.476197	1.86093	-2.3867	0.0170003	0.203001
SCN1A	0.346679	0.454307	0.239051	-0.231096	0.349962	-2.38669	0.017001	0.203001
RBM4	79.4065	76.2473	82.5656	0.113425	0.093732	2.38637	0.0170154	0.203001
PBXIP1	90.7788	100.288	81.2694	-0.300038	0.0819909	-2.38611	0.0170276	0.203001
SETD1B	6.82389	7.84519	5.80259	-0.378809	0.135145	-2.38609	0.0170287	0.203001
PHLDA1	12.1185	14.0158	10.2212	-0.420255	0.146777	-2.38548	0.017057	0.203123
BDKRB2	9.47771	11.1631	7.79229	-0.468204	0.168558	-2.38517	0.0170714	0.203123
ENSBTAT00000060970.2	0.209524	0.365379	0.0536687	-0.37388	1.13413	-2.38507	0.0170757	0.203123
ETS1	29.7788	33.3966	26.1611	-0.340721	0.100771	-2.38444	0.0171052	0.203329
RC3H2	9.00164	10.4989	7.5044	-0.43521	0.154555	-2.38335	0.0171558	0.203785
CACFD1	28.8572	26.3407	31.3738	0.243777	0.15122	2.38229	0.0172054	0.204229
C19H17orf67	6.92688	5.64359	8.21017	0.471265	0.283813	2.38183	0.017227	0.204237
FDX1	52.6018	49.5347	55.669	0.165287	0.122182	2.38156	0.0172395	0.204237
LGALS9	0.205713	0.059582	0.351845	0.351434	1.19568	2.38148	0.017243	0.204237
ECSIT	31.4142	28.9155	33.9129	0.222867	0.143241	2.38114	0.0172591	0.204282
ENSBTAT00000038996.4	16.305	14.372	18.238	0.323648	0.202899	2.38001	0.0173121	0.20433
EMG1	78.4003	74.2496	82.551	0.150973	0.112454	2.38	0.0173128	0.20433
CYREN	17.4581	16.3347	18.5816	0.175836	0.12458	2.37984	0.0173202	0.20433
ID1	27.1826	24.5552	29.81	0.269782	0.170468	2.37978	0.0173228	0.20433
RPS6KB2	38.001	35.3356	40.6664	0.197501	0.131686	2.37965	0.0173293	0.20433
AKT1S1	45.9864	43.4213	48.5515	0.157679	0.114461	2.37936	0.0173429	0.20433
TUBB6	238.957	230.945	246.97	0.0963849	0.0881925	2.37922	0.0173492	0.20433
C5H12orf57	144.972	114.702	175.242	0.607145	0.310449	2.37744	0.0174334	0.205037
DTNBP1	27.7842	25.5962	29.9721	0.219749	0.146455	2.37701	0.0174537	0.205037
SH3TC2	3.19045	2.88804	3.49285	0.208587	0.162097	2.377	0.0174539	0.205037
C1H21orf62	85.7742	82.978	88.5704	0.09301	0.0858976	2.37677	0.0174649	0.205037
RBM15	5.89704	6.93936	4.85472	-0.439423	0.166921	-2.37664	0.017471	0.205037
TSHZ3	36.0666	40.2169	31.9163	-0.324436	0.09399	-2.3763	0.0174872	0.205082
HEMK1	10.4847	9.63778	11.3315	0.213155	0.145587	2.37441	0.0175769	0.205989
LMNA	772.007	741.797	802.217	0.112822	0.0932308	2.37326	0.0176318	0.206488
ZNF286A	3.39085	3.89337	2.88833	-0.331677	0.137081	-2.37209	0.0176879	0.206956
KANK2	111.039	122.453	99.6262	-0.294952	0.0792185	-2.3717	0.0177063	0.206956
FNBP1	39.6303	45.0245	34.2362	-0.385344	0.1136	-2.37164	0.0177092	0.206956
MBD5	3.70492	4.25247	3.15738	-0.33732	0.13603	-2.37135	0.0177233	0.206975
NRADD	42.091	39.0701	45.1119	0.202613	0.13631	2.37077	0.0177512	0.207103
ANXA6	256.387	243.091	269.684	0.149187	0.109143	2.37026	0.0177757	0.207103
CPNE2	106.989	103.204	110.774	0.101174	0.0892127	2.37009	0.0177837	0.207103
PRPF19	50.9379	48.8803	52.9955	0.11437	0.0952154	2.37008	0.0177841	0.207103
SNRNP27	67.684	64.9602	70.4079	0.114487	0.100268	2.36863	0.017854	0.207771
LDAH	11.0522	12.932	9.17231	-0.453755	0.163345	-2.36835	0.0178676	0.207784
KLHL22	14.7043	13.4398	15.9689	0.232836	0.152229	2.36757	0.0179053	0.207922
XRN1	6.00502	7.04046	4.96958	-0.429649	0.162718	-2.36745	0.0179109	0.207922
MGST1	125.979	120.997	130.96	0.113251	0.098176	2.36733	0.017917	0.207922
KCTD2	49.0579	46.856	51.2598	0.127003	0.104972	2.36626	0.0179689	0.208379
FDPS	199.097	190.355	207.84	0.126151	0.089883	2.36519	0.0180208	0.208657
POLR3B	8.62551	9.70688	7.54414	-0.325531	0.1086	-2.36511	0.0180249	0.208657
MRPL47	59.7393	57.0095	62.4692	0.129768	0.104342	2.36499	0.0180306	0.208657
PRDX2	516.717	498.305	535.128	0.102657	0.092065	2.36428	0.0180651	0.208911
MMAB	48.107	44.4607	51.7533	0.214643	0.147832	2.36316	0.0181198	0.209399
POP5	43.1875	40.0147	46.3603	0.207536	0.141662	2.3624	0.018157	0.209682
MEGF8	15.7819	17.5285	14.0352	-0.301408	0.0895523	-2.36188	0.0181827	0.209714
ENSBTAT00000032404.4	8.75832	10.0263	7.49035	-0.377051	0.131098	-2.36183	0.0181849	0.209714
PLCB1	1.71241	2.05769	1.36713	-0.369303	0.203804	-2.36129	0.0182113	0.20972
B4GALT7	33.8952	31.5622	36.2281	0.193195	0.132567	2.36097	0.0182271	0.20972
USP5	55.7032	53.1197	58.2867	0.131555	0.101969	2.36024	0.0182631	0.20972
TRIP6	48.8592	46.2168	51.5017	0.153065	0.112894	2.36004	0.0182727	0.20972
COX4I1	756.154	724.02	788.288	0.122531	0.104459	2.35984	0.0182828	0.20972
LENG9	11.3818	9.95627	12.8073	0.333675	0.200526	2.35984	0.018283	0.20972
FRY	3.2463	3.69226	2.80034	-0.304155	0.123995	-2.35953	0.0182983	0.20972
ENSBTAT00000011545.5	13.7956	15.4296	12.1616	-0.31996	0.100068	-2.35946	0.0183013	0.20972
PRDM2	10.4889	11.8774	9.10044	-0.350418	0.115882	-2.35938	0.0183054	0.20972
CCNC	28.2796	27.0392	29.52	0.12231	0.100889	2.35925	0.0183117	0.20972
PVRL1	9.47701	11.1965	7.75753	-0.477869	0.175234	-2.35748	0.0183995	0.210581
IMMP2L	62.306	57.486	67.1261	0.220115	0.153158	2.35701	0.0184229	0.210703
APC2	2.90768	3.33257	2.48279	-0.314982	0.133781	-2.35656	0.018445	0.210721
SIK3	27.8033	30.848	24.7586	-0.30615	0.0881723	-2.35626	0.0184602	0.210721
NR3C1	13.9604	16.1239	11.7969	-0.42022	0.143148	-2.3562	0.0184631	0.210721
UBR5	43.7132	48.5287	38.8977	-0.311958	0.0899947	-2.35595	0.0184752	0.210721
BRPF3	9.41258	10.6908	8.13434	-0.356003	0.120716	-2.35449	0.0185481	0.211408
FSCN2	0.164825	0.043676	0.285974	0.301188	1.17978	2.35369	0.0185883	0.211721
LARP1	55.7809	62.6374	48.9244	-0.350132	0.103177	-2.35176	0.018685	0.21255
NXT1	30.7162	27.8873	33.5452	0.258053	0.168804	2.35136	0.0187051	0.21255
EME2	17.2308	15.0523	19.4092	0.346439	0.216232	2.35133	0.0187066	0.21255
MRPS16	107.138	101.982	112.294	0.137686	0.11207	2.35121	0.0187123	0.21255
PSMD4	121.202	115.73	126.673	0.129274	0.103662	2.35067	0.0187396	0.212714
ENSBTAT00000066289.1	2789.48	2623.95	2955.01	0.171363	0.10284	2.34891	0.0188283	0.213525
CDC37	286.196	276.74	295.651	0.0950299	0.0911518	2.34875	0.0188366	0.213525
DERL2	58.0423	55.5822	60.5025	0.120296	0.101017	2.34794	0.0188773	0.213763
PDE5A	51.0283	58.499	43.5576	-0.417196	0.130874	-2.34782	0.0188834	0.213763
ELOF1	76.1513	69.6464	82.6562	0.243856	0.155712	2.34682	0.0189344	0.214195
ENSBTAT00000003097.5	5.69322	6.57076	4.81569	-0.380487	0.14232	-2.34637	0.0189573	0.214227
PLEKHO2	38.4812	36.4701	40.4923	0.147103	0.110211	2.34612	0.01897	0.214227
NUDT16	36.5498	33.9024	39.1972	0.203771	0.158668	2.346	0.0189759	0.214227
ZNF423	1.68598	2.03298	1.33898	-0.374854	0.21049	-2.34571	0.0189907	0.214248
PTPRF	66.1832	72.7451	59.6213	-0.282722	0.0770663	-2.34473	0.0190409	0.214628
CDCA4	15.1438	13.0513	17.2363	0.376109	0.233151	2.34434	0.0190608	0.214628
NUSAP1	8.40729	7.81934	8.99523	0.180569	0.132539	2.34429	0.0190631	0.214628
UBE2H	46.0893	52.6811	39.4974	-0.406584	0.124933	-2.34376	0.0190903	0.214789
ALKBH5	62.298	59.9108	64.6853	0.108873	0.095358	2.3434	0.0191087	0.21485
PSD3	13.5652	15.8743	11.2561	-0.461326	0.160795	-2.3426	0.0191499	0.214956
COL4A6	2.79742	3.2403	2.35454	-0.338052	0.152446	-2.34258	0.0191509	0.214956
FEN1	5.36862	4.78504	5.95221	0.265145	0.180892	2.34246	0.0191569	0.214956
PTPRM	15.298	17.1161	13.48	-0.323217	0.102137	-2.34219	0.0191712	0.214971
MAP2K3	40.4083	38.1931	42.6235	0.154507	0.114056	2.34124	0.01922	0.215212
POMGNT2	10.9428	9.9149	11.9708	0.248965	0.164376	2.34113	0.0192257	0.215212
ARHGDIG	0.577189	0.24567	0.908708	0.615675	0.848305	2.34079	0.0192431	0.215212
MAD2L1	18.8042	17.6475	19.9608	0.168714	0.124923	2.34076	0.0192445	0.215212
NDUFB8	361.334	347.521	375.147	0.110051	0.101037	2.34042	0.0192619	0.215215
SAC3D1	4.66285	3.87686	5.44884	0.403085	0.26313	2.34006	0.0192808	0.215215
TTC9	31.1727	29.1772	33.1682	0.179194	0.128945	2.33993	0.0192873	0.215215
LTB4R2	0.991711	1.41743	0.565991	-0.626399	0.511251	-2.33975	0.0192966	0.215215
OSBPL8	18.4985	21.2409	15.7561	-0.408531	0.133829	-2.33909	0.0193307	0.215326
CDKN2AIPNL	236.727	224.968	248.487	0.14285	0.139365	2.33906	0.0193325	0.215326
CCDC80	135.022	148.61	121.433	-0.289207	0.0798407	-2.33797	0.0193886	0.215807
ALS2	8.91191	9.98498	7.83883	-0.313605	0.103573	-2.33705	0.0194368	0.216198
SSH2	2.79872	3.37796	2.21948	-0.443431	0.210726	-2.33655	0.0194627	0.216342
MPC2	190.343	177.716	202.969	0.190683	0.134737	2.33576	0.0195037	0.216653
UNC93B1	27.8833	26.4149	29.3516	0.146812	0.11231	2.33523	0.0195312	0.2168
SEC24D	109.989	120.712	99.2655	-0.279643	0.0744529	-2.33501	0.019543	0.2168
EIF2AK4	16.9585	18.868	15.049	-0.30796	0.0934873	-2.33224	0.0196878	0.218141
FAM114A1	61.6998	69.2379	54.1616	-0.348585	0.10293	-2.3322	0.0196902	0.218141
ZFAT	2.9562	3.44881	2.46359	-0.361153	0.164869	-2.33173	0.0197152	0.218272
FASTK	70.0666	66.4347	73.6984	0.147586	0.113348	2.33051	0.0197792	0.218794
KCNT2	4.62531	5.3953	3.85532	-0.397445	0.158613	-2.33008	0.0198018	0.218794
FADD	52.9224	40.2683	65.5764	0.689975	0.353838	2.32992	0.0198102	0.218794
IL1RL1	5.2249	6.16813	4.28166	-0.440604	0.178841	-2.32963	0.019826	0.218794
ASMTL	103.036	82.5312	123.542	0.57624	0.299293	2.32952	0.0198315	0.218794
MRPS2	36.5324	33.8128	39.2519	0.209439	0.140276	2.32909	0.0198542	0.218794
SPG11	12.0156	13.326	10.7052	-0.29149	0.0893014	-2.329	0.0198592	0.218794
KAT6B	11.8454	13.531	10.1599	-0.380815	0.128104	-2.32884	0.0198677	0.218794
PTOV1	85.3899	79.3997	91.3801	0.200393	0.134403	2.32788	0.0199185	0.219185
CXHXorf38	14.635	13.4964	15.7735	0.210489	0.144844	2.32741	0.0199436	0.219185
COQ9	38.1945	36.3029	40.0862	0.139365	0.110129	2.32693	0.0199688	0.219185
KLHL9	27.3904	30.7497	24.031	-0.34303	0.104759	-2.32688	0.0199716	0.219185
EIF4EBP2	42.5553	49.3557	35.7548	-0.454223	0.146853	-2.32681	0.0199754	0.219185
ARPC2	516.699	504.999	528.398	0.0652173	0.0759373	2.32668	0.0199822	0.219185
VCL	157.325	173.614	141.036	-0.297913	0.0827782	-2.32558	0.0200408	0.219559
PPOX	83.3627	79.4761	87.2493	0.133024	0.10567	2.32555	0.0200428	0.219559
TRAF5	1.66796	2.04145	1.29448	-0.406588	0.237713	-2.32475	0.0200851	0.219877
YWHAE	566.376	553.356	579.396	0.066224	0.0757312	2.32446	0.0201011	0.219908
CTH	38.0206	36.7527	39.2884	0.0937822	0.0893451	2.32383	0.0201348	0.220112
EPN1	168.45	161.32	175.579	0.121473	0.0991048	2.32335	0.0201602	0.220112
PCDHGA5	3.47428	4.1369	2.81166	-0.430478	0.190835	-2.3232	0.0201684	0.220112
MED10	36.1985	33.5679	38.8291	0.20439	0.141394	2.32312	0.0201728	0.220112
NR2F6	20.494	18.83	22.1579	0.22382	0.149202	2.32099	0.0202872	0.221215
WNK1	34.7677	38.5925	30.9429	-0.309732	0.0904196	-2.32025	0.0203274	0.221375
B9D1	51.6741	47.0202	56.328	0.255599	0.162011	2.31991	0.0203457	0.221375
AKR1A1	118.774	114.473	123.075	0.103657	0.0945054	2.31978	0.0203527	0.221375
RPLP0	3269.12	3151.63	3386.6	0.103708	0.0929284	2.31974	0.0203551	0.221375
ALG12	22.6626	20.8639	24.4613	0.219755	0.145197	2.31794	0.0204525	0.222139
ZNF787	23.2933	20.5049	26.0816	0.332648	0.202786	2.31767	0.0204672	0.222139
SERTAD3	58.4857	54.7021	62.2692	0.183772	0.127115	2.31745	0.0204795	0.222139
ANKLE2	22.1648	24.6226	19.7071	-0.307289	0.092227	-2.31739	0.0204823	0.222139
AFTPH	10.9359	12.2739	9.59796	-0.32481	0.10674	-2.3172	0.020493	0.222139
GLI2	2.02254	2.41333	1.63174	-0.375164	0.19319	-2.31693	0.0205076	0.222139
ENSBTAT00000054380.2	3.3582	2.94657	3.76982	0.273335	0.198992	2.31609	0.0205531	0.222139
ENKD1	9.87019	8.49086	11.2495	0.368113	0.222119	2.31602	0.0205572	0.222139
NBEAL1	7.75949	9.06403	6.45496	-0.432935	0.161848	-2.31598	0.0205593	0.222139
TP53I13	37.8564	28.7821	46.9307	0.686505	0.355918	2.31572	0.0205738	0.222139
ENSBTAT00000035874.3	41.7303	40.1805	43.2801	0.104699	0.0933146	2.3155	0.0205858	0.222139
PDK1	16.058	18.4257	13.6903	-0.403104	0.13534	-2.3155	0.0205858	0.222139
MRPL21	52.3592	49.3336	55.3848	0.163785	0.126521	2.31518	0.0206028	0.222179
FLI1	3.34065	4.14297	2.53833	-0.539532	0.258929	-2.31368	0.0206852	0.222922
CLPTM1L	63.1463	60.7849	65.5077	0.106266	0.0929328	2.31299	0.0207233	0.223188
ORMDL1	19.0046	17.8134	20.1959	0.172027	0.126027	2.31256	0.0207471	0.2233
MAP3K20	37.5007	42.7823	32.2192	-0.398329	0.126222	-2.3121	0.0207721	0.223341
PFDN1	176.677	170.906	182.449	0.0937593	0.0951654	2.31194	0.0207812	0.223341
CDKN2D	10.6423	9.20682	12.0779	0.357594	0.217575	2.31176	0.0207912	0.223341
LRRN4	46.6508	51.8754	41.4262	-0.317639	0.0931959	-2.31142	0.0208096	0.223377
PRKD3	37.337	42.113	32.5609	-0.361341	0.11232	-2.31121	0.0208214	0.223377
CDK13	12.2941	13.8913	10.6968	-0.348362	0.115095	-2.3107	0.0208493	0.223531
TROVE2	39.3109	44.6316	33.9901	-0.383086	0.11905	-2.30932	0.0209259	0.224188
STAP1	0.0556353	0.111271	0	-0.15221	2.01231	-2.30911	0.0209375	0.224188
RNF38	15.3894	17.8443	12.9344	-0.43548	0.149822	-2.30819	0.0209887	0.224591
BMPR2	26.7537	30.9715	22.5359	-0.441923	0.147436	-2.30792	0.0210035	0.224605
FAM199X	6.12899	7.36509	4.89289	-0.505407	0.203853	-2.30766	0.0210179	0.224614
CPD	32.6231	37.1382	28.1079	-0.389826	0.124188	-2.30726	0.0210406	0.224712
ENSBTAT00000045049.1	2.12063	0.853476	3.38778	1.24326	0.914522	2.30699	0.0210551	0.224723
DEDD2	7.85226	6.90291	8.8016	0.310634	0.199282	2.3055	0.0211386	0.225311
ZNF385A	26.9108	29.945	23.8765	-0.314921	0.0958017	-2.30512	0.0211599	0.225311
PPP1R12C	24.6907	23.0029	26.3785	0.189835	0.131088	2.3051	0.0211612	0.225311
WDR5	60.0052	57.4628	62.5477	0.120321	0.104178	2.30504	0.0211645	0.225311
TNRC6C	5.15467	5.87944	4.42989	-0.341367	0.129217	-2.30447	0.0211962	0.225505
ANKRD17	14.7362	16.4589	13.0135	-0.317145	0.0993349	-2.30363	0.0212433	0.225768
STOML1	20.0508	18.4379	21.6638	0.221515	0.150846	2.30355	0.0212481	0.225768
ALKBH7	57.6501	42.4657	72.8345	0.764418	0.395269	2.30182	0.0213455	0.226658
ACTR1B	41.5554	39.5622	43.5487	0.135249	0.111592	2.30123	0.0213789	0.226806
OSBPL5	65.8741	62.6543	69.0939	0.13903	0.108847	2.30109	0.0213867	0.226806
MC1R	1.54259	1.16067	1.92451	0.436717	0.368813	2.30065	0.0214114	0.226923
ENSBTAT00000056911.2	0.0766608	0.011484	0.141838	0.174884	1.68728	2.30027	0.0214327	0.226998
TRIM47	16.2024	14.7525	17.6522	0.243768	0.159998	2.30004	0.0214458	0.226998
PRRT3	0.296043	0.422111	0.169974	-0.281558	0.519953	-2.2997	0.0214651	0.227057
SIGLEC15	0.169715	0.0225173	0.316914	0.365035	1.6893	2.2992	0.0214938	0.227217
TCEA2	44.521	41.6839	47.3581	0.180067	0.130087	2.29859	0.021528	0.227433
SHROOM3	11.1392	12.5108	9.76767	-0.327407	0.110704	-2.29815	0.0215532	0.227555
ZFPL1	57.0667	53.1772	60.9561	0.193561	0.136545	2.29785	0.0215706	0.227594
ASH1L	15.3365	17.2624	13.4106	-0.341745	0.110036	-2.29738	0.0215973	0.227624
EPG5	3.23146	3.77259	2.69033	-0.371022	0.161765	-2.29717	0.0216091	0.227624
SLC12A6	5.82709	6.70492	4.94925	-0.373074	0.141958	-2.29707	0.0216145	0.227624
PAQR4	8.27383	7.50746	9.04019	0.238987	0.167363	2.29631	0.0216581	0.227938
TNIP2	19.088	17.3883	20.7877	0.244726	0.162881	2.29543	0.0217084	0.228323
SMTNL2	19.9424	18.6637	21.2211	0.176393	0.1295	2.29448	0.0217627	0.22875
BABAM1	33.9802	31.8928	36.0677	0.172394	0.124246	2.29392	0.0217949	0.228943
TSPAN18	43.8924	50.023	37.7619	-0.396507	0.120973	-2.29358	0.0218147	0.228949
OTUB1	148.875	143.408	154.341	0.105291	0.0959505	2.29337	0.0218265	0.228949
DHX40	34.1586	38.0025	30.3147	-0.316725	0.0942791	-2.29312	0.0218414	0.228949
SFRP1	5.92959	6.753	5.10617	-0.344486	0.126701	-2.29293	0.0218519	0.228949
TNK1	3.8742	3.44176	4.30664	0.256667	0.186627	2.29272	0.0218644	0.228949
ZXDC	9.55041	8.84467	10.2561	0.193297	0.139382	2.29169	0.0219237	0.229426
ARL5A	16.772	19.3941	14.1499	-0.428841	0.14526	-2.29041	0.0219978	0.230057
BRAP	14.6185	16.5588	12.6781	-0.360326	0.12093	-2.2894	0.0220564	0.230524
UGGT1	29.9337	34.2044	25.6629	-0.40092	0.130132	-2.2875	0.0221666	0.231441
GADD45GIP1	35.1359	32.1085	38.1634	0.242305	0.162123	2.28741	0.022172	0.231441
APBB2	39.2349	44.302	34.1679	-0.365316	0.113907	-2.28703	0.0221943	0.231529
ZNHIT1	74.4912	68.981	80.0014	0.210984	0.150591	2.28677	0.0222092	0.231538
DCST2	4.08929	3.62543	4.55315	0.263719	0.190667	2.28595	0.0222572	0.231893
MAST4	3.11621	3.67339	2.55902	-0.39299	0.172877	-2.28546	0.0222858	0.231985
ZNF382	6.15546	7.05165	5.25926	-0.363292	0.137628	-2.28532	0.0222939	0.231985
FAT2	0.0273775	0.0468287	0.00792633	-0.0546351	1.08979	-2.28464	0.0223338	0.232255
ENSBTAT00000005370.3	20.1737	24.3472	16.0001	-0.576285	0.20206	-2.28355	0.0223983	0.23278
ADNP	38.5026	43.1956	33.8096	-0.344416	0.106103	-2.28271	0.0224474	0.233068
AHCY	89.4059	85.2441	93.5677	0.132922	0.107283	2.2826	0.022454	0.233068
NUMA1	53.356	58.4443	48.2676	-0.2709	0.0745827	-2.28188	0.0224964	0.233362
ASAP2	2.99828	3.5399	2.45667	-0.393279	0.180715	-2.28143	0.0225232	0.233401
FAM135A	4.74532	5.46653	4.02411	-0.364124	0.144738	-2.28134	0.0225283	0.233401
NDUFS8	129.744	123.268	136.219	0.143029	0.114783	2.28085	0.0225574	0.233557
GSTZ1	29.6655	27.6725	31.6584	0.187786	0.138274	2.27959	0.0226319	0.234181
TMC8	3.5073	3.13867	3.87594	0.236513	0.182246	2.27913	0.0226594	0.234181
SPINT2	46.1336	42.7114	49.5558	0.209866	0.14538	2.27912	0.02266	0.234181
ENSBTAT00000065585.1	4.08462	4.64018	3.52905	-0.316531	0.12458	-2.2788	0.0226787	0.234229
ATM	6.52678	7.40231	5.65125	-0.337161	0.122453	-2.27803	0.0227246	0.234558
ENSBTAT00000007987.5	12.9593	11.3854	14.5333	0.326719	0.20844	2.27763	0.0227485	0.234658
SCG2	0.0435128	0.0870257	0	-0.120386	1.95697	-2.27738	0.0227633	0.234666
SSC5D	8.53937	9.6475	7.43124	-0.336699	0.116305	-2.27687	0.0227941	0.234739
NNT	37.4098	41.5512	33.2683	-0.312326	0.0938696	-2.27675	0.022801	0.234739
GOLIM4	34.6884	38.5621	30.8148	-0.31442	0.0934227	-2.27654	0.022814	0.234739
ENSBTAT00000046137.2	9.07229	10.8945	7.25007	-0.527819	0.203546	-2.27632	0.0228269	0.234739
TLE2	18.3605	20.5352	16.1857	-0.325488	0.103161	-2.276	0.0228458	0.234787
UQCR11	555.271	521.851	588.692	0.173561	0.157002	2.27548	0.0228774	0.234967
S100A5	9.80457	7.74312	11.866	0.557346	0.338059	2.2747	0.022924	0.2353
LRRC17	0.0765847	0.145065	0.008104	-0.183785	1.7038	-2.27385	0.0229752	0.235681
HOXA11	51.9079	58.1291	45.6867	-0.340855	0.102996	-2.27345	0.0229992	0.235781
ENSBTAT00000053207.1	8.88304	2.68622	15.0799	2.12504	1.14643	2.27283	0.0230362	0.235868
APBA1	3.21605	3.82513	2.60697	-0.41978	0.194412	-2.27263	0.0230484	0.235868
EEF2K	24.533	27.4606	21.6053	-0.332307	0.103119	-2.27255	0.0230535	0.235868
MYCBP2	7.81951	8.86205	6.77696	-0.34268	0.120908	-2.27236	0.0230645	0.235868
MYO6	12.6805	14.295	11.066	-0.342105	0.113523	-2.27099	0.0231479	0.23653
CENPN	7.53369	6.85902	8.20836	0.228594	0.165463	2.27082	0.0231576	0.23653
SLC6A6	6.44686	7.51137	5.38236	-0.415301	0.163329	-2.2704	0.0231835	0.236649
BICC1	37.5313	42.0265	33.0361	-0.33816	0.103745	-2.27014	0.0231994	0.236665
TPM2	1626.58	1573.01	1680.14	0.094998	0.0880244	2.26843	0.0233029	0.237575
NBR1	65.7134	72.4285	58.9983	-0.291418	0.082157	-2.26758	0.023355	0.237846
EDF1	211.608	200.21	223.005	0.154827	0.119629	2.26753	0.0233581	0.237846
NUDT4	68.5796	67.0457	70.1135	0.0636195	0.0758077	2.26676	0.0234049	0.238177
RUVBL1	126.594	120.96	132.228	0.12749	0.105337	2.26593	0.0234554	0.238545
RPL21	434.801	419.133	450.47	0.103782	0.0923581	2.26547	0.0234838	0.238604
SLC2A13	22.7765	26.3839	19.1692	-0.441176	0.149945	-2.26537	0.02349	0.238604
WIZ	22.0519	24.5942	19.5096	-0.319522	0.102324	-2.26508	0.023508	0.238641
DUSP23	20.6521	18.517	22.7872	0.285452	0.19059	2.26425	0.0235585	0.239008
ACY1	53.1796	49.663	56.6962	0.187542	0.134949	2.26319	0.023624	0.239527
STON2	2.0811	2.54232	1.61987	-0.435197	0.236194	-2.26294	0.0236392	0.239534
ECHDC3	19.792	23.1531	16.4309	-0.470564	0.166126	-2.262	0.0236971	0.239975
FBXW9	8.09107	7.32923	8.8529	0.242365	0.171217	2.26105	0.0237564	0.240429
TTC3	25.23	28.0008	22.4593	-0.305929	0.0930554	-2.25967	0.0238415	0.241143
ELP5	104.676	98.8877	110.464	0.158203	0.121641	2.25915	0.023874	0.241325
TUSC2	108.638	102.32	114.956	0.166454	0.142033	2.2589	0.0238897	0.241325
TPRN	13.8875	12.7309	15.044	0.224607	0.154832	2.25856	0.0239109	0.241325
STN1	9.50504	8.87487	10.1352	0.173295	0.132553	2.25845	0.0239176	0.241325
OSBPL1A	21.4268	24.1634	18.6901	-0.353858	0.105708	-2.25788	0.023953	0.241535
PBX1	34.1966	39.7403	28.653	-0.45828	0.152676	-2.257	0.024008	0.241867
PGLS	88.7684	85.0807	92.4561	0.118599	0.104365	2.25681	0.0240202	0.241867
IER2	32.1477	30.4613	33.8341	0.146924	0.115392	2.25646	0.0240418	0.241867
CFAP69	2.31284	2.76653	1.85916	-0.397648	0.207343	-2.25642	0.0240441	0.241867
RAB6A	69.0874	67.5548	70.62	0.0631062	0.0766407	2.25386	0.0242048	0.24322
UTP6	71.3259	79.3909	63.2609	-0.323091	0.098903	-2.25381	0.0242078	0.24322
ADCK5	26.2158	24.1902	28.2415	0.215151	0.150233	2.25289	0.0242664	0.243661
AP5M1	6.01612	6.96587	5.06636	-0.392999	0.153536	-2.25244	0.0242943	0.243794
ZEB1	17.329	19.5891	15.069	-0.357595	0.117368	-2.25204	0.0243199	0.243904
POU6F1	2.7043	3.34887	2.05973	-0.507237	0.25614	-2.25153	0.024352	0.244078
HAGH	36.9042	34.4453	39.363	0.18744	0.137847	2.2511	0.0243791	0.244203
SF3B6	134.619	130.005	139.232	0.0981901	0.0982682	2.25071	0.0244042	0.244307
HECTD1	38.923	43.3554	34.4905	-0.321677	0.0982818	-2.24977	0.0244638	0.244337
FAP	49.8454	55.2558	44.435	-0.308196	0.0925493	-2.24971	0.0244674	0.244337
FBXO2	7.41314	6.21412	8.61216	0.414037	0.250226	2.24965	0.0244715	0.244337
WNK2	4.60266	5.07208	4.13323	-0.242324	0.133705	-2.24956	0.0244771	0.244337
PIGQ	28.8825	27.6735	30.0916	0.116807	0.102382	2.24949	0.0244815	0.244337
TMEM127	43.7681	49.6434	37.8928	-0.380871	0.117582	-2.24911	0.0245053	0.244337
TRIP12	51.1449	56.6165	45.6732	-0.303888	0.0898366	-2.24904	0.0245101	0.244337
CYSTM1	134.429	128.798	140.061	0.120048	0.10874	2.24762	0.0246006	0.244907
ABHD8	49.2997	46.6788	51.9207	0.150485	0.117826	2.2476	0.0246019	0.244907
TIMM44	28.0878	26.7654	29.4101	0.131262	0.110008	2.24745	0.0246116	0.244907
TTC28	8.0749	9.22705	6.92274	-0.368319	0.134164	-2.2471	0.0246336	0.24498
RRP12	19.8351	21.9392	17.731	-0.292387	0.0908332	-2.24598	0.0247053	0.245546
NCOA2	5.18875	6.0603	4.31721	-0.409059	0.166213	-2.2447	0.0247871	0.246212
ENSBTAT00000065236.1	9.11261	11.2152	7.01007	-0.608786	0.24165	-2.24424	0.0248168	0.24636
IPO8	16.3137	18.1959	14.4316	-0.314911	0.101058	-2.24369	0.0248526	0.246568
RPP25L	23.2111	21.5276	24.8947	0.200963	0.144022	2.2434	0.0248712	0.246586
HEPH	9.1452	10.3295	7.96087	-0.338378	0.120291	-2.24302	0.0248955	0.246586
ADIPOR1	97.1787	94.4322	99.9252	0.0807394	0.0876201	2.24287	0.0249051	0.246586
HOMER3	17.6438	15.9603	19.3273	0.261257	0.175751	2.24274	0.0249138	0.246586
AP2S1	222.707	214.175	231.24	0.110104	0.103962	2.24197	0.0249633	0.246928
CHKB	46.4736	43.303	49.6443	0.192995	0.137983	2.24119	0.0250139	0.247247
CSNK1G2	111.771	108.881	114.661	0.0739564	0.0827211	2.24101	0.0250252	0.247247
SELENOM	501.899	477.015	526.784	0.142892	0.126642	2.24	0.0250911	0.247751
RMI2	8.39452	7.62244	9.16661	0.23767	0.170481	2.23968	0.0251114	0.247771
RFX1	12.7198	14.3122	11.1275	-0.336399	0.113498	-2.23951	0.025123	0.247771
TBC1D4	21.6887	23.9767	19.4007	-0.291967	0.0937587	-2.23847	0.0251904	0.248289
RIC1	7.93455	9.0452	6.8239	-0.360546	0.131969	-2.23764	0.0252442	0.248671
RHBDL1	48.1496	44.2922	52.007	0.22692	0.156216	2.23644	0.0253228	0.249297
EGR3	2.43031	3.14125	1.71936	-0.606799	0.333998	-2.23614	0.0253428	0.249346
SETD7	27.2082	31.2581	23.1582	-0.41715	0.138068	-2.23565	0.0253746	0.249512
GRWD1	18.003	16.6455	19.3606	0.206477	0.148331	2.23537	0.025393	0.249546
TMEM240	2.57436	1.96477	3.18395	0.496944	0.377289	2.23488	0.0254255	0.249717
C3H1orf50	61.0964	57.5269	64.666	0.166047	0.132156	2.23387	0.0254919	0.250201
PLK1	12.0342	11.2768	12.7917	0.167866	0.129773	2.23367	0.0255049	0.250201
TMEM184A	3.39118	2.95357	3.8288	0.288508	0.218588	2.23277	0.025564	0.250633
ATRAID	46.6917	44.636	48.7474	0.124451	0.110756	2.23249	0.0255829	0.25067
ENSBTAT00000057049.1	2.0932	2.59858	1.58783	-0.475687	0.269555	-2.2311	0.0256743	0.251418
PLPP2	60.083	55.8824	64.2835	0.198736	0.139545	2.23006	0.0257438	0.251872
RELT	1.20687	0.962975	1.45077	0.320196	0.320215	2.22995	0.025751	0.251872
PPP1R3G	0.162057	0.305318	0.018796	-0.357536	1.72355	-2.22771	0.0258996	0.253176
NATD1	30.6708	28.2607	33.0809	0.219999	0.162674	2.22726	0.0259301	0.253304
TSC2	29.0974	32.0982	26.0965	-0.288644	0.0876367	-2.22706	0.0259431	0.253304
RAB23	73.0149	84.5401	61.4897	-0.452982	0.146614	-2.22661	0.0259735	0.253451
SLC25A33	5.46423	4.76034	6.16813	0.315444	0.214416	2.22586	0.0260233	0.253756
PAX6	3.90286	4.71098	3.09474	-0.479967	0.21857	-2.22568	0.0260353	0.253756
ABTB1	46.055	43.304	48.806	0.168883	0.126567	2.22528	0.0260622	0.25387
THOC2	13.0122	14.6247	11.3996	-0.333528	0.1121	-2.22397	0.0261502	0.254577
COL1A1	8670.45	9530.65	7810.25	-0.287173	0.083221	-2.22345	0.0261857	0.254665
TRAF3IP1	9.85443	11.1603	8.54855	-0.348828	0.122999	-2.22314	0.0262064	0.254665
ENSBTAT00000065828.1	1.39898	1.8105	0.987455	-0.499903	0.344795	-2.22312	0.0262077	0.254665
RABL6	50.0401	46.8126	53.2675	0.182697	0.13224	2.22293	0.0262205	0.254665
LIMK2	57.5751	54.7579	60.3923	0.138881	0.112575	2.22237	0.0262584	0.254802
SPTY2D1	19.412	21.9229	16.9011	-0.356739	0.117528	-2.22227	0.0262653	0.254802
CTNNA1	138.716	152.131	125.301	-0.277897	0.0776193	-2.22159	0.0263108	0.254956
ADAMTSL2	0.175021	0.0967663	0.253275	0.192447	0.657806	2.22156	0.026313	0.254956
SH3BP5L	29.8258	28.3751	31.2765	0.13589	0.115333	2.22135	0.0263271	0.254956
TMEM219	34.145	31.8832	36.4068	0.18595	0.132851	2.22093	0.026356	0.255087
ZNF507	10.819	12.5426	9.09533	-0.423816	0.15539	-2.2205	0.0263846	0.255176
CNTRL	4.2503	4.84016	3.66044	-0.32554	0.132149	-2.22034	0.026396	0.255176
HDDC3	20.698	18.6858	22.7102	0.268355	0.178446	2.21984	0.0264295	0.255292
EPHA4	56.8773	63.2595	50.4951	-0.319474	0.0988491	-2.21966	0.0264421	0.255292
TRIO	43.3359	47.7285	38.9433	-0.286812	0.0931153	-2.21948	0.026454	0.255292
WWC3	24.3072	27.2394	21.375	-0.335822	0.107519	-2.21887	0.0264958	0.255473
NUP98	27.8269	30.7834	24.8703	-0.296977	0.0898384	-2.21875	0.0265035	0.255473
KLHL28	7.03422	8.36613	5.70231	-0.482794	0.193409	-2.21846	0.0265236	0.255519
ZC3H11A	51.0519	56.7051	45.3988	-0.314612	0.0948819	-2.21795	0.0265584	0.255684
NDUFA10	134.154	129.082	139.225	0.108322	0.105165	2.21754	0.026586	0.255684
STK11	71.3747	68.8571	73.8922	0.100408	0.0991485	2.21723	0.0266072	0.255684
MKL2	8.39016	9.50566	7.27467	-0.344393	0.123935	-2.21699	0.0266236	0.255684
BTF3L4	127.331	122.406	132.257	0.110803	0.1018	2.21688	0.0266312	0.255684
SSRP1	110.421	121.248	99.5927	-0.281289	0.0800421	-2.21678	0.026638	0.255684
SIRT4	5.46788	4.85723	6.07852	0.27323	0.195415	2.21651	0.0266563	0.255684
CENPA	16.673	15.5701	17.7758	0.180292	0.137938	2.2164	0.0266639	0.255684
CNN1	268.737	258.904	278.569	0.105224	0.0961092	2.21488	0.0267685	0.256451
MRPS24	38.4179	35.1078	41.7279	0.242869	0.174196	2.21479	0.0267747	0.256451
S100A11	1329.75	1289.17	1370.32	0.0880004	0.0976432	2.21439	0.0268017	0.256561
TXNDC12	127.814	123.796	131.833	0.0900419	0.0899272	2.21389	0.0268365	0.256747
XIAP	13.2938	15.4968	11.0907	-0.448283	0.164078	-2.21214	0.0269569	0.257643
CDC25C	3.41085	3.05571	3.766	0.232826	0.184592	2.21208	0.0269612	0.257643
PARP4	12.5158	14.0113	11.0203	-0.320573	0.108097	-2.21053	0.0270685	0.25852
RPS20	2994.52	2864.67	3124.37	0.125153	0.122369	2.20995	0.0271089	0.258757
IFNAR1	23.7533	26.5055	21.0012	-0.322138	0.102164	-2.20965	0.0271296	0.258806
C14H8orf82	20.5213	18.9747	22.0679	0.207715	0.149466	2.20905	0.0271714	0.259056
ZMYM4	8.12247	9.18509	7.05984	-0.337636	0.120965	-2.2088	0.0271888	0.259073
ARRDC2	6.1718	5.72254	6.62105	0.180983	0.146096	2.20806	0.0272397	0.259298
LMAN2	115.865	110.146	121.583	0.141311	0.114954	2.20801	0.0272436	0.259298
FAM46A	8.61156	10.096	7.12712	-0.449225	0.175821	-2.20758	0.0272735	0.259399
NDUFAF3	58.806	55.0723	62.5396	0.180369	0.138088	2.20741	0.0272854	0.259399
RGL2	49.5569	46.1109	53.0029	0.196977	0.140759	2.20713	0.0273051	0.259438
CNN3	249.933	244.072	255.795	0.0674096	0.0810486	2.20555	0.0274158	0.260341
FAT1	31.292	35.2137	27.3702	-0.352158	0.113684	-2.20492	0.0274599	0.260611
CIC	23.5516	25.877	21.2263	-0.2741	0.0791338	-2.2045	0.0274894	0.260701
CDK2	13.0171	12.0719	13.9624	0.194876	0.147098	2.20433	0.0275008	0.260701
C11H9orf116	38.064	34.098	42.03	0.293952	0.193552	2.20353	0.0275576	0.260958
RPL4	1919.44	1874.39	1964.49	0.0677034	0.0810902	2.2035	0.0275593	0.260958
CLPX	26.5401	29.971	23.1093	-0.36133	0.118163	-2.20316	0.0275836	0.261039
RPA2	14.8482	14.0649	15.6315	0.14273	0.120103	2.2027	0.0276161	0.261083
PGAM1	580.438	566.913	593.963	0.0671309	0.0805431	2.20265	0.0276197	0.261083
COL15A1	131.012	143.032	118.992	-0.263455	0.072042	-2.2017	0.0276864	0.261565
YRDC	13.673	12.7135	14.6325	0.188958	0.141906	2.20128	0.0277162	0.261591
MTFMT	10.2262	9.31989	11.1325	0.233449	0.167364	2.20122	0.0277206	0.261591
CBR3	20.1086	17.7077	22.5096	0.329616	0.213777	2.20055	0.0277682	0.261891
ZNF618	2.101	2.53457	1.66742	-0.406091	0.224636	-2.19984	0.0278183	0.262215
ENPP2	3.93355	4.58311	3.28399	-0.382114	0.167829	-2.19875	0.027896	0.262798
PLXNA2	1.08503	1.30375	0.866313	-0.303795	0.21888	-2.19799	0.0279501	0.263031
FLT3LG	14.987	13.6674	16.3065	0.238695	0.174757	2.19795	0.0279524	0.263031
TNRC6A	14.0943	15.9723	12.2162	-0.360871	0.125466	-2.19763	0.0279757	0.263102
CCDC71	19.0785	17.9698	20.1871	0.159479	0.126674	2.19733	0.0279968	0.26315
NEDD4	30.7517	34.4548	27.0486	-0.338049	0.107397	-2.19665	0.0280456	0.263302
ELOVL1	96.8241	93.4969	100.151	0.0981745	0.0955515	2.19656	0.0280516	0.263302
CAMSAP2	28.9546	32.0736	25.8355	-0.301541	0.0917184	-2.19635	0.0280666	0.263302
CARD19	29.5229	27.3916	31.6542	0.201806	0.150044	2.19622	0.0280762	0.263302
FAM46B	12.9667	11.9973	13.9362	0.200608	0.146331	2.19567	0.0281157	0.263337
ENSBTAT00000014350.5	0.670897	0.87841	0.463384	-0.360204	0.369206	-2.19565	0.0281174	0.263337
WDFY2	9.63505	11.0649	8.20516	-0.390306	0.144846	-2.1955	0.0281275	0.263337
ATG10	5.77686	6.71443	4.83928	-0.401771	0.164154	-2.19475	0.0281815	0.263616
DELE1	23.0781	22.2364	23.9197	0.100902	0.0975517	2.19454	0.0281967	0.263616
EPB41L3	28.5075	31.718	25.297	-0.315185	0.0999978	-2.19427	0.0282161	0.263616
COX11	27.4916	25.8893	29.0939	0.16244	0.129685	2.1942	0.0282208	0.263616
TRMT112	50.0198	47.3672	52.6723	0.150147	0.122706	2.19363	0.028262	0.263853
SNRPB2	59.9677	57.8469	62.0885	0.100412	0.10062	2.1932	0.0282928	0.263961
DPYSL2	118.991	130.022	107.96	-0.266002	0.0733129	-2.19303	0.0283053	0.263961
BAP1	36.9457	35.5769	38.3146	0.104131	0.0995977	2.19237	0.0283526	0.264211
PEA15	586.958	568.975	604.941	0.0882795	0.0891701	2.19222	0.0283639	0.264211
RPL27	2179.11	2132.22	2226.01	0.0620797	0.0950276	2.19075	0.0284696	0.265046
ENSBTAT00000025755.4	6.78963	7.9871	5.59216	-0.447105	0.182175	-2.19009	0.0285179	0.265347
PACS1	20.3563	22.6632	18.0495	-0.31289	0.10123	-2.18929	0.0285755	0.265399
NT5DC2	175.018	169.786	180.251	0.0857966	0.0895819	2.18928	0.0285766	0.265399
METTL26	47.1859	44.7841	49.5878	0.143945	0.122634	2.18928	0.0285768	0.265399
CCND3	15.9315	14.7849	17.0782	0.195706	0.146257	2.18893	0.0286022	0.265399
ENSBTAT00000000910.5	2.69065	3.18297	2.19834	-0.387203	0.191515	-2.18891	0.0286033	0.265399
ENSBTAT00000012952.1	428.031	398.504	457.558	0.198894	0.155059	2.18828	0.0286489	0.265674
MFAP2	212.468	202.986	221.951	0.128254	0.110839	2.18745	0.0287095	0.265922
JMJD1C	11.5474	12.9391	10.1557	-0.321355	0.109594	-2.18725	0.028724	0.265922
ROBO2	12.3292	13.92	10.7385	-0.346005	0.120438	-2.18711	0.0287341	0.265922
WASHC5	38.3477	42.6736	34.0219	-0.318505	0.0996745	-2.18704	0.0287397	0.265922
EXOC6B	13.6813	15.4174	11.9452	-0.342809	0.117577	-2.18663	0.0287696	0.265986
BRI3	225.617	178.577	272.657	0.607763	0.348985	2.18651	0.0287786	0.265986
SLC9A3R2	27.3711	25.9745	28.7676	0.142147	0.114186	2.18543	0.0288574	0.266263
STK39	14.1104	16.1651	12.0557	-0.394796	0.140241	-2.18534	0.0288641	0.266263
NFKBIL1	32.347	30.1104	34.5835	0.19381	0.142894	2.18524	0.028871	0.266263
ATXN7L1	10.2798	8.70345	11.8561	0.405884	0.156738	2.18504	0.0288858	0.266263
BLVRB	189.68	179.902	199.459	0.148094	0.123178	2.185	0.0288886	0.266263
NTHL1	28.7081	26.8904	30.5258	0.176765	0.135858	2.18472	0.0289096	0.266308
ASPHD1	0.391436	0.156441	0.62643	0.492017	0.969889	2.18355	0.0289952	0.266842
ENSBTAT00000064837.1	8.38676	10.309	6.46454	-0.599344	0.252673	-2.18349	0.0289997	0.266842
ZNF318	6.33453	7.13256	5.53649	-0.315193	0.117414	-2.18282	0.0290491	0.267006
JMJD7	6.18518	5.35637	7.01398	0.334315	0.233155	2.18281	0.0290496	0.267006
RABEPK	30.85	29.3401	32.3599	0.136889	0.119561	2.18192	0.0291153	0.267462
NLGN3	1.90335	2.2497	1.55699	-0.34586	0.195725	-2.18152	0.0291451	0.267587
MAN2A1	33.9908	37.7823	30.1992	-0.313889	0.0979441	-2.17796	0.0294088	0.269616
FOXM1	1.84238	1.53182	2.15294	0.316526	0.276129	2.1778	0.0294207	0.269616
ACTR2	165.398	180.798	149.997	-0.267816	0.0746119	-2.17778	0.0294224	0.269616
LIFR	1.27168	1.59692	0.946442	-0.415963	0.292441	-2.17754	0.0294406	0.269616
ENSBTAT00000052414.1	48.2781	45.8407	50.7155	0.142834	0.120032	2.17731	0.0294574	0.269616
SRM	26.1229	24.4038	27.8419	0.183122	0.138613	2.17723	0.0294634	0.269616
ADAMTS15	42.2968	46.7888	37.8048	-0.30044	0.0907389	-2.17698	0.0294822	0.269639
LRRC61	18.9675	16.8486	21.0864	0.307347	0.204922	2.17657	0.0295124	0.269669
PODXL	68.079	76.0313	60.1266	-0.333643	0.101633	-2.1765	0.0295178	0.269669
PPP1R21	10.2162	11.5628	8.86971	-0.348073	0.124344	-2.17608	0.0295493	0.269808
HACD1	18.8307	17.4221	20.2393	0.205301	0.154777	2.17565	0.0295813	0.269952
FRS2	24.2292	27.933	20.5253	-0.426679	0.148187	-2.17537	0.0296027	0.269998
RNF207	19.4844	21.5484	17.4205	-0.291711	0.0918714	-2.17489	0.0296387	0.270094
WDR45	28.576	26.6895	30.4625	0.184291	0.137244	2.17475	0.029649	0.270094
EGFR	8.91092	10.1682	7.65363	-0.368021	0.135452	-2.17458	0.029662	0.270094
TRAF3IP3	2.25611	2.74314	1.76909	-0.434834	0.238461	-2.1742	0.0296899	0.270201
MRPS30	24.8942	23.5244	26.264	0.152779	0.125955	2.17361	0.0297346	0.27036
NARF	31.6027	30.2046	33.0008	0.12381	0.108942	2.17354	0.0297399	0.27036
DNHD1	0.117599	0.154075	0.081122	-0.0942081	0.373645	-2.17311	0.029772	0.270503
ZNF654	7.68423	8.77701	6.59145	-0.365018	0.136974	-2.17274	0.0297997	0.270608
SEC16A	20.4286	22.5908	18.2664	-0.292133	0.0927713	-2.17152	0.0298921	0.271298
TNKS	11.8428	13.7046	9.98106	-0.421252	0.156022	-2.17099	0.0299318	0.271416
MSRB3	173.62	169.384	177.857	0.0700169	0.0932951	2.17079	0.029947	0.271416
NECTIN2	53.9	51.9034	55.8966	0.104982	0.101015	2.1707	0.0299541	0.271416
GTF3C1	16.9427	18.6961	15.1892	-0.282884	0.0898559	-2.16953	0.0300425	0.272032
IKZF2	6.7736	7.7934	5.7538	-0.38072	0.153421	-2.16937	0.0300548	0.272032
C23H6orf141	4.30392	3.61374	4.99409	0.377604	0.268103	2.1676	0.0301889	0.272934
ITPR2	2.46675	2.86338	2.07012	-0.331569	0.162987	-2.16743	0.0302019	0.272934
SULF1	94.4836	103.934	85.033	-0.286524	0.0826368	-2.16731	0.0302109	0.272934
SMIM20	75.7998	73.0408	78.5588	0.1037	0.103135	2.16719	0.0302202	0.272934
TP53INP1	127.762	145.968	109.556	-0.410724	0.128067	-2.16695	0.0302385	0.272951
SERF2	1649.76	1571.21	1728.3	0.137397	0.132569	2.1662	0.0302956	0.273319
RNF40	23.0218	25.5306	20.5129	-0.302455	0.0951769	-2.16171	0.0306409	0.276061
NAIP	1.00649	1.21866	0.794308	-0.306263	0.234584	-2.16162	0.0306478	0.276061
MRPL58	96.6723	91.8742	101.47	0.141857	0.119925	2.16159	0.0306495	0.276061
ABI3BP	70.1656	77.9626	62.3687	-0.317399	0.0977161	-2.16115	0.0306838	0.276221
PFN2	123.228	120.312	126.144	0.0677449	0.0816539	2.16008	0.0307667	0.276817
RMND5A	48.2655	54.6583	41.8727	-0.376536	0.124258	-2.15917	0.0308373	0.277302
FN3K	19.9597	17.9341	21.9854	0.279731	0.188608	2.15841	0.0308956	0.277336
SLC25A11	83.1576	78.5833	87.7318	0.156986	0.126032	2.15834	0.0309013	0.277336
MRPS18A	69.0853	66.4692	71.7013	0.107753	0.104564	2.1583	0.0309048	0.277336
ABCA3	3.71391	4.21154	3.21629	-0.305735	0.130284	-2.15826	0.0309078	0.277336
JOSD2	96.4583	77.3746	115.542	0.572392	0.324699	2.15782	0.0309422	0.277494
ZC3H8	8.32694	7.66281	8.99106	0.205804	0.161685	2.15699	0.0310063	0.277911
USF2	91.3812	87.7002	95.0622	0.115032	0.105149	2.15679	0.031022	0.277911
JCAD	19.54	21.5024	17.5776	-0.276515	0.0861277	-2.15579	0.0311	0.278429
NR1H2	62.3283	60.2588	64.3978	0.094325	0.0953117	2.15562	0.0311134	0.278429
HAPLN3	64.2091	60.1404	68.2777	0.180264	0.135563	2.15433	0.0312145	0.279184
HIVEP2	5.00835	5.69025	4.32645	-0.328885	0.131877	-2.15356	0.0312744	0.279568
FDX2	44.4967	40.7946	48.1989	0.235311	0.171037	2.15296	0.0313216	0.27984
MFF	121.637	117.812	125.462	0.0900155	0.0887722	2.15219	0.0313826	0.280177
MRO	6.40285	7.38715	5.41856	-0.385932	0.155682	-2.15205	0.0313931	0.280177
MED13L	15.7538	17.8842	13.6233	-0.368913	0.129306	-2.15131	0.0314519	0.28034
RBMX2	21.4698	24.546	18.3936	-0.397514	0.139227	-2.1511	0.031468	0.28034
UCHL1	313.36	305.161	321.558	0.075265	0.0872641	2.15102	0.031475	0.28034
ZMAT3	26.8022	31.3045	22.2998	-0.471418	0.170154	-2.15078	0.0314935	0.28034
PLEKHA2	31.5644	35.9965	27.1322	-0.395166	0.134036	-2.15075	0.0314957	0.28034
SOS1	8.88969	10.0172	7.76213	-0.33041	0.119087	-2.15021	0.0315383	0.28057
POP7	52.7231	49.7	55.7462	0.162539	0.135371	2.14908	0.0316283	0.281219
CDCA5	1.26007	0.928906	1.59123	0.425852	0.416357	2.14847	0.0316763	0.281495
PLD1	3.14969	3.6541	2.64528	-0.352473	0.166255	-2.14815	0.0317016	0.28157
ZBTB7B	48.0607	45.5	50.6214	0.150737	0.12418	2.14743	0.0317589	0.28178
PEX10	18.7627	17.6176	19.9077	0.167365	0.13234	2.14728	0.0317709	0.28178
ENSBTAT00000064323.1	273.477	244.59	302.364	0.3048	0.179385	2.14697	0.0317959	0.28178
CITED4	8.64412	7.76965	9.51859	0.262351	0.186251	2.14673	0.0318151	0.28178
TSEN34	33.5443	31.438	35.6507	0.176157	0.134719	2.14673	0.0318152	0.28178
MTURN	12.7808	14.1547	11.407	-0.288608	0.0945431	-2.14658	0.031827	0.28178
ALS2CL	1.02605	0.84893	1.20318	0.252894	0.288018	2.1459	0.0318806	0.282104
PARVB	31.0788	29.516	32.6416	0.140681	0.123915	2.14545	0.0319165	0.282272
KCTD20	34.1956	37.6993	30.6918	-0.288196	0.0893891	-2.14498	0.0319544	0.282275
NFKBIB	14.7068	13.3786	16.035	0.244579	0.178197	2.14495	0.0319571	0.282275
CDK20	37.251	35.343	39.1589	0.144043	0.119472	2.14481	0.0319678	0.282275
PIK3R4	18.1308	20.1983	16.0634	-0.313041	0.105218	-2.14439	0.0320019	0.282426
GALK1	74.1037	62.2291	85.9782	0.460065	0.272096	2.14417	0.0320192	0.282428
STON1	7.70334	8.58815	6.81852	-0.294356	0.10547	-2.14363	0.0320629	0.282664
CLNS1A	31.6575	30.3623	32.9526	0.114491	0.108396	2.14159	0.0322268	0.283591
PRKACA	72.9319	81.265	64.5988	-0.326611	0.0990801	-2.14144	0.0322388	0.283591
PHLDB2	77.8441	86.0542	69.6341	-0.301549	0.0904836	-2.14143	0.0322394	0.283591
ASB6	23.9067	22.7178	25.0957	0.13784	0.117243	2.14131	0.0322489	0.283591
CCDC136	17.7678	20.0347	15.501	-0.350221	0.119764	-2.14126	0.0322534	0.283591
CCL2	22.5438	20.2462	24.8415	0.282489	0.190564	2.14083	0.0322879	0.283744
LRP6	9.26789	10.5751	7.96072	-0.369333	0.13709	-2.14054	0.032311	0.283797
ENSBTAT00000033527.3	0.142552	0.0477793	0.237325	0.23989	1.11266	2.13998	0.032356	0.284043
TPST2	26.8121	25.3437	28.2805	0.15248	0.127048	2.13956	0.0323905	0.284195
LEMD2	29.8223	27.6576	31.987	0.20298	0.148012	2.13931	0.0324104	0.28422
AP2M1	478.563	460.297	496.829	0.109953	0.102614	2.13886	0.0324471	0.284329
AARS	294.612	322.715	266.51	-0.275133	0.080181	-2.13874	0.0324571	0.284329
NDUFC1	178.11	169.908	186.312	0.132229	0.141564	2.13826	0.0324958	0.284518
SLC26A3	0.179089	0.27059	0.0875877	-0.224367	0.707505	-2.13783	0.0325307	0.284673
DCPS	8.25603	7.8316	8.68047	0.132403	0.118393	2.13729	0.0325746	0.284796
GPC1	261.826	225.343	298.309	0.403124	0.23977	2.13691	0.032605	0.284796
ETFB	225.162	216.101	234.222	0.115656	0.109771	2.13675	0.0326187	0.284796
BAZ2B	3.52839	4.0941	2.96267	-0.362353	0.164717	-2.13664	0.0326271	0.284796
ENSBTAT00000056908.2	9.55288	8.72937	10.3764	0.225626	0.169782	2.1366	0.0326304	0.284796
LRIG2	10.5286	12.1529	8.90431	-0.40925	0.156792	-2.13519	0.0327453	0.285169
CCDC106	35.0703	33.2028	36.9378	0.149522	0.124644	2.13516	0.0327483	0.285169
KDM5B	28.9052	31.7801	26.0303	-0.278242	0.0844444	-2.13496	0.0327641	0.285169
ABL1	76.5866	84.0555	69.1177	-0.278625	0.0812898	-2.13494	0.0327661	0.285169
SKA2	62.6282	60.5601	64.6964	0.0938195	0.0997511	2.13485	0.0327736	0.285169
CHCHD6	8.4603	7.20756	9.71305	0.384344	0.257428	2.13474	0.0327818	0.285169
ENSBTAT00000054050.1	0.292281	0.439345	0.145217	-0.329791	0.708373	-2.13454	0.0327984	0.285169
ATP8B3	0.296503	0.398286	0.194719	-0.226989	0.440523	-2.1344	0.0328104	0.285169
SARS2	17.8247	16.9213	18.7281	0.138574	0.119619	2.13404	0.0328394	0.285231
ENDOD1	18.704	20.6948	16.7133	-0.292519	0.0952801	-2.13389	0.0328518	0.285231
MPP1	34.3894	32.8818	35.897	0.12299	0.11017	2.13297	0.0329272	0.285581
ENSBTAT00000064010.1	4.28825	3.22203	5.35447	0.589836	0.419207	2.13294	0.0329297	0.285581
GON4L	6.9963	7.80733	6.18528	-0.293661	0.106291	-2.13273	0.0329471	0.285581
ARHGAP5	24.9041	28.3901	21.418	-0.390674	0.13532	-2.13245	0.0329699	0.285581
ZNF12	5.39598	6.29793	4.49404	-0.40962	0.174454	-2.13222	0.0329889	0.285581
ITGB3	112.225	124.891	99.5592	-0.324127	0.100757	-2.13214	0.0329953	0.285581
DSP	2.23824	2.54638	1.9301	-0.275397	0.1377	-2.13103	0.0330863	0.286133
ENSBTAT00000014551.3	5.91327	7.19856	4.62798	-0.542752	0.239388	-2.13095	0.0330935	0.286133
FSD1L	2.33653	2.98053	1.69254	-0.563994	0.322877	-2.13052	0.033129	0.286239
MTPN	306.159	338.704	273.613	-0.306875	0.089243	-2.13031	0.0331457	0.286239
C7H19orf57	1.35869	1.05884	1.65854	0.368801	0.352939	2.12991	0.0331791	0.286239
SLC27A4	3.94586	3.61906	4.27267	0.190936	0.164326	2.12969	0.0331974	0.286239
KDM4B	12.1622	13.6218	10.7025	-0.321299	0.112138	-2.12966	0.0331996	0.286239
SMIM5	5.09445	4.29584	5.89306	0.380284	0.274175	2.12955	0.0332091	0.286239
SLC26A11	7.22624	8.21515	6.23733	-0.34855	0.136805	-2.12686	0.033432	0.288011
CHPF	135.024	130.005	140.043	0.106517	0.100316	2.12598	0.033505	0.288252
TUBB4B	128.167	124.805	131.529	0.0751186	0.0870582	2.12587	0.0335137	0.288252
SLK	7.75271	8.8878	6.61762	-0.37631	0.146061	-2.12546	0.0335482	0.288252
ZNF462	4.01886	4.52778	3.50993	-0.293596	0.122056	-2.12534	0.0335585	0.288252
ID3	67.8716	65.5715	70.1717	0.0963997	0.100911	2.12525	0.0335654	0.288252
MTUS1	57.5518	63.2669	51.8367	-0.282536	0.0885167	-2.12521	0.0335688	0.288252
GLG1	65.3554	73.2484	57.4625	-0.344849	0.109898	-2.12506	0.0335814	0.288252
DNAJC13	19.4883	21.6594	17.3171	-0.306914	0.100233	-2.12398	0.0336719	0.288852
ENSBTAT00000026218.2	13.0529	14.8705	11.2354	-0.375293	0.137111	-2.12381	0.0336861	0.288852
MCRIP1	139.761	118.538	160.983	0.438372	0.261805	2.12325	0.0337327	0.289103
IER5L	63.2322	51.6029	74.8615	0.528226	0.306403	2.12279	0.0337716	0.28919
EEPD1	14.3455	13.6994	14.9915	0.121545	0.110368	2.12272	0.0337777	0.28919
TMEM177	7.61353	6.70499	8.52208	0.305484	0.217548	2.12215	0.0338249	0.28932
CTTNBP2NL	26.2626	29.6388	22.8864	-0.359172	0.122701	-2.12199	0.0338388	0.28932
TSG101	69.6694	67.4019	71.9369	0.0926138	0.0964015	2.12191	0.0338451	0.28932
GRHPR	25.9317	24.4941	27.3692	0.15416	0.128475	2.12105	0.0339173	0.289722
HMBOX1	4.46398	5.22194	3.70602	-0.402856	0.178796	-2.12094	0.033927	0.289722
TANC2	2.02874	2.3871	1.67038	-0.343007	0.18722	-2.12005	0.034002	0.290106
NMRAL1	50.2746	47.5943	52.9549	0.150967	0.126204	2.11999	0.0340068	0.290106
ATG2B	7.74979	8.82568	6.67391	-0.356597	0.135987	-2.11967	0.0340336	0.290185
EXOSC4	52.9325	49.5538	56.3111	0.180997	0.143878	2.11933	0.0340626	0.290284
KIF1B	22.0264	24.8854	19.1674	-0.360115	0.123134	-2.11903	0.0340878	0.290349
RNF24	4.59164	6.07899	3.10429	-0.786413	0.388034	-2.11865	0.0341199	0.290474
AMOT	12.7077	14.4044	11.0111	-0.358969	0.12952	-2.1184	0.0341416	0.290509
SSH1	4.61022	5.31712	3.90332	-0.365508	0.157157	-2.11767	0.0342027	0.290881
EZH1	16.6317	18.3279	14.9354	-0.278449	0.0895966	-2.11669	0.034286	0.29144
FBXO42	17.352	19.3662	15.3378	-0.317963	0.106127	-2.11597	0.034347	0.291676
TMEM205	18.2111	16.1992	20.223	0.303288	0.212981	2.11595	0.0343489	0.291676
HDDC2	59.8062	56.8678	62.7446	0.139541	0.121486	2.1156	0.0343792	0.291737
PRICKLE1	25.054	27.5761	22.5319	-0.280187	0.0885749	-2.11529	0.0344053	0.291737
FBXL14	24.3389	23.3597	25.318	0.111557	0.106421	2.11518	0.0344145	0.291737
FHL2	184.235	179.248	189.223	0.0777111	0.0893706	2.11504	0.0344264	0.291737
OSBPL11	5.99136	6.79888	5.18383	-0.334768	0.134309	-2.11476	0.0344502	0.291791
PCNX2	1.53276	1.7893	1.27623	-0.293255	0.179402	-2.11447	0.0344749	0.291794
MTFR2	5.40395	4.96133	5.84657	0.199749	0.161827	2.11435	0.0344857	0.291794
IDH3G	58.9995	57.188	60.8109	0.0871412	0.0953044	2.1136	0.0345499	0.292188
QPCTL	24.2928	23.2435	25.342	0.119767	0.109881	2.11241	0.0346509	0.292893
INO80D	1.15313	1.47036	0.835894	-0.428242	0.332893	-2.11192	0.0346936	0.29301
EDEM3	18.1947	20.6885	15.7009	-0.377002	0.134706	-2.11176	0.0347072	0.29301
THUMPD3	40.204	44.5126	35.8954	-0.302825	0.0945604	-2.11145	0.0347333	0.29301
CNOT7	51.2965	50.0943	52.4987	0.0663396	0.0839314	2.11143	0.0347352	0.29301
BCL9L	29.7679	32.8759	26.6599	-0.292465	0.0919009	-2.11122	0.0347532	0.293013
SLC7A6	11.254	12.5234	9.98468	-0.299966	0.103554	-2.11069	0.0347994	0.293253
PSMD13	120.308	116.628	123.988	0.0875542	0.0958617	2.1101	0.0348501	0.293529
RHOBTB3	56.2518	63.0491	49.4545	-0.344195	0.111061	-2.10989	0.0348674	0.293529
MPDZ	9.0305	10.1326	7.92844	-0.318305	0.115207	-2.10953	0.0348988	0.293645
RAC2	9.71978	8.90894	10.5306	0.218666	0.169249	2.10877	0.0349646	0.293851
MASTL	1.17656	0.960912	1.39222	0.286823	0.308106	2.10871	0.0349695	0.293851
WASL	19.1094	21.2513	16.9675	-0.308498	0.102004	-2.1083	0.0350051	0.293851
SNRNP200	42.7758	46.9897	38.562	-0.278612	0.0848658	-2.10802	0.0350292	0.293851
DCAF15	20.3034	19.2944	21.3124	0.136764	0.118203	2.10792	0.0350383	0.293851
HSPA12B	10.9829	10.4704	11.4954	0.123484	0.115945	2.10759	0.0350663	0.293851
QSOX2	27.3458	26.2636	28.4281	0.110215	0.104779	2.10727	0.0350939	0.293851
ENSBTAT00000015440.5	214.403	198.962	229.843	0.207186	0.175895	2.10716	0.0351036	0.293851
NOXO1	1.23354	0.842093	1.625	0.510969	0.503131	2.10706	0.0351126	0.293851
MTMR9	4.64778	5.35534	3.94022	-0.363393	0.157179	-2.10701	0.0351167	0.293851
INTS3	24.5483	26.9931	22.1036	-0.276956	0.0866323	-2.107	0.0351178	0.293851
ADAM9	220.982	242.285	199.679	-0.277756	0.080696	-2.10637	0.035172	0.294156
ALDH16A1	28.0348	26.7177	29.3519	0.130979	0.115645	2.10524	0.0352703	0.29483
TNKS2	27.2498	30.3678	24.1319	-0.319763	0.104144	-2.10313	0.0354542	0.296088
TOMM20	88.2647	86.1821	90.3474	0.0673317	0.085038	2.10311	0.0354564	0.296088
STOX2	0.946337	1.2295	0.663175	-0.422779	0.365889	-2.1025	0.0355092	0.296379
TAF12	51.0917	48.8645	53.3189	0.123441	0.116521	2.1017	0.0355794	0.296788
PDXK	17.2782	16.1911	18.3652	0.171799	0.142303	2.10154	0.0355938	0.296788
SIPA1L2	3.71021	4.24494	3.17549	-0.328982	0.148849	-2.10113	0.0356292	0.296866
SLC25A51	20.7742	23.1344	18.414	-0.313993	0.106381	-2.10102	0.0356389	0.296866
UFD1	58.7136	56.0451	61.3822	0.129032	0.114597	2.10028	0.0357038	0.297154
NAA10	34.8611	32.4152	37.3071	0.197106	0.155141	2.10022	0.0357092	0.297154
DDT	163.435	156.652	170.218	0.119091	0.123144	2.0997	0.0357555	0.297245
TXNRD2	22.3445	20.6515	24.0374	0.20962	0.155143	2.09956	0.0357679	0.297245
[truncated: 14,620 more rows]
